# Supplementary material for: Integrated transcriptome and proteome analyses identify novel regulatory network of nucleus pulposus cells in intervertebral disc degeneration
Source: BMC Med Genomics. 2021 Feb 3;14:40. doi: 10.1186/s12920-021-00889-z (PMC7860219; doi:10.1186/s12920-021-00889-z)
Supplement: Supplementary file 1 — Additional file: 1. Oligonucleotide Sequences used in this study. The sequence of oligonucleotides used in this study. [file 12920_2021_889_MOESM1_ESM.xls]

## Sheet: Sheet1
Additional file 1. Oligonucleotide Sequences used in this study
Gene		Sequence
qPCR primers
CHI3L1	F	TGTTCCGAGGTCAGGAGGAT
	R	TGCCCATCACCAGCTTACTG
TNFAIP6	F	AGTGCTCAGGGGAGAAAACG
	R	TCAATCTGACTCTCCTGGGC
COL11A2	F	AGGCTCATAGTCTGCTCCCT
	R	ACATCAGCTGGACAGATGCC
DPT	F	TGTCGCTACAGCAAGAGGTG
	R	TGAACTTCCACTGGCGATCC
COL6A2	F	GTTCCACGAGAAGCACGAGA
	R	CAGCACAAAACAGCTCCGTC
KRT19	F	GAAGGATGCTGAAGCCTGGT
	R	CTGGGCTTCAATACCGCTGA
GAPDH	F	AGTTGCGTTACACCCTTTCTTG
	R	GCTGTCACCTTCACCGTTCC
siRNA sequences
CHI3L1	Sense	CCACCCUAAUCAAGGAAAUUU
TNFAIP6	Sense	GGCUGAUUAUGUUGAAAUAUU
COL11A2	Sense	CCCUGAUCCUGCAAUUAAAUU
DPT	Sense	GGGCCUUUCUGACUAGUAUUU
COL6A2	Sense	GACCCAAUAAAGGCUUUGAUU
KRT19	Sense	CUCCUGACCUGCCAAUAAAUU
