# Supplementary material for: Integrated transcriptome and proteome analyses identify novel regulatory network of nucleus pulposus cells in intervertebral disc degeneration
Source: BMC Med Genomics. 2021 Feb 3;14:40. doi: 10.1186/s12920-021-00889-z (PMC7860219; doi:10.1186/s12920-021-00889-z)
Supplement: Supplementary file 2 — Additional file: 2. Differentially expressed proteins in IDD. Contains the processed data of label-free proteomic profiling of normal (IVD) and degenerated (IDD) nucleus pulposus cells. [file 12920_2021_889_MOESM2_ESM.xlsx]

## Sheet: Sheet1
Additional file 2. Differentially expressed proteins in IDD
Accession	Description	MW [kDa]	IDD-R1	IDD-R2	IDD-R3	IVD-R1	IVD-R2	IVD-R3	Fold Change	P value
D3DTX7	Collagen, type I, alpha 1, isoform CRA_a OS=Homo sapiens GN=COL1A1 PE=4 SV=1	84.7	4.2643e+10	4.27116e+10	3.82216e+10	9.72087e+08	1155869212	1.45697e+09	34.4711	1.15134e-05
A0A024R930	Proteoglycan 4, isoform CRA_a OS=Homo sapiens GN=PRG4 PE=4 SV=1	151	2.17723e+10	2.24839e+10	2.50925e+10	7.44291e+08	5.52427e+08	7.33706e+08	34.1548	2.44099e-05
A3KC71	Nuclear envelope protein okuribin OS=Homo sapiens GN=okuribin PE=2 SV=1	108.1	1.92229e+09	1.81622e+09	1.77079e+09	9.14736e+07	1.06475e+08	1.13969e+08	17.6627	2.80895e-06
P61626	Lysozyme C OS=Homo sapiens GN=LYZ PE=1 SV=1	16.5	2.32184e+10	1.09316e+10	2.1374e+10	NA	1272610365	2.34813e+09	10.2233	0.0434129
Q14767	Latent-transforming growth factor beta-binding protein 2 OS=Homo sapiens GN=LTBP2 PE=1 SV=3	194.9	1.14724e+09	9.18125e+08	1.08442e+09	1.76484e+08	184999648	1.62897e+08	6.00667	0.000218218
O14960	Leukocyte cell-derived chemotaxin-2 OS=Homo sapiens GN=LECT2 PE=1 SV=2	16.4	5.62111e+08	4.92247e+08	3.93198e+08	6.66226e+07	76426986	1.04538e+08	5.84665	0.0013548
P08123	Collagen alpha-2(I) chain OS=Homo sapiens GN=COL1A2 PE=1 SV=7	129.2	4.98256e+09	4.81463e+09	4.49461e+09	1.08981e+09	9.3074e+08	1.34987e+09	4.24037	4.20705e-05
A0A024R6N9	Serpin peptidase inhibitor, clade A (Alpha-1 antiproteinase, antitrypsin), member 5, isoform CRA_a OS=Homo sapiens GN=SERPINA5 PE=3 SV=1	45.6	3.264e+09	3.4118e+09	2.65058e+09	7.13799e+08	6.8365e+08	8.02254e+08	4.23984	0.000545619
H3BTH8	Hyaluronan and proteoglycan link protein 3 OS=Homo sapiens GN=HAPLN3 PE=1 SV=1	47.7	1.06921e+08	1.0827e+08	8.22418e+07	2.3115e+07	2.11575e+07	2.89157e+07	4.06395	0.001042
O15041	Semaphorin-3E OS=Homo sapiens GN=SEMA3E PE=1 SV=1	89.2	1.41697e+08	1.55307e+08	1.5416e+08	4.53773e+07	3.69498e+07	3.39556e+07	3.87989	3.57959e-05
A0A024R9Q1	Thrombospondin 1, isoform CRA_a OS=Homo sapiens GN=THBS1 PE=4 SV=1	129.3	2.73567e+09	2.77863e+09	2.59133e+09	8.10299e+08	6.60879e+08	7.75798e+08	3.60735	1.12638e-05
Q7LGC8	Carbohydrate sulfotransferase 3 OS=Homo sapiens GN=CHST3 PE=1 SV=3	54.7	8.54754e+08	8.47944e+08	8.39711e+08	2.93195e+08	2.30729e+08	1.84816e+08	3.58722	4.26823e-05
B4E1Z4	cDNA FLJ55673, highly similar to Complement factor B (EC 3.4.21.47) OS=Homo sapiens PE=1 SV=1	140.9	4.50404e+08	4.90609e+08	4.9889e+08	1.50157e+08	8.50453e+07	1.66316e+08	3.58615	0.000282445
O43854	EGF-like repeat and discoidin I-like domain-containing protein 3 OS=Homo sapiens GN=EDIL3 PE=1 SV=1	53.7	1.16707e+09	1.28237e+09	1.15273e+09	3.96347e+08	357238360	3.04591e+08	3.40413	6.48551e-05
B3KQF4	cDNA FLJ90373 fis, clone NT2RP2004606, highly similar to Metalloproteinase inhibitor 1 OS=Homo sapiens PE=2 SV=1	23.2	3.13827e+08	3.22474e+08	3.45364e+08	1.61404e+08	66760810	9.30934e+07	3.05569	0.00177481
P36222	Chitinase-3-like protein 1 OS=Homo sapiens GN=CHI3L1 PE=1 SV=2	42.6	1.65034e+08	1.18451e+08	1.15053e+08	5.94434e+07	45652579	5.11825e+07	2.55018	0.00827649
A0A024R462	Fibronectin 1, isoform CRA_n OS=Homo sapiens GN=FN1 PE=4 SV=1	259	2.66055e+11	2.88373e+11	2.9308e+11	1.18576e+11	98570061970	1.2788e+11	2.45637	0.000153328
A8K3I0	cDNA FLJ78437, highly similar to Homo sapiens cartilage oligomeric matrix protein (COMP), mRNA OS=Homo sapiens PE=2 SV=1	82.8	9.67481e+10	9.74178e+10	9.2933e+10	3.97208e+10	34281817007	4.84092e+10	2.34535	0.000225894
O75339	Cartilage intermediate layer protein 1 OS=Homo sapiens GN=CILP PE=1 SV=4	132.5	3.99111e+10	4.18641e+10	3.74634e+10	1.67004e+10	15890874023	1.86866e+10	2.32535	0.00011805
Q8IUX7	Adipocyte enhancer-binding protein 1 OS=Homo sapiens GN=AEBP1 PE=1 SV=1	130.8	1.1453e+09	7.11824e+08	8.50806e+08	4.01894e+08	3.48545e+08	4.43381e+08	2.26829	0.0181251
Q16610	Extracellular matrix protein 1 OS=Homo sapiens GN=ECM1 PE=1 SV=2	60.6	2.58923e+08	2.43216e+08	2.53195e+08	1.23505e+08	54315048	1.55357e+08	2.26706	0.00956597
P02461	Collagen alpha-1(III) chain OS=Homo sapiens GN=COL3A1 PE=1 SV=4	138.5	2.2104e+09	2.34177e+09	2.12874e+09	9.16848e+08	7.38008e+08	1.34222e+09	2.22914	0.00293115
C9JF17	Apolipoprotein D (Fragment) OS=Homo sapiens GN=APOD PE=1 SV=1	24.1	6.49074e+08	6.09274e+08	7.5256e+08	3.81859e+08	2.43716e+08	3.34606e+08	2.0943	0.00400714
B3KS79	cDNA FLJ35730 fis, clone TESTI2003131, highly similar to ALPHA-1-ANTICHYMOTRYPSIN OS=Homo sapiens PE=2 SV=1	50.6	3.93426e+08	3.84762e+08	3.62563e+08	1.85312e+08	1.83707e+08	1.77304e+08	2.08806	3.13645e-05
O00300	Tumor necrosis factor receptor superfamily member 11B OS=Homo sapiens GN=TNFRSF11B PE=1 SV=3	46	1.22329e+08	1.08448e+08	1.03505e+08	5.208e+07	5.5581e+07	NA	2.06997	0.0043962
P07585	Decorin OS=Homo sapiens GN=DCN PE=1 SV=1	39.7	3.30448e+10	3.53246e+10	2.62686e+10	1.60141e+10	13563382762	1.80587e+10	1.98668	0.00652473
Q9NQ79	Cartilage acidic protein 1 OS=Homo sapiens GN=CRTAC1 PE=1 SV=2	71.4	4.47658e+08	4.92054e+08	7.15598e+08	2.91224e+08	2.63174e+08	3.33735e+08	1.86381	0.0401749
Q6EMK4	Vasorin OS=Homo sapiens GN=VASN PE=1 SV=1	71.7	5.22008e+07	5.74142e+07	5.27418e+07	2.95628e+07	2.38602e+07	3.52372e+07	1.83123	0.00261149
D3DRR6	Inter-alpha (Globulin) inhibitor H2, isoform CRA_a OS=Homo sapiens GN=ITIH2 PE=4 SV=1	106.5	9.73313e+08	7.67997e+08	8.59114e+08	5.27398e+08	5.07914e+08	5.01448e+08	1.69215	0.00408134
A0A024R451	Serpin peptidase inhibitor, clade E (Nexin, plasminogen activator inhibitor type 1), member 2, isoform CRA_a OS=Homo sapiens GN=SERPINE2 PE=3 SV=1	44	1.99305e+09	2.17576e+09	2.88036e+09	1.30289e+09	1187718771	1.70294e+09	1.68095	0.0381172
P01023	Alpha-2-macroglobulin OS=Homo sapiens GN=A2M PE=1 SV=3	163.2	2.26644e+09	2.27249e+09	1.99389e+09	1.35852e+09	1203213895	1.38406e+09	1.65564	0.00132721
O15335	Chondroadherin OS=Homo sapiens GN=CHAD PE=1 SV=2	40.5	1.88016e+10	1.85171e+10	1.35804e+10	1.09698e+10	9551568358	1.15173e+10	1.58868	0.0247686
B4E2I9	cDNA FLJ55486, highly similar to Semaphorin-3C OS=Homo sapiens PE=2 SV=1	87.1	9.09667e+08	9.15025e+08	6.87176e+08	5.55503e+08	465582706	6.13679e+08	1.53653	0.0278405
Q9NR99	Matrix-remodeling-associated protein 5 OS=Homo sapiens GN=MXRA5 PE=2 SV=3	312	1.94281e+08	1.89673e+08	1.79697e+08	3.05302e+08	2.60158e+08	3.04181e+08	0.648142	0.00274461
Q9H2X0	Chordin OS=Homo sapiens GN=CHRD PE=1 SV=2	102	3.46822e+08	3.38933e+08	3.12782e+08	NA	510720648	5.96893e+08	0.601014	0.00787206
Q13217	DnaJ homolog subfamily C member 3 OS=Homo sapiens GN=DNAJC3 PE=1 SV=1	57.5	5.62577e+07	4.48263e+07	7.61338e+07	1.01494e+08	95078123	1.08237e+08	0.581407	0.012704
P13645	Keratin, type I cytoskeletal 10 OS=Homo sapiens GN=KRT10 PE=1 SV=6	58.8	4.73453e+08	3.68241e+08	3.37525e+08	6.49445e+08	6.5657e+08	7.60125e+08	0.570735	0.00560931
P00338	L-lactate dehydrogenase A chain OS=Homo sapiens GN=LDHA PE=1 SV=2	36.7	4.22645e+08	4.74302e+08	3.94246e+08	8.23681e+08	6.74352e+08	8.04769e+08	0.560705	0.00301361
P16157	Ankyrin-1 OS=Homo sapiens GN=ANK1 PE=1 SV=3	206.1	7.09061e+07	7.64696e+07	6.08702e+07	1.2665e+08	1.07383e+08	1.47226e+08	0.546205	0.00959106
P02649	Apolipoprotein E OS=Homo sapiens GN=APOE PE=1 SV=1	36.1	2.33023e+08	3.85082e+08	1.74464e+08	4.95475e+08	4.37338e+08	5.73729e+08	0.526086	0.0326265
Q6UVK1	Chondroitin sulfate proteoglycan 4 OS=Homo sapiens GN=CSPG4 PE=1 SV=2	250.4	1.0735e+08	1.19409e+08	8.56044e+07	2.05609e+08	1.8598e+08	2.21146e+08	0.509785	0.00212763
K7ES00	Histone H3.3 (Fragment) OS=Homo sapiens GN=H3F3B PE=1 SV=1	16.6	5.1488e+08	4.67783e+08	6.94259e+08	1.13021e+09	1049763397	1.23789e+09	0.490636	0.0027301
B4DR52	Histone H2B OS=Homo sapiens PE=2 SV=1	18	7.94109e+08	7.56326e+08	5.39779e+08	1.56499e+09	1263427012	1.56616e+09	0.475635	0.00389672
A0A0C4DFS1	Collagen alpha-2(XI) chain OS=Homo sapiens GN=COL11A2 PE=1 SV=1	171.7	3.94518e+08	4.26225e+08	3.82946e+08	9.20385e+08	6.57612e+08	9.62692e+08	0.473765	0.0098226
A8K2N0	cDNA FLJ77835, highly similar to Homo sapiens complement component 1, s subcomponent (C1S), transcript variant 2, mRNA OS=Homo sapiens PE=2 SV=1	76.6	2.97835e+08	5.95529e+07	2.28935e+08	4.14944e+08	3.8472e+08	4.67302e+08	0.462777	0.0386485
A0A024R2W4	Dystroglycan 1 (Dystrophin-associated glycoprotein 1), isoform CRA_a OS=Homo sapiens GN=DAG1 PE=4 SV=1	97.5	3.69635e+07	4.58737e+07	4.16478e+07	1.04165e+08	7.31326e+07	9.90722e+07	0.450429	0.00703278
P23284	Peptidyl-prolyl cis-trans isomerase B OS=Homo sapiens GN=PPIB PE=1 SV=2	23.7	8.17006e+07	7.26594e+07	2.92578e+07	1.48291e+08	136275356	1.30214e+08	0.442687	0.0106321
P00558	Phosphoglycerate kinase 1 OS=Homo sapiens GN=PGK1 PE=1 SV=3	44.6	3.42799e+08	3.08946e+08	2.426e+08	8.45192e+08	5.4963e+08	6.35499e+08	0.440494	0.014976
B7ZKJ8	ITIH4 protein OS=Homo sapiens GN=ITIH4 PE=1 SV=1	103.8	4.28056e+07	4.01668e+07	3.50421e+07	8.15401e+07	7.71062e+07	1.11235e+08	0.437283	0.00987025
P06727	Apolipoprotein A-IV OS=Homo sapiens GN=APOA4 PE=1 SV=3	45.4	1.70853e+08	1.45126e+08	1.69329e+08	3.73095e+08	3.28647e+08	4.21231e+08	0.432164	0.00161585
A0A024R944	Serpin peptidase inhibitor, clade C (Antithrombin), member 1, isoform CRA_a OS=Homo sapiens GN=SERPINC1 PE=3 SV=1	52.6	1.36245e+08	1.27189e+08	NA	3.25948e+08	2.98905e+08	3.39764e+08	0.409644	0.00125334
V9HW63	Epididymis secretory sperm binding protein Li 97n OS=Homo sapiens GN=HEL-S-97n PE=2 SV=1	30.5	1.10198e+08	1.16369e+08	9.50754e+07	2.49081e+08	2.4389e+08	3.08357e+08	0.401386	0.0017839
Q8IZ52	Chondroitin sulfate synthase 2 OS=Homo sapiens GN=CHPF PE=1 SV=2	85.4	3.05174e+07	2.64998e+07	2.21432e+07	8.24961e+07	5.71984e+07	6.00668e+07	0.396275	0.0085759
Q8NF12	FLJ00390 protein (Fragment) OS=Homo sapiens GN=FLJ00390 PE=2 SV=1	35	7.93849e+07	7.62109e+07	1.90323e+08	2.91825e+08	2.64417e+08	3.19709e+08	0.394906	0.0123193
P02458	Collagen alpha-1(II) chain OS=Homo sapiens GN=COL2A1 PE=1 SV=3	141.7	9.27753e+10	1.08232e+11	8.76396e+10	2.57287e+11	227000000000	2.533e+11	0.391339	0.000190413
O43707	Alpha-actinin-4 OS=Homo sapiens GN=ACTN4 PE=1 SV=2	104.8	8.14056e+07	9.00834e+07	NA	2.47981e+08	190322751	2.58015e+08	0.369419	0.0128555
J3KPF3	4F2 cell-surface antigen heavy chain OS=Homo sapiens GN=SLC3A2 PE=1 SV=1	68.1	5.4621e+06	NA	5.58565e+06	2.05513e+07	1.36839e+07	1.31892e+07	0.349432	0.0439763
P02671	Fibrinogen alpha chain OS=Homo sapiens GN=FGA PE=1 SV=2	94.9	2.85313e+09	2.32206e+09	1.98008e+09	7.33877e+09	6854053715	6.43257e+09	0.346916	0.000250227
A0A024R056	Guanine nucleotide binding protein (G protein), beta polypeptide 1, isoform CRA_a OS=Homo sapiens GN=GNB1 PE=2 SV=1	37.4	4.23689e+07	NA	2.51407e+07	1.09999e+08	9.20768e+07	9.11385e+07	0.345359	0.00817285
B2R9K6	cDNA, FLJ94436, highly similar to Homo sapiens platelet derived growth factor C (PDGFC), mRNA OS=Homo sapiens PE=2 SV=1	39	6.69925e+07	6.37049e+07	4.92598e+07	1.91798e+08	191243129	1.79412e+08	0.319951	4.71051e-05
V9HWA9	Epididymis secretory sperm binding protein Li 62p OS=Homo sapiens GN=HEL-S-62p PE=2 SV=1	187	3.7185e+08	3.95025e+08	4.11446e+08	1.12113e+09	9.57776e+08	1.62842e+09	0.317836	0.0140487
P58215	Lysyl oxidase homolog 3 OS=Homo sapiens GN=LOXL3 PE=2 SV=1	83.1	6.53187e+07	5.21903e+07	8.89171e+07	2.59879e+08	2.2098e+08	1.73524e+08	0.315452	0.00535245
V9HWE0	Annexin OS=Homo sapiens GN=HEL-S-7 PE=2 SV=1	35.9	3.20655e+08	3.07012e+08	3.10216e+08	1.0273e+09	8.67145e+08	1.1043e+09	0.312758	0.000603473
A8K7E0	cDNA FLJ76911, highly similar to Homo sapiens biglycan (BGN), mRNA OS=Homo sapiens PE=2 SV=1	41.6	4.86763e+09	5.19383e+09	7.08633e+09	2.24294e+10	16851742491	1.76396e+10	0.301258	0.00211118
A0A0C4DFX3	EMILIN-1 OS=Homo sapiens GN=EMILIN1 PE=1 SV=1	106.6	1.23473e+08	1.73122e+08	2.27066e+08	5.87608e+08	5.70039e+08	7.01004e+08	0.281742	0.000935176
A0A0U4BW16	Non-muscle myosin heavy chain 9 OS=Homo sapiens GN=MYH9 PE=2 SV=1	226.4	7.31934e+07	3.13628e+07	7.24076e+07	2.40985e+08	1.81225e+08	2.38652e+08	0.267777	0.0025256
B4DI63	cDNA FLJ59205, highly similar to Mimecan OS=Homo sapiens PE=2 SV=1	40.5	8.56743e+09	8.68648e+09	6.51814e+09	3.01315e+10	26776832375	3.19234e+10	0.267608	0.000200263
P02775	Platelet basic protein OS=Homo sapiens GN=PPBP PE=1 SV=3	13.9	NA	2.1362e+07	2.17595e+07	7.92983e+07	68596538	9.49219e+07	0.266383	0.00920072
P63261	Actin, cytoplasmic 2 OS=Homo sapiens GN=ACTG1 PE=1 SV=1	41.8	4.10496e+08	4.35216e+08	4.35217e+08	1.73123e+09	1423447124	1.66386e+09	0.265834	0.00023018
D3YTG3	Target of Nesh-SH3 OS=Homo sapiens GN=ABI3BP PE=1 SV=1	195.2	3.92821e+09	3.92359e+09	3.50633e+09	1.51064e+10	12640613218	1.52824e+10	0.263962	0.000257754
P04406	Glyceraldehyde-3-phosphate dehydrogenase OS=Homo sapiens GN=GAPDH PE=1 SV=3	36	6.59157e+08	4.18803e+08	3.79085e+08	2.27564e+09	1460272088	1.95433e+09	0.25606	0.00504829
V9HWB8	Pyruvate kinase OS=Homo sapiens GN=HEL-S-30 PE=1 SV=1	57.9	4.52698e+08	4.36901e+08	3.86724e+08	1.77182e+09	1560787602	2.05645e+09	0.236836	0.000697648
P98160	Basement membrane-specific heparan sulfate proteoglycan core protein OS=Homo sapiens GN=HSPG2 PE=1 SV=4	468.5	6.65998e+08	6.86178e+08	5.49408e+08	2.82984e+09	2308312427	2.89607e+09	0.236685	0.000429133
P00915	Carbonic anhydrase 1 OS=Homo sapiens GN=CA1 PE=1 SV=2	28.9	9.79455e+07	1.32054e+08	1.66957e+08	5.30833e+08	540642490	6.1549e+08	0.235308	0.000208437
P16402	Histone H1.3 OS=Homo sapiens GN=HIST1H1D PE=1 SV=2	22.3	1.03639e+08	1.43638e+08	1.32959e+08	7.45119e+08	3.13126e+08	5.62272e+08	0.234639	0.0302916
P21333	Filamin-A OS=Homo sapiens GN=FLNA PE=1 SV=4	280.6	2.52803e+07	4.74176e+07	3.05214e+07	1.59127e+08	1.23535e+08	1.62284e+08	0.231982	0.00127735
B2R9S4	cDNA, FLJ94534, highly similar to Homo sapiens capping protein (actin filament), gelsolin-like(CAPG), mRNA OS=Homo sapiens PE=2 SV=1	38.5	7.39647e+07	4.32669e+07	3.58699e+07	2.49694e+08	2.19077e+08	2.14894e+08	0.223942	0.00038193
Q9Y490	Talin-1 OS=Homo sapiens GN=TLN1 PE=1 SV=3	269.6	2.57071e+07	2.16651e+07	1.64572e+07	1.08081e+08	8.80367e+07	9.7339e+07	0.217509	0.000276688
V9HW12	Epididymis secretory sperm binding protein Li 2a OS=Homo sapiens GN=HEL-S-2a PE=2 SV=1	21.9	9.13757e+07	1.03087e+08	1.13118e+08	5.14107e+08	4.12101e+08	5.06308e+08	0.214713	0.0003575
P07737	Profilin-1 OS=Homo sapiens GN=PFN1 PE=1 SV=2	15	1.4375e+08	1.28631e+08	1.21158e+08	5.98282e+08	5.41645e+08	7.01324e+08	0.213734	0.000516193
P62979	Ubiquitin-40S ribosomal protein S27a OS=Homo sapiens GN=RPS27A PE=1 SV=2	18	1.33804e+08	1.47126e+08	8.78254e+07	6.64494e+08	4.73252e+08	5.96887e+08	0.212584	0.00149879
P51888	Prolargin OS=Homo sapiens GN=PRELP PE=1 SV=1	43.8	4.35605e+09	4.61852e+09	4.43588e+09	2.19405e+10	20757986055	2.50513e+10	0.197941	0.00014599
P35908	Keratin, type II cytoskeletal 2 epidermal OS=Homo sapiens GN=KRT2 PE=1 SV=2	65.4	4.89715e+07	3.61803e+07	1.12756e+08	3.33047e+08	2.8579e+08	3.95713e+08	0.19507	0.00236375
Q92626	Peroxidasin homolog OS=Homo sapiens GN=PXDN PE=1 SV=2	165.2	6.48336e+07	6.54499e+07	5.80112e+07	3.25438e+08	2.82178e+08	3.59685e+08	0.19466	0.00032479
A0A024R3E3	Apolipoprotein A-I, isoform CRA_a OS=Homo sapiens GN=APOA1 PE=3 SV=1	30.8	2.29765e+08	3.38219e+08	3.39635e+08	1.5971e+09	1397775045	1.67828e+09	0.19422	0.00015965
O95460	Matrilin-4 OS=Homo sapiens GN=MATN4 PE=1 SV=3	68.4	1.78379e+08	1.88552e+08	2.10263e+08	1.12472e+09	6.53988e+08	1.24905e+09	0.190634	0.0108107
A8K9C4	Elongation factor 1-alpha OS=Homo sapiens PE=2 SV=1	50.2	1.37659e+08	NA	2.39784e+06	2.68559e+08	4.06873e+08	4.53831e+08	0.186037	0.0396858
A0A0X9T7T4	MS-D3 heavy chain variable region (Fragment) OS=Homo sapiens PE=2 SV=1	15	1.78657e+08	1.63568e+08	NA	9.79672e+08	8.32657e+08	1.05675e+09	0.178921	0.00268761
P16152	Carbonyl reductase [NADPH] 1 OS=Homo sapiens GN=CBR1 PE=1 SV=3	30.4	2.22393e+07	2.35265e+07	NA	1.30248e+08	1.09358e+08	1.49634e+08	0.176366	0.00571542
Q5T7Y6	Protein S100 OS=Homo sapiens GN=S100A1 PE=1 SV=1	15.9	2.48401e+07	2.60789e+07	2.7914e+07	2.17308e+08	1.09375e+08	1.41938e+08	0.168223	0.0153075
B0AZL7	cDNA, FLJ79457, highly similar to Insulin-like growth factor-binding proteincomplex acid labile chain OS=Homo sapiens PE=2 SV=1	66	2.00082e+07	3.29308e+07	2.80324e+07	1.99658e+08	1.02826e+08	1.84365e+08	0.166318	0.0111032
P06733	Alpha-enolase OS=Homo sapiens GN=ENO1 PE=1 SV=2	47.1	1.92874e+08	2.07955e+08	1.00179e+08	1.16322e+09	8.66995e+08	1.09026e+09	0.160555	0.000786687
A0A140VKF3	Testis tissue sperm-binding protein Li 70n OS=Homo sapiens PE=2 SV=1	46.3	1.46652e+07	NA	4.67199e+07	1.93469e+08	1.74662e+08	2.11489e+08	0.158859	0.00296124
B2RBS8	cDNA, FLJ95666, highly similar to Homo sapiens albumin (ALB), mRNA OS=Homo sapiens PE=2 SV=1	69.3	3.47779e+09	3.42333e+09	3.93682e+09	2.28853e+10	20055794802	2.57424e+10	0.157795	0.000306356
P19827	Inter-alpha-trypsin inhibitor heavy chain H1 OS=Homo sapiens GN=ITIH1 PE=1 SV=3	101.3	8.21862e+07	5.55179e+07	5.84508e+07	4.6741e+08	3.55966e+08	4.54259e+08	0.15353	0.000568795
A0A1K0GXZ1	Globin C1 OS=Homo sapiens GN=GLNC1 PE=4 SV=1	19.2	1.88244e+09	2.08702e+09	1.5506e+09	1.20817e+10	10330442184	1.38306e+10	0.152308	0.000558476
Q6YHK3	CD109 antigen OS=Homo sapiens GN=CD109 PE=1 SV=2	161.6	8.19986e+07	4.71672e+07	3.16725e+07	4.51824e+08	247558157	3.67056e+08	0.150818	0.00780929
Q15582	Transforming growth factor-beta-induced protein ig-h3 OS=Homo sapiens GN=TGFBI PE=1 SV=1	74.6	2.35783e+08	2.02127e+08	8.12374e+07	1.41237e+09	9.26844e+08	1.1636e+09	0.148209	0.00254194
A0A024R2Q5	Myosin, light polypeptide 3, alkali ventricular, skeletal, slow, isoform CRA_a OS=Homo sapiens GN=MYL3 PE=4 SV=1	21.9	1.53016e+08	1.34213e+08	1.06064e+08	9.48508e+08	814391554	1.02786e+09	0.140927	0.000233289
Q59EJ3	Heat shock 70kDa protein 1A variant (Fragment) OS=Homo sapiens PE=2 SV=1	77.4	3.12678e+07	2.71043e+07	1.76328e+07	1.94254e+08	1.64623e+08	1.9944e+08	0.136132	0.000155584
Q6N092	Putative uncharacterized protein DKFZp686K18196 (Fragment) OS=Homo sapiens GN=DKFZp686K18196 PE=2 SV=1	56.4	5.257e+08	5.59411e+08	2.75197e+08	3.72107e+09	2861673215	3.42684e+09	0.135901	0.000420992
A0A024R4H0	Procollagen-lysine 1, 2-oxoglutarate 5-dioxygenase 1, isoform CRA_a OS=Homo sapiens GN=PLOD1 PE=4 SV=1	83.5	5.16408e+07	NA	3.18016e+07	3.42527e+08	2.78259e+08	3.04748e+08	0.135234	0.00179711
A0A024R1A3	Testicular secretory protein Li 63 OS=Homo sapiens GN=UBE1 PE=2 SV=1	117.8	3.77851e+07	3.23842e+07	NA	2.67893e+08	2.40731e+08	2.75182e+08	0.134286	0.000481669
Q9NT22	EMILIN-3 OS=Homo sapiens GN=EMILIN3 PE=2 SV=2	82.6	8.41181e+07	1.30223e+08	7.24081e+07	8.5886e+08	642821698	7.68611e+08	0.126305	0.000528697
Q9UL78	Myosin-reactive immunoglobulin light chain variable region (Fragment) OS=Homo sapiens PE=2 SV=1	11.6	NA	7.98869e+07	9.61911e+07	7.32504e+08	609154446	7.9191e+08	0.123791	0.00295853
P04083	Annexin A1 OS=Homo sapiens GN=ANXA1 PE=1 SV=2	38.7	1.13254e+08	9.82119e+07	1.18341e+08	9.75105e+08	8.11915e+08	9.40896e+08	0.120901	8.98656e-05
A8K491	cDNA FLJ76037, highly similar to Homo sapiens matrilin 3 (MATN3), mRNA OS=Homo sapiens PE=2 SV=1	52.8	1.08639e+08	1.07447e+08	7.98687e+07	1.10862e+09	1039128766	6.2148e+08	0.106872	0.00565803
V9HW43	Epididymis secretory protein Li 102 OS=Homo sapiens GN=HEL-S-102 PE=2 SV=1	22.8	7.22526e+06	3.08375e+07	NA	2.14558e+08	1.67671e+08	1.86818e+08	0.100333	0.00321351
A2KBB9	Anti-(ED-B) scFV (Fragment) OS=Homo sapiens PE=2 SV=1	25.1	5.76424e+07	5.58378e+07	4.1549e+07	5.85671e+08	4.76987e+08	5.38966e+08	0.096795	0.000111458
Q9H2L7	DC33 OS=Homo sapiens PE=2 SV=1	29.5	1.70276e+08	1.79595e+08	1.55544e+08	1.70592e+09	1522484874	2.11569e+09	0.0945746	0.000778397
Q9UM47	Neurogenic locus notch homolog protein 3 OS=Homo sapiens GN=NOTCH3 PE=1 SV=2	243.5	7.43323e+08	NA	3.89376e+07	4.3418e+09	4563640630	3.51609e+09	0.0944642	0.0045829
V9HWE1	Epididymis luminal protein 113 OS=Homo sapiens GN=HEL113 PE=2 SV=1	53.6	1.90456e+08	1.85212e+08	1.81282e+08	2.45835e+09	1737346636	1.80176e+09	0.0928644	0.00140743
Q5T9B7	Adenylate kinase isoenzyme 1 OS=Homo sapiens GN=AK1 PE=1 SV=1	23.4	1.56797e+07	1.38221e+07	NA	1.71824e+08	1.5026e+08	1.55065e+08	0.0927441	0.00043995
A0N071	Delta globin OS=Homo sapiens GN=HBD PE=3 SV=1	16	2.17462e+08	1.92546e+08	1.02593e+08	2.10133e+09	1737700097	1.92678e+09	0.0889035	9.31428e-05
Q6NS95	IGL@ protein OS=Homo sapiens GN=IGL@ PE=2 SV=1	25.1	1.22907e+07	NA	2.70917e+07	2.97921e+08	151805265	2.45495e+08	0.0849709	0.0314822
D3DT72	Collagen, type XI, alpha 1, isoform CRA_c OS=Homo sapiens GN=COL11A1 PE=4 SV=1	182.3	1.98158e+08	2.14778e+08	1.56882e+08	2.56489e+09	1974300983	2.30245e+09	0.0832868	0.000261166
F5H5D3	Tubulin alpha chain OS=Homo sapiens GN=TUBA1C PE=1 SV=1	57.7	3.76272e+07	5.23239e+07	NA	6.2738e+08	4.51008e+08	5.45783e+08	0.0830741	0.00487476
O00339	Matrilin-2 OS=Homo sapiens GN=MATN2 PE=1 SV=4	106.8	6.12374e+07	1.45463e+08	8.22524e+07	1.16907e+09	1041715993	1.32635e+09	0.0816912	0.000230363
A0N5G5	Rheumatoid factor D5 light chain (Fragment) OS=Homo sapiens GN=V<kappa>3 PE=2 SV=1	12.8	5.59246e+07	NA	2.19549e+07	5.67177e+08	408049519	4.89281e+08	0.079767	0.00508912
P08311	Cathepsin G OS=Homo sapiens GN=CTSG PE=1 SV=2	28.8	8.4756e+07	NA	6.24302e+07	1.08077e+09	912659376	1.06265e+09	0.0722427	0.000852072
P12110	Collagen alpha-2(VI) chain OS=Homo sapiens GN=COL6A2 PE=1 SV=4	108.5	1.03142e+09	9.28106e+08	9.38996e+08	1.42596e+10	12676071318	1.60883e+10	0.06737	0.000171235
P14625	Endoplasmin OS=Homo sapiens GN=HSP90B1 PE=1 SV=1	92.4	3.29987e+06	6.06531e+06	1.07928e+07	1.29224e+08	7.43118e+07	9.95155e+07	0.0665168	0.0041639
P12109	Collagen alpha-1(VI) chain OS=Homo sapiens GN=COL6A1 PE=1 SV=3	108.5	7.25729e+08	4.68906e+08	7.15941e+08	1.19671e+10	13257523441	1.28749e+10	0.050147	6.62971e-06
P02787	Serotransferrin OS=Homo sapiens GN=TF PE=1 SV=3	77	2.79223e+07	2.4956e+07	2.14767e+07	NA	673795472	7.56432e+08	0.0346588	0.000196185
A0A1B0GUU9	Ig mu chain C region (Fragment) OS=Homo sapiens GN=IGHM PE=1 SV=1	51.9	2.1024e+07	2.82696e+07	2.78918e+07	1.8517e+09	1385696334	1.48334e+09	0.0163503	0.000401143
P12111	Collagen alpha-3(VI) chain OS=Homo sapiens GN=COL6A3 PE=1 SV=5	343.5	NA	NA	NA	7.8804e+08	6.91164e+08	8.71697e+08	NA	NA
B7ZW00	COL6A3 protein OS=Homo sapiens GN=COL6A3 PE=2 SV=1	278	1.16539e+08	1.24602e+08	1.07904e+08	NA	NA	NA	NA	NA
Q14484	Beta-globin (Fragment) OS=Homo sapiens GN=HBB PE=3 SV=1	6.7	NA	NA	NA	4.16042e+07	36779952	NA	NA	NA
P12883	Myosin-7 OS=Homo sapiens GN=MYH7 PE=1 SV=5	223	NA	NA	NA	3.36154e+08	3.08909e+08	2.60971e+08	NA	NA
S6AWE6	IgG L chain OS=Homo sapiens PE=2 SV=1	22.9	5.5732e+07	4.7966e+07	4.75414e+07	NA	NA	NA	NA	NA
A0A5E4	Uncharacterized protein OS=Homo sapiens PE=2 SV=1	24.7	NA	NA	NA	8.04491e+07	40530744	NA	NA	NA
A0A075B6L1	Ig lambda-7 chain C region (Fragment) OS=Homo sapiens GN=IGLC7 PE=1 SV=2	11.3	2.5357e+07	2.72398e+07	3.73987e+07	NA	NA	NA	NA	NA
B4DY90	Tubulin beta chain OS=Homo sapiens PE=2 SV=1	52	NA	NA	NA	4.91876e+08	2.62235e+08	3.36971e+08	NA	NA
P68371	Tubulin beta-4B chain OS=Homo sapiens GN=TUBB4B PE=1 SV=1	49.8	NA	NA	NA	1.17692e+08	1.90646e+08	1.32241e+08	NA	NA
Q4LE33	TNC variant protein (Fragment) OS=Homo sapiens GN=TNC variant protein PE=2 SV=1	244.2	NA	NA	NA	2.90474e+09	1875661020	2.14852e+09	NA	NA
A0A0S2Z4G6	Tropomyosin 1 (Alpha), isoform CRA_o (Fragment) OS=Homo sapiens GN=TPM1 PE=2 SV=1	32.7	NA	NA	NA	1.60291e+08	1.44376e+08	2.01538e+08	NA	NA
C0JYY2	Apolipoprotein B (Including Ag(X) antigen) OS=Homo sapiens GN=APOB PE=4 SV=1	515.2	NA	NA	NA	1.58929e+08	1.18338e+08	1.26737e+08	NA	NA
A0A024R4K3	Malate dehydrogenase OS=Homo sapiens GN=MDH2 PE=2 SV=1	35.5	NA	NA	NA	6.64345e+07	6.84887e+07	6.64211e+07	NA	NA
Q14908	Cardiac ventricular myosin light chain-2 OS=Homo sapiens PE=2 SV=1	18.8	NA	NA	NA	2.44276e+08	23137142	1.77212e+08	NA	NA
Q6NZI2	Polymerase I and transcript release factor OS=Homo sapiens GN=PTRF PE=1 SV=1	43.5	NA	NA	NA	2.39895e+08	1.95099e+08	2.54325e+08	NA	NA
P02452	Collagen alpha-1(I) chain OS=Homo sapiens GN=COL1A1 PE=1 SV=5	138.9	3.94371e+08	4.29438e+08	5.30158e+08	NA	NA	NA	NA	NA
P30043	Flavin reductase (NADPH) OS=Homo sapiens GN=BLVRB PE=1 SV=3	22.1	NA	NA	NA	1.09665e+09	7.31497e+08	1.01857e+09	NA	NA
Q53GZ6	Heat shock 70kDa protein 8 isoform 1 variant (Fragment) OS=Homo sapiens PE=2 SV=1	70.9	NA	NA	NA	2.64873e+08	3.00526e+08	3.99011e+08	NA	NA
P08727	Keratin, type I cytoskeletal 19 OS=Homo sapiens GN=KRT19 PE=1 SV=4	44.1	NA	NA	NA	4.74807e+08	3.26455e+08	3.45848e+08	NA	NA
P05787	Keratin, type II cytoskeletal 8 OS=Homo sapiens GN=KRT8 PE=1 SV=7	53.7	NA	NA	NA	8.45851e+08	6.74251e+08	7.24431e+08	NA	NA
V9HWC7	Epididymis secretory sperm binding protein Li 128m OS=Homo sapiens GN=HEL-S-128m PE=2 SV=1	25	NA	NA	NA	1.54564e+08	134350615	2.05958e+08	NA	NA
S6BGE0	IgG H chain OS=Homo sapiens PE=2 SV=1	32.2	1.15195e+08	1.26464e+08	9.17282e+07	NA	NA	NA	NA	NA
Q7Z351	Putative uncharacterized protein DKFZp686N02209 OS=Homo sapiens GN=DKFZp686N02209 PE=2 SV=1	52.8	NA	NA	NA	1.4436e+08	1.21044e+08	1.77837e+08	NA	NA
J3KPS3	Fructose-bisphosphate aldolase OS=Homo sapiens GN=ALDOA PE=1 SV=1	39.8	NA	NA	NA	1.67679e+08	1.58545e+08	1.23323e+08	NA	NA
P08238	Heat shock protein HSP 90-beta OS=Homo sapiens GN=HSP90AB1 PE=1 SV=4	83.2	NA	NA	NA	3.19899e+08	3.09254e+08	3.08776e+08	NA	NA
P54652	Heat shock-related 70 kDa protein 2 OS=Homo sapiens GN=HSPA2 PE=1 SV=1	70	NA	NA	NA	3.83519e+07	2.048e+07	4.36594e+07	NA	NA
A4QPB0	IQ motif containing GTPase activating protein 1 OS=Homo sapiens GN=IQGAP1 PE=1 SV=1	189.2	NA	NA	NA	1.36297e+08	1.00703e+08	1.32051e+08	NA	NA
Q9Y623	Myosin-4 OS=Homo sapiens GN=MYH4 PE=2 SV=2	222.9	NA	NA	NA	1.4016e+08	1.15711e+08	2.69959e+08	NA	NA
A0A024RBH2	Cytoskeleton-associated protein 4, isoform CRA_c OS=Homo sapiens GN=CKAP4 PE=4 SV=1	66	NA	NA	NA	9.73835e+07	7.19567e+07	9.11343e+07	NA	NA
Q14055	Collagen alpha-2(IX) chain OS=Homo sapiens GN=COL9A2 PE=1 SV=2	65.1	NA	NA	NA	4.17508e+08	2.42104e+08	4.83066e+08	NA	NA
A0A140TA33	Tenascin-X OS=Homo sapiens GN=TNXB PE=1 SV=1	458	NA	NA	NA	4.37279e+07	3.20943e+07	4.65116e+07	NA	NA
P08779	Keratin, type I cytoskeletal 16 OS=Homo sapiens GN=KRT16 PE=1 SV=4	51.2	NA	NA	NA	NA	2.45093e+07	3.25263e+07	NA	NA
P05023	Sodium/potassium-transporting ATPase subunit alpha-1 OS=Homo sapiens GN=ATP1A1 PE=1 SV=1	112.8	NA	NA	NA	1.4891e+08	1.41789e+08	1.76634e+08	NA	NA
A0A1B1SMR9	Collagen type IX alpha 1 OS=Homo sapiens GN=COL9A1 PE=4 SV=1	93.5	NA	NA	NA	2.20684e+08	1.86586e+08	2.03384e+08	NA	NA
Q59GM9	Alpha-1,4 glucan phosphorylase (Fragment) OS=Homo sapiens PE=2 SV=1	98.8	NA	NA	NA	7.1704e+07	6.15342e+07	4.41687e+07	NA	NA
Q14403	Gamma-G globin (Fragment) OS=Homo sapiens PE=2 SV=1	17	NA	NA	NA	1.91836e+08	1.43794e+08	1.6852e+08	NA	NA
A0A158RFU6	RAB7, member RAS oncogene family, isoform CRA_a OS=Homo sapiens GN=RAB7A PE=2 SV=1	23.5	NA	NA	NA	1.29107e+08	9.45867e+07	1.43783e+08	NA	NA
A0A0C4DG17	40S ribosomal protein SA OS=Homo sapiens GN=RPSA PE=1 SV=1	33.3	NA	NA	NA	1.99109e+08	149950672	1.78068e+08	NA	NA
B2R6V9	cDNA, FLJ93141, highly similar to Homo sapiens coagulation factor XIII, A1 polypeptide (F13A1), mRNA OS=Homo sapiens PE=2 SV=1	83.2	NA	NA	NA	NA	NA	4.48384e+07	NA	NA
V9HWK2	Epididymis luminal protein 114 OS=Homo sapiens GN=HEL114 PE=2 SV=1	123.7	NA	NA	NA	3.41865e+07	3.95133e+07	6.05666e+07	NA	NA
A0A0S2Z3L2	ATPase Ca++ transporting cardiac muscle slow twitch 2 isoform 1 (Fragment) OS=Homo sapiens GN=ATP2A2 PE=2 SV=1	114.7	NA	NA	NA	1.30439e+08	8.48201e+07	1.17526e+08	NA	NA
O43405	Cochlin OS=Homo sapiens GN=COCH PE=1 SV=1	59.4	2.21933e+08	2.07318e+08	2.32257e+08	NA	NA	NA	NA	NA
P29401	Transketolase OS=Homo sapiens GN=TKT PE=1 SV=3	67.8	NA	NA	NA	4.68427e+07	5.10002e+07	6.19128e+07	NA	NA
P20160	Azurocidin OS=Homo sapiens GN=AZU1 PE=1 SV=3	26.9	NA	NA	NA	1.58024e+08	245630321	2.92953e+08	NA	NA
A0A0S2Z471	Creatine kinase brain isoform 2 (Fragment) OS=Homo sapiens GN=CKB PE=2 SV=1	44.9	NA	NA	NA	5.2687e+07	55369984	4.41148e+07	NA	NA
P35609	Alpha-actinin-2 OS=Homo sapiens GN=ACTN2 PE=1 SV=1	103.8	NA	NA	NA	8.68222e+07	8.49444e+07	9.00597e+07	NA	NA
P00918	Carbonic anhydrase 2 OS=Homo sapiens GN=CA2 PE=1 SV=2	29.2	NA	NA	NA	1.66767e+08	1.49342e+08	8.68123e+07	NA	NA
Q9BUD6	Spondin-2 OS=Homo sapiens GN=SPON2 PE=1 SV=3	35.8	NA	NA	NA	1.25939e+08	1.31519e+07	1.28694e+08	NA	NA
H0Y7A7	Calmodulin (Fragment) OS=Homo sapiens GN=CALM2 PE=1 SV=1	20.7	NA	NA	NA	1.24115e+08	1.13057e+08	1.30724e+08	NA	NA
D3DV26	S100 calcium binding protein A10 (Annexin II ligand, calpactin I, light polypeptide (P11)), isoform CRA_b (Fragment) OS=Homo sapiens GN=S100A10 PE=4 SV=1	22.3	NA	NA	NA	3.43247e+07	41625186	3.40554e+07	NA	NA
Q8N1C8	HSPA9 protein (Fragment) OS=Homo sapiens GN=HSPA9 PE=2 SV=1	73.8	NA	NA	NA	5.28317e+07	4.4112e+07	4.26337e+07	NA	NA
B7Z3K9	Fructose-bisphosphate aldolase OS=Homo sapiens PE=2 SV=1	48.4	NA	NA	NA	1.30194e+08	8.14117e+07	1.11221e+08	NA	NA
V9HW80	Epididymis luminal protein 220 OS=Homo sapiens GN=HEL-S-70 PE=2 SV=1	89.3	NA	NA	NA	2.8395e+07	2.13263e+07	2.57951e+07	NA	NA
Q15084	Protein disulfide-isomerase A6 OS=Homo sapiens GN=PDIA6 PE=1 SV=1	48.1	NA	NA	NA	5.95288e+07	4.14803e+07	4.26535e+07	NA	NA
Q09666	Neuroblast differentiation-associated protein AHNAK OS=Homo sapiens GN=AHNAK PE=1 SV=2	628.7	NA	NA	NA	2.65098e+07	2.74436e+07	3.23203e+07	NA	NA
A5Z217	Mutant desmin OS=Homo sapiens PE=2 SV=1	53.6	NA	NA	NA	7.02986e+07	5.70166e+07	6.61139e+07	NA	NA
A0A087WXI5	Cadherin-1 OS=Homo sapiens GN=CDH1 PE=1 SV=1	100	1.03889e+08	9.34015e+07	6.56479e+07	NA	NA	NA	NA	NA
P98066	Tumor necrosis factor-inducible gene 6 protein OS=Homo sapiens GN=TNFAIP6 PE=1 SV=2	31.2	3.71107e+08	3.88875e+08	1.12736e+08	NA	NA	NA	NA	NA
F1T0J1	Growth/differentiation factor 5 OS=Homo sapiens GN=GDF5 PE=2 SV=1	55.4	4.84663e+08	4.49189e+08	4.76023e+08	NA	NA	NA	NA	NA
Q99969	Retinoic acid receptor responder protein 2 OS=Homo sapiens GN=RARRES2 PE=1 SV=1	18.6	1.6105e+08	1.91622e+08	1.63631e+08	NA	NA	NA	NA	NA
B2R892	cDNA, FLJ93793, highly similar to Homo sapiens creatine kinase, muscle (CKM), mRNA OS=Homo sapiens PE=2 SV=1	43	NA	NA	NA	4.79436e+07	41145520	4.80752e+07	NA	NA
A0A024R321	Filamin B, beta (Actin binding protein 278), isoform CRA_a OS=Homo sapiens GN=FLNB PE=4 SV=1	280.3	NA	NA	NA	3.22196e+07	1.90679e+07	2.03062e+07	NA	NA
O95025	Semaphorin-3D OS=Homo sapiens GN=SEMA3D PE=2 SV=2	89.6	6.89151e+07	6.13317e+07	6.60921e+07	NA	NA	NA	NA	NA
P37840	Alpha-synuclein OS=Homo sapiens GN=SNCA PE=1 SV=1	14.5	NA	NA	NA	3.68227e+07	3.43012e+07	7.52903e+07	NA	NA
P10809	60 kDa heat shock protein, mitochondrial OS=Homo sapiens GN=HSPD1 PE=1 SV=2	61	NA	NA	NA	6.58359e+06	6.06038e+06	1.65135e+07	NA	NA
B7Z4C3	cDNA FLJ50805, highly similar to Erythrocyte membrane protein band 4.2 OS=Homo sapiens PE=2 SV=1	77	NA	NA	NA	6.26519e+07	5.93023e+07	9.38805e+07	NA	NA
P81605	Dermcidin OS=Homo sapiens GN=DCD PE=1 SV=2	11.3	NA	NA	NA	1.41042e+07	17319249	2.16676e+07	NA	NA
Q01813	ATP-dependent 6-phosphofructokinase, platelet type OS=Homo sapiens GN=PFKP PE=1 SV=2	85.5	NA	NA	NA	1.35589e+08	1.19829e+08	1.60166e+08	NA	NA
P06703	Protein S100-A6 OS=Homo sapiens GN=S100A6 PE=1 SV=1	10.2	6.68751e+07	1.05282e+08	7.88101e+07	NA	NA	NA	NA	NA
Q59FI9	Ribosomal protein L12 variant (Fragment) OS=Homo sapiens PE=2 SV=1	21.5	NA	NA	NA	8.66006e+07	7.72286e+07	9.38143e+07	NA	NA
Q92520	Protein FAM3C OS=Homo sapiens GN=FAM3C PE=1 SV=1	24.7	NA	NA	NA	9.17894e+07	6.40666e+07	9.69814e+07	NA	NA
Q4LE36	ACLY variant protein (Fragment) OS=Homo sapiens GN=ACLY variant protein PE=2 SV=1	124.5	NA	NA	NA	1.2538e+08	9.40789e+07	1.20413e+08	NA	NA
O75944	Aconitase (Fragment) OS=Homo sapiens GN=ACON PE=2 SV=1	65.3	NA	NA	NA	1.0406e+08	6.71174e+07	1.26682e+08	NA	NA
A0A1B1RVA9	Lipoprotein lipase OS=Homo sapiens GN=LPL PE=3 SV=1	53.1	NA	NA	NA	2.97547e+08	247179448	5.62618e+08	NA	NA
Q13642	Four and a half LIM domains protein 1 OS=Homo sapiens GN=FHL1 PE=1 SV=4	36.2	NA	NA	NA	2.52993e+08	2.13641e+08	3.37002e+08	NA	NA
P07195	L-lactate dehydrogenase B chain OS=Homo sapiens GN=LDHB PE=1 SV=2	36.6	NA	NA	NA	2.24434e+07	1.6186e+07	2.56508e+07	NA	NA
Q59FG9	Chondroitin sulfate proteoglycan 2 (Versican) variant (Fragment) OS=Homo sapiens PE=2 SV=1	374.1	NA	NA	NA	2.90695e+08	217850847	1.91157e+08	NA	NA
A0A024RB16	Family with sequence similarity 62 (C2 domain containing), member A, isoform CRA_a OS=Homo sapiens GN=FAM62A PE=4 SV=1	123.9	NA	NA	NA	1.84729e+07	1.26508e+07	1.72421e+07	NA	NA
J3QQ67	60S ribosomal protein L18 (Fragment) OS=Homo sapiens GN=RPL18 PE=1 SV=1	21.8	NA	NA	NA	4.07866e+07	4.93917e+07	5.54257e+07	NA	NA
Q9UL85	Myosin-reactive immunoglobulin kappa chain variable region (Fragment) OS=Homo sapiens PE=2 SV=1	11.8	NA	NA	NA	1.28994e+08	113717597	1.34525e+08	NA	NA
A0A193CHQ9	10E8 heavy chain variable region (Fragment) OS=Homo sapiens PE=2 SV=1	14.5	NA	NA	NA	4.64745e+07	3.99831e+07	4.96297e+07	NA	NA
P67936	Tropomyosin alpha-4 chain OS=Homo sapiens GN=TPM4 PE=1 SV=3	28.5	NA	NA	NA	NA	4.982e+07	9.78604e+07	NA	NA
A0A024R1U4	RAB5C, member RAS oncogene family, isoform CRA_a OS=Homo sapiens GN=RAB5C PE=4 SV=1	23.5	NA	NA	NA	6.45345e+07	3.31692e+07	6.79551e+07	NA	NA
B7Z9B8	cDNA FLJ56912, highly similar to Fibulin-2 OS=Homo sapiens PE=2 SV=1	129.3	NA	NA	NA	2.54336e+08	1.65546e+08	2.1647e+08	NA	NA
A0A087X2I1	26S protease regulatory subunit 10B OS=Homo sapiens GN=PSMC6 PE=1 SV=1	45.8	NA	NA	NA	2.21383e+07	3.03818e+07	3.79183e+07	NA	NA
P39060	Collagen alpha-1(XVIII) chain OS=Homo sapiens GN=COL18A1 PE=1 SV=5	178.1	9.00993e+07	9.07435e+07	7.3621e+07	NA	NA	NA	NA	NA
A0A1B0RPQ5	Anosmin-1 OS=Homo sapiens GN=ANOS1 PE=2 SV=1	76.2	NA	NA	NA	6.93017e+07	3.43572e+07	7.1568e+07	NA	NA
P62314	Small nuclear ribonucleoprotein Sm D1 OS=Homo sapiens GN=SNRPD1 PE=1 SV=1	13.3	NA	NA	NA	1.56035e+07	1.84571e+07	1.99145e+07	NA	NA
P08493	Matrix Gla protein OS=Homo sapiens GN=MGP PE=1 SV=2	12.3	1.94977e+09	1.88103e+09	1.83261e+09	NA	NA	NA	NA	NA
Q08211	ATP-dependent RNA helicase A OS=Homo sapiens GN=DHX9 PE=1 SV=4	140.9	NA	NA	NA	1.74839e+07	7344697	1.80208e+07	NA	NA
O75396	Vesicle-trafficking protein SEC22b OS=Homo sapiens GN=SEC22B PE=1 SV=4	24.6	NA	NA	NA	3.02845e+07	2.2174e+07	2.18617e+07	NA	NA
D6RF35	Vitamin D-binding protein OS=Homo sapiens GN=GC PE=1 SV=1	53	NA	NA	NA	6.14101e+07	NA	5.48175e+07	NA	NA
B2R9T9	cDNA, FLJ94551 OS=Homo sapiens PE=2 SV=1	26.2	NA	NA	NA	1.98668e+08	172810364	2.24598e+08	NA	NA
Q00839	Heterogeneous nuclear ribonucleoprotein U OS=Homo sapiens GN=HNRNPU PE=1 SV=6	90.5	NA	NA	NA	1.04112e+08	71814436	9.79939e+07	NA	NA
B4DWB5	cDNA FLJ53931, highly similar to Bifunctional 3'-phosphoadenosine5'-phosphosulfate synthetase 2 OS=Homo sapiens PE=2 SV=1	70	NA	NA	NA	1.24811e+08	1.29789e+08	1.20431e+08	NA	NA
P43026	Growth/differentiation factor 5 OS=Homo sapiens GN=GDF5 PE=1 SV=3	55.4	NA	NA	NA	6.88004e+07	6.79468e+07	8.0519e+07	NA	NA
Q59FF0	EBNA-2 co-activator variant (Fragment) OS=Homo sapiens PE=2 SV=1	107.4	NA	NA	NA	4.53796e+07	3.8848e+07	9.40596e+07	NA	NA
P26038	Moesin OS=Homo sapiens GN=MSN PE=1 SV=3	67.8	NA	NA	NA	4.66794e+07	42742000	4.87096e+07	NA	NA
P55786	Puromycin-sensitive aminopeptidase OS=Homo sapiens GN=NPEPPS PE=1 SV=2	103.2	NA	NA	NA	1.80317e+07	18391597	1.51864e+07	NA	NA
P50990	T-complex protein 1 subunit theta OS=Homo sapiens GN=CCT8 PE=1 SV=4	59.6	NA	NA	NA	5.55621e+07	5.99131e+07	5.44275e+07	NA	NA
Q5TDH0	Protein DDI1 homolog 2 OS=Homo sapiens GN=DDI2 PE=1 SV=1	44.5	NA	NA	NA	5.64281e+07	4.23084e+07	3.4279e+07	NA	NA
E9KL35	Epididymis tissue sperm binding protein Li 3a OS=Homo sapiens PE=1 SV=1	35.1	NA	NA	NA	2.39851e+07	2.25509e+07	4.66609e+07	NA	NA
A8K3C3	T-complex protein 1 subunit delta OS=Homo sapiens PE=2 SV=1	57.9	NA	NA	NA	5.63223e+07	3.94123e+07	5.79808e+07	NA	NA
V9HW44	Epididymis secretory protein Li 303 OS=Homo sapiens GN=HEL-S-303 PE=2 SV=1	25.6	NA	NA	NA	4.2417e+07	3.47168e+07	3.424e+07	NA	NA
A0A140VKA6	Testis secretory sperm-binding protein Li 233m OS=Homo sapiens PE=2 SV=1	41.3	NA	NA	NA	9.24445e+08	5.56097e+07	1.98781e+09	NA	NA
A4D1W7	Inhibin, beta A (Activin A, activin AB alpha polypeptide) OS=Homo sapiens GN=INHBA PE=2 SV=1	47.4	2.4161e+08	1.35293e+08	1.85014e+08	NA	NA	NA	NA	NA
G8JLB6	Heterogeneous nuclear ribonucleoprotein H OS=Homo sapiens GN=HNRNPH1 PE=1 SV=1	51.2	NA	NA	NA	1.44601e+08	1.06325e+08	1.04916e+08	NA	NA
Q9UHG2	ProSAAS OS=Homo sapiens GN=PCSK1N PE=1 SV=1	27.4	NA	6.18511e+06	7.6391e+06	NA	NA	NA	NA	NA
Q13228	Selenium-binding protein 1 OS=Homo sapiens GN=SELENBP1 PE=1 SV=2	52.4	NA	NA	NA	2.49008e+07	1.86205e+07	2.06246e+07	NA	NA
Q59G88	Coronin (Fragment) OS=Homo sapiens PE=3 SV=1	59.6	NA	NA	NA	3.59042e+07	2.87684e+07	3.25011e+07	NA	NA
E9PGN7	Plasma protease C1 inhibitor OS=Homo sapiens GN=SERPING1 PE=1 SV=1	59.5	NA	NA	NA	2.74169e+08	1.45163e+08	3.19936e+08	NA	NA
A0A140VJW5	Testicular tissue protein Li 192 OS=Homo sapiens PE=2 SV=1	57.1	NA	NA	NA	4.21922e+07	1.59104e+07	NA	NA	NA
Q16270	Insulin-like growth factor-binding protein 7 OS=Homo sapiens GN=IGFBP7 PE=1 SV=1	29.1	NA	NA	NA	9.07936e+07	58892287	6.89572e+07	NA	NA
P08697	Alpha-2-antiplasmin OS=Homo sapiens GN=SERPINF2 PE=1 SV=3	54.5	NA	NA	NA	1.01757e+08	7.96152e+07	9.20403e+07	NA	NA
B2R9K8	cDNA, FLJ94440, highly similar to Homo sapiens chaperonin containing TCP1, subunit 6A (zeta 1)(CCT6A), mRNA OS=Homo sapiens PE=2 SV=1	57.9	NA	NA	NA	5.53644e+07	4.96188e+07	4.8706e+07	NA	NA
Q9NZN4	EH domain-containing protein 2 OS=Homo sapiens GN=EHD2 PE=1 SV=2	61.1	NA	NA	NA	1.06992e+08	74990183	9.27027e+07	NA	NA
O60701	UDP-glucose 6-dehydrogenase OS=Homo sapiens GN=UGDH PE=1 SV=1	55	NA	NA	NA	6.26046e+07	53878789	3.87551e+07	NA	NA
A2A3R6	40S ribosomal protein S6 OS=Homo sapiens GN=RPS6 PE=2 SV=1	28.7	NA	NA	NA	1.10842e+08	1.04286e+08	1.39891e+08	NA	NA
A0A125QYY9	IBM-B2 heavy chain variable region (Fragment) OS=Homo sapiens PE=2 SV=1	13.6	NA	NA	NA	2.11654e+08	1.96987e+08	2.53446e+08	NA	NA
O75787	Renin receptor OS=Homo sapiens GN=ATP6AP2 PE=1 SV=2	39	NA	NA	NA	3.36287e+07	1.05613e+08	2.61798e+07	NA	NA
P02753	Retinol-binding protein 4 OS=Homo sapiens GN=RBP4 PE=1 SV=3	23	4.72435e+07	3.5705e+07	4.39263e+07	NA	NA	NA	NA	NA
A8K9M5	cDNA FLJ77947, highly similar to Human complement protein C8 beta subunit mRNA OS=Homo sapiens PE=2 SV=1	67	NA	NA	NA	2.68811e+07	9.191e+06	1.22824e+07	NA	NA
A8K3F7	Interleukin 11 OS=Homo sapiens GN=IL11 PE=2 SV=1	21.4	2.41854e+08	2.22055e+08	2.97956e+08	NA	NA	NA	NA	NA
A0A1C7CYX9	Dihydropyrimidinase-related protein 2 OS=Homo sapiens GN=DPYSL2 PE=1 SV=1	73.5	NA	NA	NA	1.32106e+08	8.9239e+07	1.41884e+08	NA	NA
O75489	NADH dehydrogenase [ubiquinone] iron-sulfur protein 3, mitochondrial OS=Homo sapiens GN=NDUFS3 PE=1 SV=1	30.2	NA	NA	NA	2.82802e+07	45828953	NA	NA	NA
Q5VVQ6	Ubiquitin thioesterase OTU1 OS=Homo sapiens GN=YOD1 PE=1 SV=1	38.3	NA	NA	NA	3.72217e+07	32014613	3.27204e+07	NA	NA
B3KSH1	Eukaryotic translation initiation factor 3 subunit F OS=Homo sapiens GN=EIF3F PE=2 SV=1	39.1	NA	NA	NA	2.82981e+07	1.78484e+07	2.60015e+07	NA	NA
P21796	Voltage-dependent anion-selective channel protein 1 OS=Homo sapiens GN=VDAC1 PE=1 SV=2	30.8	NA	NA	NA	1.05364e+07	NA	8.85409e+06	NA	NA
A0A024QYT5	Serpin peptidase inhibitor, clade E (Nexin, plasminogen activator inhibitor type 1), member 1, isoform CRA_b OS=Homo sapiens GN=SERPINE1 PE=3 SV=1	45	1.03173e+08	1.10234e+08	8.9573e+07	NA	NA	NA	NA	NA
P02746	Complement C1q subcomponent subunit B OS=Homo sapiens GN=C1QB PE=1 SV=3	26.7	NA	NA	NA	3.2608e+08	3.1111e+08	3.63659e+08	NA	NA
Q99715	Collagen alpha-1(XII) chain OS=Homo sapiens GN=COL12A1 PE=1 SV=2	332.9	NA	NA	NA	3.01256e+07	2.30956e+07	3.91835e+07	NA	NA
A8K2Q6	Peptidyl-prolyl cis-trans isomerase OS=Homo sapiens PE=2 SV=1	22.7	NA	NA	NA	6.46228e+07	5.41705e+07	6.24753e+07	NA	NA
A0A024R539	Uncharacterized protein OS=Homo sapiens GN=LOC51035 PE=4 SV=1	35.1	NA	NA	NA	1.58767e+07	NA	1.17715e+07	NA	NA
Q8N1G4	Leucine-rich repeat-containing protein 47 OS=Homo sapiens GN=LRRC47 PE=1 SV=1	63.4	NA	NA	NA	8.0523e+06	NA	1.17756e+07	NA	NA
Q06210	Glutamine--fructose-6-phosphate aminotransferase [isomerizing] 1 OS=Homo sapiens GN=GFPT1 PE=1 SV=3	78.8	NA	NA	NA	3.25664e+07	1.86472e+07	2.45963e+07	NA	NA
V9HWB4	Epididymis secretory sperm binding protein Li 89n OS=Homo sapiens GN=HEL-S-89n PE=2 SV=1	72.3	NA	NA	NA	1.39982e+08	1.18192e+08	7.47484e+07	NA	NA
P17980	26S protease regulatory subunit 6A OS=Homo sapiens GN=PSMC3 PE=1 SV=3	49.2	NA	NA	NA	2.01944e+07	NA	2.12271e+07	NA	NA
P78539	Sushi repeat-containing protein SRPX OS=Homo sapiens GN=SRPX PE=1 SV=1	51.5	NA	NA	NA	1.48427e+08	1.33534e+08	6.76655e+07	NA	NA
A0A087WXW9	Collagen alpha-1(V) chain OS=Homo sapiens GN=COL5A1 PE=1 SV=1	183.5	NA	NA	NA	NA	3.0913e+07	NA	NA	NA
Q59EA2	Coronin (Fragment) OS=Homo sapiens PE=2 SV=1	56.3	NA	NA	NA	4.3395e+07	28014809	5.58023e+07	NA	NA
B0YIW6	Archain 1, isoform CRA_a OS=Homo sapiens GN=ARCN1 PE=1 SV=1	61.6	NA	NA	NA	1.42284e+07	1.25611e+07	1.4103e+07	NA	NA
P17987	T-complex protein 1 subunit alpha OS=Homo sapiens GN=TCP1 PE=1 SV=1	60.3	NA	NA	NA	1.52823e+07	1.27707e+07	2.22533e+07	NA	NA
P02747	Complement C1q subcomponent subunit C OS=Homo sapiens GN=C1QC PE=1 SV=3	25.8	NA	NA	NA	1.98967e+08	NA	3.03469e+08	NA	NA
Q9HCC1	Single chain Fv (Fragment) OS=Homo sapiens PE=1 SV=1	12.2	NA	NA	NA	4.00531e+07	1.312e+07	NA	NA	NA
P11047	Laminin subunit gamma-1 OS=Homo sapiens GN=LAMC1 PE=1 SV=3	177.5	NA	NA	NA	1.01799e+08	6.09499e+07	7.50838e+07	NA	NA
O15460	Prolyl 4-hydroxylase subunit alpha-2 OS=Homo sapiens GN=P4HA2 PE=1 SV=1	60.9	NA	NA	NA	2.98367e+07	NA	2.83714e+07	NA	NA
A0A024RAD5	Dolichyl-diphosphooligosaccharide--protein glycosyltransferase 48 kDa subunit OS=Homo sapiens GN=DDOST PE=3 SV=1	50.7	NA	NA	NA	6.02667e+07	4.824e+07	7.31305e+07	NA	NA
A0N5G1	Rheumatoid factor C6 light chain (Fragment) OS=Homo sapiens GN=V<kappa>1 PE=2 SV=1	12.5	NA	NA	NA	NA	68127145	1.16646e+08	NA	NA
P46781	40S ribosomal protein S9 OS=Homo sapiens GN=RPS9 PE=1 SV=3	22.6	NA	NA	NA	1.19906e+08	1.02352e+08	1.22458e+08	NA	NA
J3QRS3	Myosin regulatory light chain 12A OS=Homo sapiens GN=MYL12A PE=1 SV=1	20.4	NA	NA	NA	1.49606e+08	2.38139e+07	9.70975e+07	NA	NA
P22626	Heterogeneous nuclear ribonucleoproteins A2/B1 OS=Homo sapiens GN=HNRNPA2B1 PE=1 SV=2	37.4	NA	NA	NA	8.90918e+07	102711184	1.17758e+08	NA	NA
P39059	Collagen alpha-1(XV) chain OS=Homo sapiens GN=COL15A1 PE=1 SV=2	141.6	NA	NA	NA	2.69298e+08	2.21066e+08	2.27235e+08	NA	NA
Q9UK22	F-box only protein 2 OS=Homo sapiens GN=FBXO2 PE=1 SV=2	33.3	NA	NA	NA	2.05318e+07	18309999	2.39876e+07	NA	NA
Q9P2E9	Ribosome-binding protein 1 OS=Homo sapiens GN=RRBP1 PE=1 SV=4	152.4	NA	NA	NA	1.09979e+06	16634296	NA	NA	NA
Q15436	Protein transport protein Sec23A OS=Homo sapiens GN=SEC23A PE=1 SV=2	86.1	NA	NA	NA	1.59621e+07	24235523	2.06638e+07	NA	NA
E7EX29	14-3-3 protein zeta/delta (Fragment) OS=Homo sapiens GN=YWHAZ PE=1 SV=1	28	NA	NA	NA	NA	4.14972e+07	3.6233e+07	NA	NA
B4DH02	cDNA FLJ50510, highly similar to Heat shock 70 kDa protein 4 OS=Homo sapiens PE=2 SV=1	94.3	NA	NA	NA	2.1343e+07	1.97575e+07	2.33559e+07	NA	NA
Q8NFH9	MLL/SEPTIN6 fusion protein (Fragment) OS=Homo sapiens PE=2 SV=1	63.1	NA	NA	NA	2.85773e+07	2.62653e+07	3.32079e+07	NA	NA
Q13011	Delta(3,5)-Delta(2,4)-dienoyl-CoA isomerase, mitochondrial OS=Homo sapiens GN=ECH1 PE=1 SV=2	35.8	NA	NA	NA	NA	1.02383e+07	2.43881e+06	NA	NA
P04003	C4b-binding protein alpha chain OS=Homo sapiens GN=C4BPA PE=1 SV=2	67	NA	NA	NA	5.70886e+07	3.53379e+07	4.95638e+07	NA	NA
B4DXV6	cDNA FLJ60193, highly similar to Melanoma-derived growth regulatory protein OS=Homo sapiens PE=2 SV=1	14.3	NA	1.51504e+08	1.31615e+08	NA	NA	NA	NA	NA
P19338	Nucleolin OS=Homo sapiens GN=NCL PE=1 SV=3	76.6	NA	NA	NA	2.67341e+07	2.00188e+07	NA	NA	NA
B2R657	Annexin OS=Homo sapiens PE=2 SV=1	52.6	NA	NA	NA	6.00072e+07	5.40325e+07	5.52478e+07	NA	NA
P14780	Matrix metalloproteinase-9 OS=Homo sapiens GN=MMP9 PE=1 SV=3	78.4	NA	NA	NA	3.91301e+07	3.6423e+07	3.58056e+07	NA	NA
A0A140VK07	Testicular secretory protein Li 7 OS=Homo sapiens PE=2 SV=1	73.9	NA	NA	NA	3.28589e+07	NA	4.44164e+07	NA	NA
O00299	Chloride intracellular channel protein 1 OS=Homo sapiens GN=CLIC1 PE=1 SV=4	26.9	NA	NA	NA	8.12102e+07	77093867	7.70598e+07	NA	NA
B4DID6	cDNA FLJ52545, highly similar to Dickkopf-related protein 3 OS=Homo sapiens PE=2 SV=1	39.8	NA	NA	NA	3.6482e+07	1.97751e+07	4.54557e+07	NA	NA
A0A024RDT4	Lymphocyte cytosolic protein 1 (L-plastin), isoform CRA_a OS=Homo sapiens GN=LCP1 PE=4 SV=1	70.2	NA	NA	NA	1.26901e+07	NA	1.41502e+07	NA	NA
P05556	Integrin beta-1 OS=Homo sapiens GN=ITGB1 PE=1 SV=2	88.4	NA	NA	NA	4.91752e+07	2.19134e+07	2.45081e+07	NA	NA
B2R8I2	cDNA, FLJ93914, highly similar to Homo sapiens histidine-rich glycoprotein (HRG), mRNA OS=Homo sapiens PE=2 SV=1	59.5	NA	NA	NA	6.02854e+07	4.62098e+07	5.34695e+07	NA	NA
D6REX3	Protein transport protein Sec31A OS=Homo sapiens GN=SEC31A PE=1 SV=1	136.1	NA	NA	NA	1.86203e+07	1.62757e+07	1.86291e+07	NA	NA
B4DEA8	cDNA FLJ56425, highly similar to Very-long-chain specific acyl-CoAdehydrogenase, mitochondrial (EC 1.3.99.-) OS=Homo sapiens PE=2 SV=1	75.2	NA	NA	NA	3.97176e+06	2.57513e+07	NA	NA	NA
Q8N7X1	RNA-binding motif protein, X-linked-like-3 OS=Homo sapiens GN=RBMXL3 PE=2 SV=2	114.9	NA	NA	NA	1.71148e+07	9.33024e+06	1.3346e+07	NA	NA
B4E1U9	cDNA FLJ54776, highly similar to Cell division control protein 42 homolog OS=Homo sapiens PE=2 SV=1	26.5	NA	NA	NA	4.15314e+06	1.23106e+07	1.77647e+07	NA	NA
A0A146E5L3	Mesenchymal stromal cell-and fibroblast-expressing Linx paralogue OS=Homo sapiens GN=Meflin PE=2 SV=1	46	NA	NA	NA	1.59629e+08	4.6991e+08	1.98945e+08	NA	NA
P07741	Adenine phosphoribosyltransferase OS=Homo sapiens GN=APRT PE=1 SV=2	19.6	NA	NA	NA	NA	9.48796e+07	1.15429e+08	NA	NA
Q96D15	Reticulocalbin-3 OS=Homo sapiens GN=RCN3 PE=1 SV=1	37.5	NA	NA	NA	1.54448e+07	NA	1.88775e+07	NA	NA
Q4W4Y1	Dopamine receptor interacting protein 4 OS=Homo sapiens GN=DRIP4 PE=2 SV=1	96	NA	NA	NA	7.3489e+07	5.70445e+07	4.67347e+07	NA	NA
P30044	Peroxiredoxin-5, mitochondrial OS=Homo sapiens GN=PRDX5 PE=1 SV=4	22.1	NA	NA	NA	NA	60309046	5.55784e+07	NA	NA
A0A024R6W0	Aspartate aminotransferase OS=Homo sapiens GN=GOT2 PE=4 SV=1	47.4	NA	NA	NA	8.97052e+07	8.25596e+07	9.77836e+07	NA	NA
B2RD79	cDNA, FLJ96494, highly similar to Homo sapiens ubiquitin specific peptidase 14 (tRNA-guanine transglycosylase) (USP14), mRNA OS=Homo sapiens PE=2 SV=1	56	NA	NA	NA	2.21322e+07	26198013	2.79337e+07	NA	NA
P05164	Myeloperoxidase OS=Homo sapiens GN=MPO PE=1 SV=1	83.8	NA	NA	NA	1.11513e+08	7.61047e+07	NA	NA	NA
A0A024R814	Ribosomal protein L7, isoform CRA_a OS=Homo sapiens GN=RPL7 PE=4 SV=1	30.4	NA	NA	NA	1.09977e+08	97166342	9.9444e+07	NA	NA
A0A024RDG9	3-hydroxybutyrate dehydrogenase, type 2, isoform CRA_b OS=Homo sapiens GN=BDH2 PE=4 SV=1	26.7	NA	NA	NA	7.87316e+07	70298821	8.99118e+07	NA	NA
Q5U0I6	H.sapiens ras-related Hrab1A protein OS=Homo sapiens GN=RAB1A PE=2 SV=1	22.7	NA	NA	NA	1.06014e+08	8.28544e+07	9.51526e+07	NA	NA
Q6FH91	TNNC1 protein OS=Homo sapiens GN=TNNC1 PE=2 SV=1	18.4	NA	NA	NA	4.54663e+07	NA	NA	NA	NA
P68366	Tubulin alpha-4A chain OS=Homo sapiens GN=TUBA4A PE=1 SV=1	49.9	NA	NA	NA	3.68665e+07	21371716	2.80852e+07	NA	NA
B2R4R9	HCG26477 OS=Homo sapiens GN=RPS28 PE=2 SV=1	7.8	NA	NA	NA	3.05842e+07	2.59407e+07	2.76179e+07	NA	NA
A8K9V0	Phospholipid scramblase OS=Homo sapiens PE=2 SV=1	36.9	NA	NA	NA	7.72591e+06	8.60515e+06	7.92059e+06	NA	NA
H9ZYJ2	Thioredoxin OS=Homo sapiens GN=TXN PE=2 SV=1	11.7	NA	NA	NA	1.31756e+08	98614262	1.48869e+08	NA	NA
B7Z6Z4	Myosin light polypeptide 6 OS=Homo sapiens GN=MYL6 PE=1 SV=1	26.7	NA	NA	NA	5.03913e+08	400392260	5.60532e+08	NA	NA
A0A0X9V9B3	MS-F1 light chain variable region (Fragment) OS=Homo sapiens PE=2 SV=1	12.1	NA	NA	NA	7.50371e+07	66406267	9.37503e+07	NA	NA
P04843	Dolichyl-diphosphooligosaccharide--protein glycosyltransferase subunit 1 OS=Homo sapiens GN=RPN1 PE=1 SV=1	68.5	NA	NA	NA	4.71865e+07	NA	NA	NA	NA
P61020	Ras-related protein Rab-5B OS=Homo sapiens GN=RAB5B PE=1 SV=1	23.7	NA	NA	NA	2.76237e+07	NA	2.45248e+07	NA	NA
B4DLV7	Rab GDP dissociation inhibitor OS=Homo sapiens PE=2 SV=1	51.1	NA	NA	NA	9.97677e+07	7.7009e+07	9.44586e+07	NA	NA
Q96PD5	N-acetylmuramoyl-L-alanine amidase OS=Homo sapiens GN=PGLYRP2 PE=1 SV=1	62.2	NA	NA	NA	8.55236e+06	6.08886e+06	5.37965e+06	NA	NA
O43143	Pre-mRNA-splicing factor ATP-dependent RNA helicase DHX15 OS=Homo sapiens GN=DHX15 PE=1 SV=2	90.9	NA	NA	NA	6.76311e+06	3.72891e+06	6.18466e+06	NA	NA
O43175	D-3-phosphoglycerate dehydrogenase OS=Homo sapiens GN=PHGDH PE=1 SV=4	56.6	NA	NA	NA	4.55198e+07	1.06821e+07	2.71034e+07	NA	NA
P52209	6-phosphogluconate dehydrogenase, decarboxylating OS=Homo sapiens GN=PGD PE=1 SV=3	53.1	NA	NA	NA	NA	6.37022e+06	3.94885e+06	NA	NA
Q59G70	Mannosyl (Alpha-1,3-)-glycoprotein beta-1,2-N-acetylglucosaminyltransferase variant (Fragment) OS=Homo sapiens PE=2 SV=1	53.5	NA	NA	NA	NA	1.30932e+07	NA	NA	NA
A0A140VK56	Transaldolase OS=Homo sapiens PE=2 SV=1	37.5	NA	NA	NA	8.21938e+07	6.71182e+07	8.05202e+07	NA	NA
P14550	Alcohol dehydrogenase [NADP(+)] OS=Homo sapiens GN=AKR1A1 PE=1 SV=3	36.6	NA	NA	NA	NA	1.92814e+07	1.41727e+07	NA	NA
Q59GY2	Ribosomal protein L4 variant (Fragment) OS=Homo sapiens PE=2 SV=1	49	NA	NA	NA	5.1003e+07	4.60228e+07	4.57573e+07	NA	NA
A0A087WVQ6	Clathrin heavy chain OS=Homo sapiens GN=CLTC PE=1 SV=1	191.9	NA	NA	NA	9.758e+07	8.09726e+07	9.80364e+07	NA	NA
Q9UJH8	Meteorin OS=Homo sapiens GN=METRN PE=2 SV=2	31.2	1.73956e+07	1.49518e+07	NA	NA	NA	NA	NA	NA
Q86TV4	Full-length cDNA clone CS0DI085YI08 of Placenta of Homo sapiens (human) (Fragment) OS=Homo sapiens PE=2 SV=1	60	NA	NA	NA	7.91474e+07	3.34009e+07	6.9426e+07	NA	NA
B7Z6C2	cDNA FLJ50663, highly similar to Phosphoglucomutase-1 (EC 5.4.2.2) OS=Homo sapiens PE=2 SV=1	63.7	NA	NA	NA	1.57695e+07	1.36082e+07	NA	NA	NA
P11177	Pyruvate dehydrogenase E1 component subunit beta, mitochondrial OS=Homo sapiens GN=PDHB PE=1 SV=3	39.2	NA	NA	NA	7.02985e+07	63555295	6.60799e+07	NA	NA
Q14498	RNA-binding protein 39 OS=Homo sapiens GN=RBM39 PE=1 SV=2	59.3	NA	NA	NA	7.84174e+06	7.35807e+06	5.19245e+06	NA	NA
P62424	60S ribosomal protein L7a OS=Homo sapiens GN=RPL7A PE=1 SV=2	30	NA	NA	NA	7.27625e+07	67786639	9.59047e+07	NA	NA
Q07507	Dermatopontin OS=Homo sapiens GN=DPT PE=1 SV=2	24	NA	NA	NA	3.62234e+09	2848300544	3.56639e+09	NA	NA
Q59H77	T-complex protein 1 subunit gamma (Fragment) OS=Homo sapiens PE=2 SV=1	63.5	NA	NA	NA	2.50212e+07	2.61196e+07	2.52131e+07	NA	NA
A8K9A4	cDNA FLJ75154, highly similar to Homo sapiens heterogeneous nuclear ribonucleoprotein C (C1/C2), mRNA OS=Homo sapiens PE=2 SV=1	33.6	NA	NA	NA	7.46185e+07	5.62142e+07	5.40354e+07	NA	NA
A0A075B6R9	Protein IGKV2D-24 (Fragment) OS=Homo sapiens GN=IGKV2D-24 PE=4 SV=1	13.1	NA	NA	NA	2.14752e+08	1.85192e+08	3.39598e+08	NA	NA
B2R7N6	Amino acid transporter OS=Homo sapiens PE=2 SV=1	55.7	NA	NA	NA	4.62522e+07	3.40353e+07	3.69336e+07	NA	NA
Q53GD1	Guanine nucleotide-binding protein subunit gamma (Fragment) OS=Homo sapiens PE=2 SV=1	8	NA	NA	NA	1.32902e+07	1.68122e+07	NA	NA	NA
A0A0A0MQU5	Myosin-binding protein C, cardiac-type OS=Homo sapiens GN=MYBPC3 PE=1 SV=1	140.6	NA	NA	NA	2.12122e+07	1.87771e+07	1.96245e+07	NA	NA
P40925	Malate dehydrogenase, cytoplasmic OS=Homo sapiens GN=MDH1 PE=1 SV=4	36.4	NA	NA	NA	4.82664e+07	4.13026e+07	4.12071e+07	NA	NA
Q8N135	Leucine-rich repeat LGI family member 4 OS=Homo sapiens GN=LGI4 PE=2 SV=1	59.1	NA	NA	NA	NA	3.29732e+06	NA	NA	NA
A0A140VJL8	Testicular tissue protein Li 94 OS=Homo sapiens PE=2 SV=1	36.7	NA	NA	NA	1.95472e+07	17659833	2.07178e+07	NA	NA
Q5M7Z5	GRHPR protein (Fragment) OS=Homo sapiens GN=GRHPR PE=2 SV=1	36.8	NA	NA	NA	2.1768e+07	NA	1.06456e+07	NA	NA
E9PRY8	Elongation factor 1-delta OS=Homo sapiens GN=EEF1D PE=1 SV=1	76.5	NA	NA	NA	7.78429e+07	NA	NA	NA	NA
P28331	NADH-ubiquinone oxidoreductase 75 kDa subunit, mitochondrial OS=Homo sapiens GN=NDUFS1 PE=1 SV=3	79.4	NA	NA	NA	5.39842e+07	4.20147e+07	NA	NA	NA
Q9Y678	Coatomer subunit gamma-1 OS=Homo sapiens GN=COPG1 PE=1 SV=1	97.7	NA	NA	NA	3.85541e+07	22430053	NA	NA	NA
Q8IWY4	Signal peptide, CUB and EGF-like domain-containing protein 1 OS=Homo sapiens GN=SCUBE1 PE=1 SV=3	107.8	8.48348e+07	7.03929e+07	6.91327e+07	NA	NA	NA	NA	NA
Q59GX2	Solute carrier family 2 (Facilitated glucose transporter), member 1 variant (Fragment) OS=Homo sapiens PE=2 SV=1	57	NA	NA	NA	7.92243e+07	4.37039e+08	5.73467e+08	NA	NA
A0A024R994	Copine III, isoform CRA_a OS=Homo sapiens GN=CPNE3 PE=4 SV=1	60.1	NA	NA	NA	5.89417e+07	5.71823e+07	7.58434e+07	NA	NA
A0A1B0GU03	Uncharacterized protein OS=Homo sapiens PE=1 SV=1	62.7	NA	NA	NA	2.75737e+07	2.54481e+07	2.33846e+07	NA	NA
B2RBR9	cDNA, FLJ95650, highly similar to Homo sapiens karyopherin (importin) beta 1 (KPNB1), mRNA OS=Homo sapiens PE=2 SV=1	97.1	NA	NA	NA	5.68317e+07	3.34306e+07	NA	NA	NA
Q59EG8	Proteasome 26S non-ATPase subunit 2 variant (Fragment) OS=Homo sapiens PE=2 SV=1	100.5	NA	NA	NA	8.57211e+06	8.96817e+06	NA	NA	NA
Q15019	Septin-2 OS=Homo sapiens GN=SEPT2 PE=1 SV=1	41.5	NA	NA	NA	NA	2.71433e+07	3.11832e+07	NA	NA
B2R7F8	Plasminogen OS=Homo sapiens PE=2 SV=1	90.5	NA	NA	NA	2.78413e+08	261531518	2.41282e+08	NA	NA
B2R829	cDNA, FLJ93711, highly similar to Homo sapiens myeloid cell nuclear differentiation antigen (MNDA), mRNA OS=Homo sapiens PE=2 SV=1	45.8	NA	NA	NA	2.21865e+08	NA	2.57967e+08	NA	NA
B5ME19	Eukaryotic translation initiation factor 3 subunit C-like protein OS=Homo sapiens GN=EIF3CL PE=3 SV=1	105.4	NA	NA	NA	1.44651e+07	1.1326e+07	1.2886e+07	NA	NA
Q5T5C7	Serine--tRNA ligase, cytoplasmic OS=Homo sapiens GN=SARS PE=1 SV=1	61.3	NA	NA	NA	1.59867e+07	1.09189e+07	1.23071e+07	NA	NA
O60664	Perilipin-3 OS=Homo sapiens GN=PLIN3 PE=1 SV=3	47	NA	NA	NA	NA	NA	2.75732e+07	NA	NA
P78371	T-complex protein 1 subunit beta OS=Homo sapiens GN=CCT2 PE=1 SV=4	57.5	NA	NA	NA	NA	3.2256e+06	NA	NA	NA
A0A024R7T3	Heterogeneous nuclear ribonucleoprotein F, isoform CRA_a OS=Homo sapiens GN=HNRPF PE=4 SV=1	45.6	NA	NA	NA	1.48052e+07	NA	1.48054e+07	NA	NA
A0A0A0MTS7	Titin OS=Homo sapiens GN=TTN PE=1 SV=1	3992.2	NA	NA	NA	7.5187e+06	NA	NA	NA	NA
J3KPD9	Protein NME1-NME2 OS=Homo sapiens GN=NME1-NME2 PE=1 SV=1	22.4	NA	NA	NA	4.4487e+07	NA	6.82248e+07	NA	NA
O94832	Unconventional myosin-Id OS=Homo sapiens GN=MYO1D PE=1 SV=2	116.1	NA	NA	NA	7.94078e+06	6.69812e+06	8.00219e+06	NA	NA
Q53FR4	Vacuolar protein sorting 35 variant (Fragment) OS=Homo sapiens PE=2 SV=1	91.6	NA	NA	NA	2.64226e+07	2.67362e+07	2.39562e+07	NA	NA
A0A140VJZ1	Ubiquitinyl hydrolase 1 OS=Homo sapiens PE=2 SV=1	95.7	NA	NA	NA	NA	NA	1.50527e+07	NA	NA
B2R983	cDNA, FLJ94267, highly similar to Homo sapiens glutathione S-transferase omega 1 (GSTO1), mRNA OS=Homo sapiens PE=2 SV=1	27.5	NA	NA	NA	NA	7.06753e+07	8.86262e+07	NA	NA
P08240	Signal recognition particle receptor subunit alpha OS=Homo sapiens GN=SRPRA PE=1 SV=2	69.8	NA	NA	NA	NA	7.5673e+06	3.9433e+06	NA	NA
A5Y5A3	PC1/MRPS28 fusion protein OS=Homo sapiens PE=2 SV=1	31.2	NA	NA	NA	NA	12419131	8.0258e+06	NA	NA
A0A024R118	Methyltransferase like 7A, isoform CRA_a OS=Homo sapiens GN=METTL7A PE=4 SV=1	28.3	NA	NA	NA	NA	6.03404e+06	4.35131e+06	NA	NA
A0A0K0K1J1	Cystatin OS=Homo sapiens GN=HEL-S-2 PE=2 SV=1	15.8	5.3549e+07	NA	6.06631e+07	NA	NA	NA	NA	NA
A0A0D9SF53	ATP-dependent RNA helicase DDX3X OS=Homo sapiens GN=DDX3X PE=1 SV=1	81.4	NA	NA	NA	NA	2.99095e+07	3.21257e+07	NA	NA
Q59EH3	Acid phosphatase 1 isoform c variant (Fragment) OS=Homo sapiens PE=2 SV=1	18.7	NA	NA	NA	1.77951e+08	149857575	2.28063e+08	NA	NA
A8K3B0	cDNA FLJ77877, highly similar to Human ENO2 neuron specific (gamma) enolase OS=Homo sapiens PE=2 SV=1	47.3	NA	NA	NA	NA	3.18712e+07	2.96037e+07	NA	NA
P27348	14-3-3 protein theta OS=Homo sapiens GN=YWHAQ PE=1 SV=1	27.7	NA	NA	NA	NA	NA	5.40855e+07	NA	NA
P22004	Bone morphogenetic protein 6 OS=Homo sapiens GN=BMP6 PE=1 SV=1	57.2	NA	NA	NA	1.63372e+07	1.72845e+07	1.75424e+07	NA	NA
A0A0R7FJH5	Coagulation factor XII OS=Homo sapiens GN=F12 PE=3 SV=1	67.8	8.78734e+07	8.00738e+07	9.7069e+07	NA	NA	NA	NA	NA
A0A087X1N8	Serpin B6 OS=Homo sapiens GN=SERPINB6 PE=1 SV=1	44.8	NA	NA	NA	4.26519e+07	NA	3.84795e+07	NA	NA
Q86UX7	Fermitin family homolog 3 OS=Homo sapiens GN=FERMT3 PE=1 SV=1	75.9	NA	NA	NA	3.78368e+07	2.4633e+07	NA	NA	NA
B0YIW2	Apolipoprotein C-III OS=Homo sapiens GN=APOC3 PE=1 SV=1	12.8	NA	NA	NA	4.42739e+08	2.25158e+07	NA	NA	NA
O00469	Procollagen-lysine,2-oxoglutarate 5-dioxygenase 2 OS=Homo sapiens GN=PLOD2 PE=1 SV=2	84.6	NA	NA	NA	NA	NA	7.75929e+07	NA	NA
Q15717	ELAV-like protein 1 OS=Homo sapiens GN=ELAVL1 PE=1 SV=2	36.1	NA	NA	NA	NA	1.43535e+07	1.25213e+07	NA	NA
V9HWE9	Epididymis secretory protein Li 22 OS=Homo sapiens GN=HEL-S-22 PE=2 SV=1	23.3	NA	NA	NA	NA	NA	5.37978e+07	NA	NA
Q53SS8	Epididymis secretory protein Li 85 OS=Homo sapiens GN=PCBP1 PE=2 SV=1	37.5	NA	NA	NA	1.89631e+08	1.46728e+08	NA	NA	NA
P07305	Histone H1.0 OS=Homo sapiens GN=H1F0 PE=1 SV=3	20.9	NA	NA	NA	NA	NA	7.80057e+07	NA	NA
A0A024R2Q4	Ribosomal protein L15 OS=Homo sapiens GN=RPL15 PE=3 SV=1	24.1	NA	NA	NA	1.06129e+08	1.07825e+08	1.06098e+08	NA	NA
P35442	Thrombospondin-2 OS=Homo sapiens GN=THBS2 PE=1 SV=2	129.9	NA	NA	NA	5.702e+07	58931171	NA	NA	NA
B2R7W4	cDNA, FLJ93632, highly similar to Homo sapiens heterogeneous nuclear ribonucleoprotein R (HNRPR), mRNA OS=Homo sapiens PE=2 SV=1	70.9	NA	NA	NA	4.47068e+07	NA	1.58075e+07	NA	NA
A8K3H8	cDNA FLJ77680, highly similar to Homo sapiens protein phosphatase 2 (formerly 2A), regulatory subunit A (PR 65), alpha isoform (PPP2R1A), mRNA OS=Homo sapiens PE=2 SV=1	65.3	NA	NA	NA	4.02402e+07	7.65488e+06	NA	NA	NA
Q13724	Mannosyl-oligosaccharide glucosidase OS=Homo sapiens GN=MOGS PE=1 SV=5	91.9	NA	NA	NA	6.40877e+06	7.51642e+06	NA	NA	NA
Q58EX2	Protein sidekick-2 OS=Homo sapiens GN=SDK2 PE=1 SV=3	239.2	NA	1.8386e+07	3.79722e+07	NA	NA	NA	NA	NA
B2R8Z8	cDNA, FLJ94136, highly similar to Homo sapiens synaptotagmin binding, cytoplasmic RNA interacting protein (SYNCRIP), mRNA OS=Homo sapiens PE=2 SV=1	69.6	NA	NA	NA	3.27834e+07	2.78532e+07	NA	NA	NA
Q6ZP37	cDNA FLJ26554 fis, clone LNF01773, highly similar to Galactokinase OS=Homo sapiens PE=2 SV=1	42.9	NA	NA	NA	1.78101e+07	NA	1.19382e+07	NA	NA
B6D427	Mutant cardiac troponin I OS=Homo sapiens GN=TNNI3 PE=2 SV=1	24	NA	NA	NA	NA	54341325	9.11665e+07	NA	NA
P13667	Protein disulfide-isomerase A4 OS=Homo sapiens GN=PDIA4 PE=1 SV=2	72.9	NA	NA	NA	NA	2.20331e+07	2.30208e+07	NA	NA
Q00577	Transcriptional activator protein Pur-alpha OS=Homo sapiens GN=PURA PE=1 SV=2	34.9	NA	NA	NA	NA	NA	2.55677e+07	NA	NA
A0A0C4DFR6	Protein SEC13 homolog OS=Homo sapiens GN=SEC13 PE=1 SV=1	35.8	NA	NA	NA	NA	9.85278e+06	1.29809e+07	NA	NA
P02790	Hemopexin OS=Homo sapiens GN=HPX PE=1 SV=2	51.6	NA	NA	NA	2.82679e+08	2.2914e+08	NA	NA	NA
A0A024RDG1	Vesicle docking protein p115, isoform CRA_a OS=Homo sapiens GN=VDP PE=4 SV=1	107.8	NA	NA	NA	NA	1.32032e+07	NA	NA	NA
B4DX19	cDNA FLJ57644, highly similar to Serum paraoxonase/arylesterase 1 (EC 3.1.1.2) OS=Homo sapiens PE=2 SV=1	39.7	3.2086e+07	NA	1.50657e+07	NA	NA	NA	NA	NA
Q6IPX4	40S ribosomal protein S16 OS=Homo sapiens GN=RPS16 PE=1 SV=1	17.1	NA	NA	NA	2.91852e+07	NA	5.72669e+07	NA	NA
Q9BW30	Tubulin polymerization-promoting protein family member 3 OS=Homo sapiens GN=TPPP3 PE=1 SV=1	19	NA	NA	NA	5.16936e+07	4.2809e+07	NA	NA	NA
B3KN29	PRA1 family protein OS=Homo sapiens PE=2 SV=1	19.3	NA	NA	NA	NA	15150180	1.21934e+07	NA	NA
B2RA03	cDNA, FLJ94640, highly similar to Homo sapiens keratin 18 (KRT18), mRNA OS=Homo sapiens PE=2 SV=1	48	NA	NA	NA	7.03581e+07	NA	7.06245e+07	NA	NA
P23396	40S ribosomal protein S3 OS=Homo sapiens GN=RPS3 PE=1 SV=2	26.7	NA	NA	NA	5.23055e+07	4.7765e+07	NA	NA	NA
A0A0X9UWK7	MS-D4 heavy chain variable region (Fragment) OS=Homo sapiens PE=2 SV=1	13.5	NA	NA	NA	NA	5.17854e+07	7.79446e+07	NA	NA
P13797	Plastin-3 OS=Homo sapiens GN=PLS3 PE=1 SV=4	70.8	NA	NA	NA	1.57823e+07	NA	NA	NA	NA
E9PQY2	Prefoldin subunit 4 OS=Homo sapiens GN=PFDN4 PE=1 SV=1	15.6	NA	NA	NA	NA	5.02677e+06	NA	NA	NA
Q7Z4W1	L-xylulose reductase OS=Homo sapiens GN=DCXR PE=1 SV=2	25.9	NA	NA	NA	1.95477e+07	NA	2.1108e+07	NA	NA
Q03252	Lamin-B2 OS=Homo sapiens GN=LMNB2 PE=1 SV=4	69.9	NA	NA	NA	3.76755e+07	NA	NA	NA	NA
A0A024QZK8	Heterogeneous nuclear ribonucleoprotein H3 (2H9), isoform CRA_a OS=Homo sapiens GN=HNRPH3 PE=4 SV=1	36.9	NA	NA	NA	NA	2.60028e+07	2.59698e+07	NA	NA
A0A140VKC8	Testis tissue sperm-binding protein Li 45a OS=Homo sapiens PE=2 SV=1	35.9	NA	NA	NA	NA	20817029	NA	NA	NA
A0A024RCN6	Valyl-tRNA synthetase, isoform CRA_a OS=Homo sapiens GN=VARS PE=3 SV=1	140.4	NA	NA	NA	1.73918e+07	NA	3.44771e+07	NA	NA
J3KQ32	Obg-like ATPase 1 OS=Homo sapiens GN=OLA1 PE=1 SV=1	46.9	NA	NA	NA	NA	1.55814e+07	1.70829e+07	NA	NA
J3KQE5	GTP-binding nuclear protein Ran (Fragment) OS=Homo sapiens GN=RAN PE=1 SV=1	26.8	NA	NA	NA	NA	NA	1.09115e+08	NA	NA
P17948	Vascular endothelial growth factor receptor 1 OS=Homo sapiens GN=FLT1 PE=1 SV=2	150.7	NA	3.64009e+07	3.41081e+07	NA	NA	NA	NA	NA
A0A024R2K1	RAB5A, member RAS oncogene family, isoform CRA_a OS=Homo sapiens GN=RAB5A PE=4 SV=1	23.6	NA	NA	NA	2.05278e+07	NA	NA	NA	NA
P08237	ATP-dependent 6-phosphofructokinase, muscle type OS=Homo sapiens GN=PFKM PE=1 SV=2	85.1	NA	NA	NA	NA	NA	1.62244e+07	NA	NA
Q08257	Quinone oxidoreductase OS=Homo sapiens GN=CRYZ PE=1 SV=1	35.2	NA	NA	NA	8.25186e+07	NA	6.84442e+07	NA	NA
P62851	40S ribosomal protein S25 OS=Homo sapiens GN=RPS25 PE=1 SV=1	13.7	NA	NA	NA	6.41689e+07	45322723	NA	NA	NA
B5BUE6	ATP-dependent RNA helicase DDX5 (Fragment) OS=Homo sapiens GN=DDX5 PE=2 SV=1	69.1	NA	NA	NA	1.05894e+07	7.91864e+06	NA	NA	NA
B4DX78	cDNA FLJ55484, highly similar to ATP-dependent RNA helicase DDX39 (EC 3.6.1.-) OS=Homo sapiens PE=2 SV=1	53.7	NA	NA	NA	NA	1.10587e+07	1.57132e+07	NA	NA
A0A087WYR3	Tumor protein D54 OS=Homo sapiens GN=TPD52L2 PE=1 SV=1	23.8	NA	NA	NA	1.32358e+07	1.48049e+07	NA	NA	NA
A0A087WSV8	Nucleobindin 2, isoform CRA_b OS=Homo sapiens GN=NUCB2 PE=1 SV=1	50.2	NA	NA	NA	NA	8247538	9.52927e+06	NA	NA
A8K401	Prohibitin, isoform CRA_a OS=Homo sapiens GN=PHB PE=2 SV=1	29.8	NA	NA	NA	4.05161e+06	NA	NA	NA	NA
Q9Y6U3	Adseverin OS=Homo sapiens GN=SCIN PE=1 SV=4	80.4	1.00701e+08	NA	9.75368e+07	NA	NA	NA	NA	NA
P54727	UV excision repair protein RAD23 homolog B OS=Homo sapiens GN=RAD23B PE=1 SV=1	43.1	NA	NA	NA	1.32102e+07	NA	NA	NA	NA
B7Z5J8	cDNA FLJ56136, highly similar to Solute carrier family 2, facilitated glucosetransporter member 14 OS=Homo sapiens PE=2 SV=1	58.2	NA	NA	NA	NA	4.25327e+06	NA	NA	NA
Q9GZP0	Platelet-derived growth factor D OS=Homo sapiens GN=PDGFD PE=1 SV=1	42.8	1.20927e+07	1.10838e+07	NA	NA	NA	NA	NA	NA
A0A0S2Z491	Nucleophosmin isoform 2 (Fragment) OS=Homo sapiens GN=NPM1 PE=2 SV=1	32.6	NA	NA	NA	1.87318e+07	NA	NA	NA	NA
B3KS98	Eukaryotic translation initiation factor 3 subunit H OS=Homo sapiens GN=EIF3H PE=1 SV=1	41.6	NA	NA	NA	NA	NA	1.42958e+07	NA	NA
A0A024QYY3	Phosphoribosyl pyrophosphate synthetase-associated protein 2, isoform CRA_a OS=Homo sapiens GN=PRPSAP2 PE=4 SV=1	40.9	NA	NA	NA	NA	8.85385e+06	NA	NA	NA
Q9UNL2	Translocon-associated protein subunit gamma OS=Homo sapiens GN=SSR3 PE=1 SV=1	21.1	NA	NA	NA	3.81697e+07	NA	NA	NA	NA
P24593	Insulin-like growth factor-binding protein 5 OS=Homo sapiens GN=IGFBP5 PE=1 SV=1	30.6	2.07086e+07	2.11827e+07	NA	NA	NA	NA	NA	NA
Q5STK2	Prefoldin subunit 6, isoform CRA_b OS=Homo sapiens GN=PFDN6 PE=2 SV=1	14.6	NA	NA	NA	NA	1.19138e+07	NA	NA	NA
Q15036	Sorting nexin-17 OS=Homo sapiens GN=SNX17 PE=1 SV=1	52.9	NA	NA	NA	3.11287e+06	NA	NA	NA	NA
Q8N5V2	Ephexin-1 OS=Homo sapiens GN=NGEF PE=1 SV=2	82.4	NA	NA	NA	NA	7.35762e+06	NA	NA	NA
O00161	Synaptosomal-associated protein 23 OS=Homo sapiens GN=SNAP23 PE=1 SV=1	23.3	NA	NA	NA	NA	5.71741e+06	NA	NA	NA
P35270	Sepiapterin reductase OS=Homo sapiens GN=SPR PE=1 SV=1	28	NA	NA	NA	9.40391e+06	NA	NA	NA	NA
E9KL44	Epididymis tissue sperm binding protein Li 14m OS=Homo sapiens PE=2 SV=1	82.9	NA	NA	NA	1.21984e+07	NA	NA	NA	NA
Q53HB3	Proteasome 26S ATPase subunit 1 variant (Fragment) OS=Homo sapiens PE=1 SV=1	49.2	NA	NA	NA	NA	6165958	NA	NA	NA
P83731	60S ribosomal protein L24 OS=Homo sapiens GN=RPL24 PE=1 SV=1	17.8	NA	NA	NA	NA	27921473	NA	NA	NA
Q08209	Serine/threonine-protein phosphatase 2B catalytic subunit alpha isoform OS=Homo sapiens GN=PPP3CA PE=1 SV=1	58.7	NA	NA	NA	NA	NA	9.92198e+06	NA	NA
A0A024R7I3	RAB8A, member RAS oncogene family, isoform CRA_a OS=Homo sapiens GN=RAB8A PE=4 SV=1	23.7	NA	NA	NA	NA	NA	2.41234e+07	NA	NA
Q04828	Aldo-keto reductase family 1 member C1 OS=Homo sapiens GN=AKR1C1 PE=1 SV=1	36.8	NA	NA	NA	NA	NA	6.3357e+06	NA	NA
D3VVC5	Ataxin 3 variant e (Fragment) OS=Homo sapiens GN=ATXN3 PE=2 SV=1	32.7	NA	1.58218e+08	NA	NA	NA	NA	NA	NA
B2R6S2	cDNA, FLJ93084, highly similar to Homo sapiens mannose-6-phosphate receptor (cation dependent) (M6PR), mRNA OS=Homo sapiens PE=2 SV=1	31	NA	NA	NA	3.31406e+07	NA	NA	NA	NA
A0A0S2Z4R4	Hepatocyte growth factor-regulated tyrosine kinase substrate isoform 1 (Fragment) OS=Homo sapiens GN=HGS PE=2 SV=1	86.1	NA	NA	NA	9.71151e+06	NA	NA	NA	NA
B4DUC8	S-methyl-5'-thioadenosine phosphorylase OS=Homo sapiens GN=MTAP PE=1 SV=1	33.2	NA	NA	NA	2.48859e+07	NA	NA	NA	NA
B5BUB1	RuvB-like helicase (Fragment) OS=Homo sapiens GN=RUVBL1 PE=2 SV=1	50.2	NA	NA	NA	9.96047e+06	NA	NA	NA	NA
P08254	Stromelysin-1 OS=Homo sapiens GN=MMP3 PE=1 SV=2	53.9	NA	NA	NA	NA	NA	2.17538e+07	NA	NA
A0A024QZF2	Related RAS viral (R-ras) oncogene homolog, isoform CRA_a OS=Homo sapiens GN=RRAS PE=4 SV=1	23.5	NA	NA	NA	NA	1.17933e+07	NA	NA	NA
P31153	S-adenosylmethionine synthase isoform type-2 OS=Homo sapiens GN=MAT2A PE=1 SV=1	43.6	NA	NA	NA	NA	NA	1.67375e+07	NA	NA
D6C6M7	Matrix extracellular phosphoglycoprotein OS=Homo sapiens GN=MEPE PE=4 SV=1	62	NA	NA	NA	4.07886e+07	NA	NA	NA	NA
P23246	Splicing factor, proline- and glutamine-rich OS=Homo sapiens GN=SFPQ PE=1 SV=2	76.1	NA	NA	NA	NA	NA	3.83369e+07	NA	NA
Q5JR94	40S ribosomal protein S8 OS=Homo sapiens GN=RPS8 PE=2 SV=1	24.2	NA	NA	NA	NA	NA	8.58684e+07	NA	NA
Q53EU7	N-myc downstream regulated gene 1 variant (Fragment) OS=Homo sapiens PE=2 SV=1	42.8	NA	NA	NA	NA	1.97194e+07	NA	NA	NA
Q13332	Receptor-type tyrosine-protein phosphatase S OS=Homo sapiens GN=PTPRS PE=1 SV=3	216.9	1.17816e+07	NA	NA	NA	NA	NA	NA	NA
Q9UBG0	C-type mannose receptor 2 OS=Homo sapiens GN=MRC2 PE=1 SV=2	166.6	7.28629e+06	NA	NA	NA	NA	NA	NA	NA
Q02817	Mucin-2 OS=Homo sapiens GN=MUC2 PE=1 SV=2	540	NA	NA	NA	2.04953e+07	NA	NA	NA	NA
D3DPK5	SH3 domain binding glutamic acid-rich protein like 3, isoform CRA_a (Fragment) OS=Homo sapiens GN=SH3BGRL3 PE=4 SV=1	26.8	NA	NA	1.52441e+07	NA	NA	NA	NA	NA
A0A109NGN6	Proteasome subunit alpha type OS=Homo sapiens PE=2 SV=1	26.4	NA	NA	NA	3.46436e+07	NA	NA	NA	NA
A0A024RAD7	STEAP family member 3, isoform CRA_b OS=Homo sapiens GN=STEAP3 PE=4 SV=1	54.6	NA	NA	NA	2.16766e+07	NA	NA	NA	NA
P55884	Eukaryotic translation initiation factor 3 subunit B OS=Homo sapiens GN=EIF3B PE=1 SV=3	92.4	NA	NA	NA	2.54503e+07	NA	NA	NA	NA
A0A140VJF4	Biliverdin reductase A OS=Homo sapiens PE=2 SV=1	33.4	NA	NA	NA	4.81241e+07	NA	NA	NA	NA
Q14103	Heterogeneous nuclear ribonucleoprotein D0 OS=Homo sapiens GN=HNRNPD PE=1 SV=1	38.4	NA	NA	NA	NA	21143701	NA	NA	NA
A0A024R962	HCG40889, isoform CRA_b OS=Homo sapiens GN=hCG_40889 PE=4 SV=1	139	NA	NA	NA	NA	NA	8.72589e+07	NA	NA
F4NBY3	MHC class I antigen (Fragment) OS=Homo sapiens GN=HLA-B PE=3 SV=1	38.2	NA	9.9424e+08	NA	NA	NA	NA	NA	NA
D3DR65	SPFH domain family, member 1, isoform CRA_a OS=Homo sapiens GN=SPFH1 PE=4 SV=1	39.1	NA	NA	NA	NA	NA	2.41821e+07	NA	NA
A0A024R0C3	Nicotinamide nucleotide transhydrogenase, isoform CRA_a OS=Homo sapiens GN=NNT PE=4 SV=1	113.8	NA	NA	NA	7.30088e+06	NA	NA	NA	NA
A0A024R250	Nucleolar protein 8, isoform CRA_a OS=Homo sapiens GN=NOL8 PE=4 SV=1	132.2	NA	1.30595e+08	NA	NA	NA	NA	NA	NA
P11678	Eosinophil peroxidase OS=Homo sapiens GN=EPX PE=1 SV=2	81	NA	NA	NA	8.12499e+06	NA	NA	NA	NA
P41250	Glycine--tRNA ligase OS=Homo sapiens GN=GARS PE=1 SV=3	83.1	NA	NA	NA	5.12727e+06	NA	NA	NA	NA
Q9UBV8	Peflin OS=Homo sapiens GN=PEF1 PE=1 SV=1	30.4	NA	NA	NA	NA	12669267	NA	NA	NA
Q8N142	Adenylosuccinate synthetase isozyme 1 OS=Homo sapiens GN=ADSSL1 PE=1 SV=1	50.2	NA	NA	NA	1.32478e+07	NA	NA	NA	NA
Q9NQC3	Reticulon-4 OS=Homo sapiens GN=RTN4 PE=1 SV=2	129.9	NA	NA	NA	NA	NA	9.17007e+06	NA	NA
Q53FE8	cDNA FLJ36526 fis, clone TRACH2003347, highly similar to NSFL1 cofactor p47 (Fragment) OS=Homo sapiens PE=2 SV=1	40.5	NA	NA	NA	NA	NA	1.58829e+07	NA	NA
P49641	Alpha-mannosidase 2x OS=Homo sapiens GN=MAN2A2 PE=2 SV=3	130.5	NA	8.92407e+06	NA	NA	NA	NA	NA	NA
Q08722	Leukocyte surface antigen CD47 OS=Homo sapiens GN=CD47 PE=1 SV=1	35.2	NA	NA	NA	1.15179e+07	NA	NA	NA	NA
P02760	Protein AMBP OS=Homo sapiens GN=AMBP PE=1 SV=1	39	NA	NA	NA	NA	NA	6.10711e+07	NA	NA
Q9NRR1	Cytokine-like protein 1 OS=Homo sapiens GN=CYTL1 PE=1 SV=1	15.6	NA	2.69964e+07	NA	NA	NA	NA	NA	NA
P61081	NEDD8-conjugating enzyme Ubc12 OS=Homo sapiens GN=UBE2M PE=1 SV=1	20.9	NA	1.16634e+08	NA	NA	NA	NA	NA	NA
P07357	Complement component C8 alpha chain OS=Homo sapiens GN=C8A PE=1 SV=2	65.1	2.36638e+07	NA	NA	NA	NA	NA	NA	NA
Q9Y315	Deoxyribose-phosphate aldolase OS=Homo sapiens GN=DERA PE=1 SV=2	35.2	NA	NA	NA	NA	NA	6.42379e+06	NA	NA
Q9UJ70	N-acetyl-D-glucosamine kinase OS=Homo sapiens GN=NAGK PE=1 SV=4	37.4	NA	NA	NA	2.41419e+07	NA	NA	NA	NA
B2R7D2	cDNA, FLJ93389, highly similar to Homo sapiens multiple inositol polyphosphate histidine phosphatase, 1 (MINPP1), mRNA OS=Homo sapiens PE=2 SV=1	55.1	4.16093e+07	NA	NA	NA	NA	NA	NA	NA
Q02388	Collagen alpha-1(VII) chain OS=Homo sapiens GN=COL7A1 PE=1 SV=2	295	NA	1.80031e+07	NA	NA	NA	NA	NA	NA
P12645	Bone morphogenetic protein 3 OS=Homo sapiens GN=BMP3 PE=1 SV=2	53.3	NA	NA	NA	NA	NA	3.17803e+07	NA	NA
Q92930	Ras-related protein Rab-8B OS=Homo sapiens GN=RAB8B PE=1 SV=2	23.6	NA	NA	NA	NA	NA	2.56245e+07	NA	NA
P28072	Proteasome subunit beta type-6 OS=Homo sapiens GN=PSMB6 PE=1 SV=4	25.3	NA	NA	NA	3.99259e+07	NA	NA	NA	NA
O94769	Extracellular matrix protein 2 OS=Homo sapiens GN=ECM2 PE=2 SV=1	79.7	NA	NA	NA	1.34992e+06	NA	NA	NA	NA
Q8TDG2	Actin-related protein T1 OS=Homo sapiens GN=ACTRT1 PE=2 SV=2	41.7	NA	NA	NA	NA	1.74854e+07	NA	NA	NA
O15144	Actin-related protein 2/3 complex subunit 2 OS=Homo sapiens GN=ARPC2 PE=1 SV=1	34.3	NA	NA	NA	NA	2.78569e+07	NA	NA	NA
Q7L9L4	MOB kinase activator 1B OS=Homo sapiens GN=MOB1B PE=1 SV=3	25.1	NA	NA	NA	NA	NA	1.87836e+07	NA	NA
P62701	40S ribosomal protein S4, X isoform OS=Homo sapiens GN=RPS4X PE=1 SV=2	29.6	NA	NA	NA	6.50106e+07	NA	NA	NA	NA
G9FP35	Guanine nucleotide binding protein OS=Homo sapiens GN=GNAQ PE=2 SV=1	42.1	NA	NA	NA	NA	NA	3.13043e+07	NA	NA
O75390	Citrate synthase, mitochondrial OS=Homo sapiens GN=CS PE=1 SV=2	51.7	NA	NA	NA	NA	NA	1.53464e+07	NA	NA
A0A0G2JK23	Large proline-rich protein BAG6 OS=Homo sapiens GN=BAG6 PE=1 SV=1	119.3	NA	NA	NA	NA	2.99855e+06	NA	NA	NA
E9PCR7	2-oxoglutarate dehydrogenase, mitochondrial OS=Homo sapiens GN=OGDH PE=1 SV=1	117.6	NA	NA	NA	NA	NA	1.13445e+07	NA	NA
Q92747	Actin-related protein 2/3 complex subunit 1A OS=Homo sapiens GN=ARPC1A PE=1 SV=2	41.5	NA	NA	NA	NA	NA	1.15894e+07	NA	NA
Q71MH4	Putative uncharacterized protein FP7189 OS=Homo sapiens GN=FP7189 PE=2 SV=1	11.2	NA	NA	NA	NA	NA	3.3261e+07	NA	NA
