# Supplementary material for: Integrated transcriptome and proteome analyses identify novel regulatory network of nucleus pulposus cells in intervertebral disc degeneration
Source: BMC Med Genomics. 2021 Feb 3;14:40. doi: 10.1186/s12920-021-00889-z (PMC7860219; doi:10.1186/s12920-021-00889-z)
Supplement: Supplementary file 3 — Additional file 3. Differentially expressed mRNAs in IDD. Contains the processed data of transcriptome profiling of normal (IVD) and degenerated (IDD) nucleus pulposus cells. [file 12920_2021_889_MOESM3_ESM.xlsx]

## Sheet: Result
Additional file 3. Differentially expressed mRNAs in IDD
AccID	IDD_logValue	IVD_logValue	Log2FC	P-Value	FDR	Style	Location	Strand	KeggID	Description
DLX3	3.36843	2.29599	1.07244	7.43961e-06	0.139054	up	chr17:49990005-49995224	-	hsa:1747	distal-less homeobox 3
SLC16A6	3.07382	1.95167	1.12215	3.26377e-05	0.152508	up	chr17:68267026-68285560	-	hsa:9120	solute carrier family 16, member 6
SLITRK4	6.66914	5.57913	1.09001	2.32392e-05	0.152508	up	chrx:143622790-143636107	-	hsa:139065	SLIT and NTRK-like family, member 4
CYP1B1	11.7409	10.3647	1.37622	0.000111031	0.216186	up	chr2:38067603-38076181	-	hsa:1545	cytochrome P450, family 1, subfamily B, polypeptide 1
GATA6	3.96689	2.23633	1.73056	0.000216394	0.216186	up	chr18:22169437-22202528	+	hsa:2627	GATA binding protein 6
PXDN	7.66768	6.62549	1.04219	0.000173313	0.216186	up	chr2:1631887-1744547	-	hsa:7837	peroxidasin homolog (Drosophila)
RBM20	3.76337	2.7133	1.05008	0.000333671	0.216186	up	chr10:110641934-110839471	+	hsa:282996	RNA binding motif protein 20
SLC2A12	4.65154	3.59539	1.05615	9.15236e-05	0.216186	up	chr6:134009965-134052668	-	hsa:154091	solute carrier family 2 (facilitated glucose transporter), member 12
TFPI	7.07273	5.09643	1.9763	0.000326854	0.216186	up	chr2:187478578-187554492	-	hsa:7035	tissue factor pathway inhibitor (lipoprotein-associated coagulation inhibitor)
HSD11B1	4.17225	2.8	1.37225	0.000587593	0.238754	up	chr1:209686180-209734950	+	hsa:3290	hydroxysteroid (11-beta) dehydrogenase 1
APOL3	4.34533	3.25263	1.09269	0.00116115	0.242662	up	chr22:36140328-36160750	-	hsa:80833	apolipoprotein L, 3
GREM1	9.48978	8.14067	1.34911	0.00188274	0.242662	up	chr15:32718004-32734669	+	hsa:26585	gremlin 1, DAN family BMP antagonist
LMO2	6.86391	5.27558	1.58833	0.001725	0.242662	up	chr11:33858576-33869963	-	hsa:4005	LIM domain only 2 (rhombotin-like 1)
MGST1	11.0393	9.77421	1.2651	0.00079421	0.242662	up	chr12:16347652-16376179	+	hsa:4257	microsomal glutathione S-transferase 1
PMAIP1	5.99211	4.74528	1.24683	0.00100121	0.242662	up	chr18:59899960-59904306	+	hsa:5366	phorbol-12-myristate-13-acetate-induced protein 1
PTHLH	3.93836	2.85311	1.08525	0.00144491	0.242662	up	chr12:27958084-27969961	-	hsa:5744	parathyroid hormone-like hormone
TMTC1	5.19441	4.17483	1.01958	0.000958036	0.242662	up	chr12:29500824-29783875	-	hsa:83857	transmembrane and tetratricopeptide repeat containing 1
CHI3L1	10.6975	9.49822	1.19931	0.00192763	0.242968	up	chr1:203178931-203186794	-	hsa:1116	chitinase 3-like 1 (cartilage glycoprotein-39)
IFIT3	7.55707	6.10113	1.45594	0.00206333	0.245256	up	chr10:89327819-89340968	+	hsa:3437	interferon-induced protein with tetratricopeptide repeats 3
CCND1	6.0009	4.66426	1.33664	0.00223609	0.251776	up	chr11:69641105-69654474	+	hsa:595	cyclin D1
EBF1	5.13167	3.87167	1.26	0.00229036	0.252368	up	chr5:158695915-159099762	-	hsa:1879	early B-cell factor 1
ZFP36L1	6.81551	5.26666	1.54885	0.00264344	0.252641	up	chr14:68787655-68793914	-	hsa:677	ZFP36 ring finger protein-like 1
CNIH3	5.52999	4.44122	1.08878	0.00317474	0.262562	up	chr1:224434895-224740549	+	hsa:149111	cornichon family AMPA receptor auxiliary protein 3
ITGBL1	6.8339	5.73251	1.10139	0.00373485	0.273853	up	chr13:101452593-101716446	+	hsa:9358	integrin, beta-like 1 (with EGF-like repeat domains)
NQO1	8.68925	7.26853	1.42071	0.00494414	0.289755	up	chr16:69709401-69726668	-	hsa:1728	NAD(P)H dehydrogenase, quinone 1
SMIM3	5.86139	3.98963	1.87176	0.00510895	0.29387	up	chr5:150777946-150796736	+	hsa:85027	small integral membrane protein 3
IFITM2	7.94375	6.79185	1.15189	0.00651799	0.304345	up	chr11:308107-309410	+	hsa:10581	interferon induced transmembrane protein 2
IGFBP3	7.11509	4.59842	2.51667	0.00650261	0.304345	up	chr7:45912245-45921272	-	hsa:3486	insulin-like growth factor binding protein 3
ORM2	7.34774	6.0916	1.25614	0.00592201	0.304345	up	chr9:114329789-114333256	+	hsa:5005	orosomucoid 2
TNFAIP6	9.63887	8.40518	1.23369	0.00631838	0.304345	up	chr2:151357592-151380048	+	hsa:7130	tumor necrosis factor, alpha-induced protein 6
ZEB2	3.75996	2.3969	1.36305	0.00607652	0.304345	up	chr2:144384375-144520391	-	hsa:9839	zinc finger E-box binding homeobox 2
DMXL2	6.67487	5.65845	1.01642	0.00680462	0.307903	up	chr15:51447788-51622833	-	hsa:23312	Dmx-like 2
GBP1	5.26167	4.02606	1.2356	0.00900057	0.318588	up	chr1:89052304-89065360	-	hsa:2633	guanylate binding protein 1, interferon-inducible
GDF15	9.11877	7.66666	1.45211	0.00994907	0.318588	up	chr19:18386158-18389176	+	hsa:9518	growth differentiation factor 15
ST6GALNAC2	5.29891	4.29825	1.00066	0.00909664	0.318588	up	chr17:76565379-76586066	-	hsa:10610	ST6 (alpha-N-acetyl-neuraminyl-2,3-beta-galactosyl-1,3)-N-acetylgalactosaminide alpha-2,6-sialyltransferase 2
CYTL1	10.786	9.74555	1.04044	0.0120306	0.32706	up	chr4:5014586-5019470	-	hsa:54360	cytokine-like 1
EMILIN1	7.01093	5.79226	1.21867	0.0124026	0.32706	up	chr2:27078567-27086403	+	hsa:11117	elastin microfibril interfacer 1
IFIT1	4.76381	3.55285	1.21097	0.0134618	0.332228	up	chr10:89392546-89406487	+	hsa:3434	interferon-induced protein with tetratricopeptide repeats 1
IGFBP1	4.78324	2.84608	1.93716	0.0132916	0.332228	up	chr7:45888360-45893668	+	hsa:3484	insulin-like growth factor binding protein 1
CHAC2	7.25675	6.20531	1.05143	0.0147157	0.343814	up	chr2:53767792-53775150	+	hsa:494143	ChaC, cation transport regulator homolog 2 (E. coli)
FAT4	6.15032	5.02089	1.12943	0.0154075	0.347388	up	chr4:125314913-125492932	+	hsa:79633	FAT atypical cadherin 4
SOX4	6.82245	5.42198	1.40047	0.0156361	0.348454	up	chr6:21593741-21598619	+	hsa:6659	SRY (sex determining region Y)-box 4
MAP3K5	6.41965	5.35067	1.06898	0.0157663	0.34957	up	chr6:136557966-136793097	-	hsa:4217	mitogen-activated protein kinase kinase kinase 5
SLC40A1	9.58027	8.5199	1.06037	0.0216853	0.38419	up	chr2:189560590-189580811	-	hsa:30061	solute carrier family 40 (iron-regulated transporter), member 1
TRIM22	3.28856	2.22183	1.06673	0.0224083	0.387011	up	chr11:5689587-5710863	+	hsa:10346	tripartite motif containing 22
IRX5	6.73102	5.52661	1.20441	0.0237458	0.393065	up	chr16:54931199-54934485	+	hsa:10265	iroquois homeobox 5
COL10A1	9.47124	7.80696	1.66428	0.0270607	0.403693	up	chr6:116118909-116214468	-	hsa:1300	collagen, type X, alpha 1
MAN1A1	5.43375	4.36621	1.06755	0.0270726	0.403693	up	chr6:119177204-119350618	-	hsa:4121	mannosidase, alpha, class 1A, member 1
NANOS1	6.06077	4.82961	1.23116	0.0276221	0.40612	up	chr10:119029716-119033732	+	hsa:340719	nanos homolog 1 (Drosophila)
SPARCL1	4.16344	2.3982	1.76525	0.0314422	0.426931	up	chr4:87473330-87529503	-	hsa:8404	SPARC-like 1 (hevin)
BIRC3	6.59585	5.5135	1.08234	0.0339297	0.438188	up	chr11:102317484-102337734	+	hsa:330	baculoviral IAP repeat containing 3
DEFB1	10.1969	8.63367	1.56319	0.0345141	0.44055	up	chr8:6870575-6878007	-	hsa:1672	defensin, beta 1
TNFAIP3	5.17271	4.04921	1.1235	0.041454	0.467581	up	chr6:137866317-137883312	+	hsa:7128	tumor necrosis factor, alpha-induced protein 3
AKR1C3	6.11527	4.27037	1.8449	0.0445935	0.47175	up	chr10:5048766-5107686	+	hsa:8644	aldo-keto reductase family 1, member C3
IFIT2	4.94045	3.73447	1.20598	0.0442818	0.47175	up	chr10:89301949-89309276	+	hsa:3433	interferon-induced protein with tetratricopeptide repeats 2
RSPO3	4.97094	3.69459	1.27635	0.0487381	0.482502	up	chr6:127118671-127192711	+	hsa:84870	R-spondin 3
C10orf10	6.9286	5.85988	1.06872	0.0492452	0.483644	up	chr10:44976261-44978882	-	hsa:11067	chromosome 10 open reading frame 10
COL6A2	6.55214	7.7252	-1.17306	6.7497e-05	0.216186	down	chr21:46098119-46129805	+	hsa:1292	collagen, type VI, alpha 2
CPAMD8	3.64666	4.65984	-1.01318	0.00017171	0.216186	down	chr19:16892951-17026818	-	hsa:27151	C3 and PZP-like, alpha-2-macroglobulin domain containing 8
FOXF2	5.8294	7.10295	-1.27355	0.000384655	0.216186	down	chr6:1389834-1395597	+	hsa:2295	forkhead box F2
HAS2	4.90648	6.34135	-1.43487	0.000341173	0.216186	down	chr8:121613031-121641390	-	hsa:3037	hyaluronan synthase 2
SGCE	7.28358	8.34928	-1.0657	0.000556728	0.238754	down	chr7:94585529-94656168	-	hsa:8910	sarcoglycan, epsilon
ZNF185	2.82518	4.08989	-1.26471	0.000511166	0.238754	down	chrx:152898132-152973474	+	hsa:7739	zinc finger protein 185 (LIM domain)
AOX1	3.20279	4.26173	-1.05894	0.000725603	0.242662	down	chr2:200585952-200671187	+	hsa:316	aldehyde oxidase 1
CLEC3A	6.34821	7.91046	-1.56225	0.00151957	0.242662	down	chr16:78022546-78032106	+	hsa:10143	C-type lectin domain family 3, member A
IBSP	4.02595	6.2964	-2.27044	0.00171101	0.242662	down	chr4:87799550-87812449	+	hsa:3381	integrin-binding sialoprotein
LY75	2.84912	4.06729	-1.21816	0.000884955	0.242662	down	chr2:159803355-159904756	-	hsa:4065	lymphocyte antigen 75
PDLIM1	4.11634	5.3363	-1.21996	0.000793351	0.242662	down	chr10:95237568-95291148	-	hsa:9124	PDZ and LIM domain 1
RAPGEF5	5.94541	6.98548	-1.04007	0.00196239	0.242968	down	chr7:22118290-22356914	-	hsa:9771	Rap guanine nucleotide exchange factor (GEF) 5
LYVE1	4.9802	6.51018	-1.52998	0.00209048	0.245256	down	chr11:10557866-10568818	-	hsa:10894	lymphatic vessel endothelial hyaluronan receptor 1
CYB5R2	3.38952	4.41814	-1.02861	0.00252722	0.252641	down	chr11:7665095-7673598	-	hsa:51700	cytochrome b5 reductase 2
ENPP2	6.48778	7.74678	-1.259	0.00237819	0.252641	down	chr8:119557085-119638844	-	hsa:5168	ectonucleotide pyrophosphatase/phosphodiesterase 2
SOCS2	4.52701	5.54334	-1.01634	0.00244879	0.252641	down	chr12:93572258-93576745	+	hsa:8835	suppressor of cytokine signaling 2
HYAL1	3.97793	5.50165	-1.52373	0.00301177	0.254789	down	chr3:50299889-50310018	-	hsa:3373	hyaluronoglucosaminidase 1
PQLC3	6.88367	7.91763	-1.03395	0.00298651	0.254789	down	chr2:11155372-11178874	+	hsa:130814	PQ loop repeat containing 3
TNFRSF12A	8.20826	9.20879	-1.00053	0.00344194	0.271449	down	chr16:3020312-3022383	+	hsa:51330	tumor necrosis factor receptor superfamily, member 12A
CRISPLD2	7.61527	8.76639	-1.15112	0.00365181	0.273853	down	chr16:84819981-84909510	+	hsa:83716	cysteine-rich secretory protein LCCL domain containing 2
SCGB2A2	2.75618	4.63685	-1.88068	0.00369079	0.273853	down	chr11:62270155-62273160	+	hsa:4250	secretoglobin, family 2A, member 2
TMEM27	4.54253	6.03266	-1.49013	0.00409303	0.280329	down	chrx:15627318-15665306	-	hsa:57393	transmembrane protein 27
CPVL	2.84376	4.33155	-1.48779	0.00462678	0.285211	down	chr7:28995630-29146537	-	hsa:54504	carboxypeptidase, vitellogenic-like
LAG3	4.01207	5.08772	-1.07565	0.00515489	0.29387	down	chr12:6772483-6778455	+	hsa:3902	lymphocyte-activation gene 3
ASPN	6.7493	8.111	-1.36169	0.00653269	0.304345	down	chr9:92456205-92482562	-	hsa:54829	asporin
LDLR	5.98666	7.3747	-1.38804	0.00596948	0.304345	down	chr19:11089362-11133830	+	hsa:3949	low density lipoprotein receptor
MT1G	9.97236	11.6235	-1.65112	0.00741264	0.311186	down	chr16:56666735-56668065	-	hsa:4495	metallothionein 1G
AGT	6.68693	7.77022	-1.08329	0.0100372	0.318588	down	chr1:230702523-230714590	-	hsa:183	angiotensinogen (serpin peptidase inhibitor, clade A, member 8)
DMKN	5.10618	6.18381	-1.07763	0.00924478	0.318588	down	chr19:35497220-35513678	-	hsa:93099	dermokine
HOPX	2.31121	3.6961	-1.3849	0.00929429	0.318588	down	chr4:56647992-56656518	-	hsa:84525	HOP homeobox
SDR16C5	2.30118	3.77329	-1.47211	0.00833356	0.318588	down	chr8:56299648-56320776	-	hsa:195814	short chain dehydrogenase/reductase family 16C, member 5
VAMP8	5.30192	6.53671	-1.23479	0.0090684	0.318588	down	chr2:85577491-85582033	+	hsa:8673	vesicle-associated membrane protein 8
MAP3K21	3.74824	4.75592	-1.00768	0.00974577	0.318588	down
KRT19	2.6162	4.18966	-1.57346	0.0134271	0.332228	down	chr17:41523617-41528389	-	hsa:3880	keratin 19, type I
CNMD	8.71171	10.3867	-1.675	0.0134733	0.332228	down
CHST10	6.09825	7.40737	-1.30912	0.015057	0.344469	down	chr2:100391860-100416525	-	hsa:9486	carbohydrate sulfotransferase 10
NEFM	3.2248	4.58596	-1.36116	0.0151148	0.344945	down	chr8:24913761-24919093	+	hsa:4741	neurofilament, medium polypeptide
ABLIM1	4.33969	5.47617	-1.13648	0.0183336	0.366678	down	chr10:114431112-114633003	-	hsa:3983	actin binding LIM protein 1
TRIM29	6.13263	7.23903	-1.10639	0.0203573	0.378641	down	chr11:120111286-120128908	-	hsa:23650	tripartite motif containing 29
S100A2	10.0591	11.6391	-1.57999	0.0231175	0.391031	down	chr1:153561108-153565830	-	hsa:6273	S100 calcium binding protein A2
DPT	4.10087	5.32754	-1.22667	0.0259625	0.400384	down	chr1:168695457-168729204	-	hsa:1805	dermatopontin
TEX14	2.64288	3.65186	-1.00898	0.0263365	0.403119	down	chr17:58556678-58631895	-	hsa:56155	testis expressed 14
CILP	10.5065	11.8296	-1.32307	0.0269872	0.403693	down	chr15:65196249-65211608	-	hsa:8483	cartilage intermediate layer protein, nucleotide pyrophosphohydrolase
MT1F	9.03181	10.0781	-1.04633	0.0303178	0.422493	down	chr16:56657943-56659303	+	hsa:4494	metallothionein 1F
COL11A2	6.79143	8.03327	-1.24183	0.0366511	0.452474	down	chr6:33162692-33192468	-	hsa:1302	collagen, type XI, alpha 2
ACTC1	4.87001	5.95146	-1.08145	0.0398048	0.462445	down	chr15:34788096-34795726	-	hsa:70	actin, alpha, cardiac muscle 1
MT1M	7.62285	8.67487	-1.05203	0.0417336	0.469057	down	chr16:56632622-56633986	+	hsa:4499	metallothionein 1M
PCOLCE	4.37893	5.40675	-1.02782	0.0449584	0.47191	down	chr7:100602259-100608175	+	hsa:5118	procollagen C-endopeptidase enhancer
