# Supplementary material for: Integrated transcriptome and proteome analyses identify novel regulatory network of nucleus pulposus cells in intervertebral disc degeneration
Source: BMC Med Genomics. 2021 Feb 3;14:40. doi: 10.1186/s12920-021-00889-z (PMC7860219; doi:10.1186/s12920-021-00889-z)
Supplement: Supplementary file 4 — Additional file 4. Comparison of differentially expressed mRNA and Protein expressions. Annotation and comparison of processed protein and mRNA expression of normal and degenerated nucleus pulposus cells. [file 12920_2021_889_MOESM4_ESM.xlsx]

## Sheet: Result
Additional file 4. Comparison of differentially expressed mRNA and Protein expressions
AccID	Protein	Log2FC-protein	P-Value-protein	FDR-protein	Style-protein	KeggID	Description	Type	mRNA	Log2FC-mRNA	P-Value-mRNA	FDR-mRNA	Style-mRNA	ID_REF-mRNA
CILP	O75339	1.21745	0.000325556	0.000867689	up	hsa:8483	cartilage intermediate layer protein, nucleotide pyrophosphohydrolase	mRNA&Protein	CILP	-1.32307	0.0269872	0.403693	down	8483_at
PXDN	Q92626	-2.36097	3.58208e-05	0.000108324	down	hsa:7837	peroxidasin homolog (Drosophila)	mRNA&Protein	PXDN	1.04219	0.000173313	0.216186	up	7837_at
COL11A2	A0A0C4DFS1	-1.07776	0.00385936	0.00899087	down	hsa:1302	collagen, type XI, alpha 2	mRNA&Protein	COL11A2	-1.24183	0.0366511	0.452474	down	1302_at
KRT19	P08727	-28.5104	1.4015e-09	8.22094e-09	down	hsa:3880	keratin 19, type I	mRNA&Protein	KRT19	-1.57346	0.0134271	0.332228	down	3880_at
DPT	Q07507	-31.6397	2.71238e-10	4.37054e-09	down	hsa:1805	dermatopontin	mRNA&Protein	DPT	-1.22667	0.0259625	0.400384	down	1805_at
TNFAIP6	P98066	28.116	2.24196e-07	7.62266e-07	up	hsa:7130	tumor necrosis factor, alpha-induced protein 6	mRNA&Protein	TNFAIP6	1.23369	0.00631838	0.304345	up	7130_at
EMILIN1	A0A0C4DFX3	-1.82755	0.00150609	0.00371503	down	hsa:11117	elastin microfibril interfacer 1	mRNA&Protein	EMILIN1	1.21867	0.0124026	0.32706	up	11117_at
COL6A2	P12110	-3.89175	3.37096e-06	1.09296e-05	down	hsa:1292	collagen, type VI, alpha 2	mRNA&Protein	COL6A2	-1.17306	6.7497e-05	0.216186	down	1292_at
CHI3L1	P36222	1.3506	0.00208974	0.00509476	up	hsa:1116	chitinase 3-like 1 (cartilage glycoprotein-39)	mRNA&Protein	CHI3L1	1.19931	0.00192763	0.242968	up	1116_at
RPL4	Q59GY2	-25.5043	2.00466e-10	4.37054e-09	down	hsa:6124	ribosomal protein L4	Protein
SPON2	Q9BUD6	-26.4115	5.05206e-06	1.61307e-05	down	hsa:10417	spondin 2, extracellular matrix protein	Protein
PGLYRP2	Q96PD5	-22.67	7.19632e-09	2.99767e-08	down	hsa:114770	peptidoglycan recognition protein 2	Protein
SERPINE1	A0A024QYT5	26.5897	3.53434e-10	4.37054e-09	up	hsa:5054	serpin peptidase inhibitor, clade E (nexin, plasminogen activator inhibitor type 1), member 1	Protein
COL12A1	Q99715	-24.8765	6.72232e-09	2.81889e-08	down	hsa:1303	collagen, type XII, alpha 1	Protein
HNRNPU	Q00839	-26.4442	1.8915e-09	1.05288e-08	down	hsa:3192	heterogeneous nuclear ribonucleoprotein U (scaffold attachment factor A)	Protein
C4BPA	P04003	-25.4963	4.65194e-09	2.0462e-08	down	hsa:722	complement component 4 binding protein, alpha	Protein
ENO1	P06733	-2.63886	0.000922396	0.00232075	down	hsa:2023	enolase 1, (alpha)	Protein
RPL7	A0A024R814	-26.6068	1.77811e-10	4.37054e-09	down	hsa:6129	ribosomal protein L7	Protein
SNRPD1	P62314	-24.1008	7.7727e-10	5.82027e-09	down	hsa:6632	small nuclear ribonucleoprotein D1 polypeptide 16kDa	Protein
DAG1	A0A024R2W4	-1.15063	0.00305786	0.00725809	down	hsa:1605	dystroglycan 1 (dystrophin-associated glycoprotein 1)	Protein
VPS35	Q53FR4	-24.6155	2.32642e-10	4.37054e-09	down	hsa:55737	vacuolar protein sorting 35 homolog (S. cerevisiae)	Protein
CPNE3	A0A024R994	-25.9313	9.66864e-10	6.40166e-09	down	hsa:8895	copine III	Protein
ACTN2	P35609	-26.3791	1.18952e-10	4.37054e-09	down	hsa:88	actinin, alpha 2	Protein
FBXO2	Q9UK22	-24.32	9.08193e-10	6.17768e-09	down	hsa:26232	F-box protein 2	Protein
KRT2	P35908	-2.35794	0.00477874	0.0110104	down	hsa:3849	keratin 2, type II	Protein
SERPINF2	P08697	-26.4415	4.97692e-10	4.82228e-09	down	hsa:5345	serpin peptidase inhibitor, clade F (alpha-2 antiplasmin, pigment epithelium derived factor), member 2	Protein
KRT8	P05787	-29.4788	2.65421e-10	4.37054e-09	down	hsa:3856	keratin 8, type II	Protein
YOD1	Q5VVQ6	-25.0184	3.01956e-10	4.37054e-09	down	hsa:55432	YOD1 deubiquitinase	Protein
HSPG2	P98160	-2.07896	0.00011386	0.000327022	down	hsa:3339	heparan sulfate proteoglycan 2	Protein
SND1	Q59FF0	-25.8247	5.88442e-08	2.05628e-07	down	hsa:27044	staphylococcal nuclease and tudor domain containing 1	Protein
DKK3	B4DID6	-25.015	4.6249e-08	1.64354e-07	down	hsa:27122	dickkopf WNT signaling pathway inhibitor 3	Protein
MYL6	B7Z6Z4	-28.8631	8.02545e-10	5.82208e-09	down	hsa:4637	myosin, light chain 6, alkali, smooth muscle and non-muscle	Protein
RBP4	P02753	25.3339	9.0115e-10	6.17768e-09	up	hsa:5950	retinol binding protein 4, plasma	Protein
CCDC80	A3KC71	4.14263	2.00927e-06	6.61691e-06	up	hsa:151887	coiled-coil domain containing 80	Protein
MYL2	Q14908	-27.1431	3.97685e-06	1.27625e-05	down	hsa:4633	myosin, light chain 2, regulatory, cardiac, slow	Protein
CD109	Q6YHK3	-2.72912	0.00235434	0.0056957	down	hsa:135228	CD109 molecule	Protein
MYL3	A0A024R2Q5	-2.82698	6.09444e-05	0.000182543	down	hsa:4634	myosin, light chain 3, alkali; ventricular, skeletal, slow	Protein
SERPING1	E9PGN7	-27.8766	2.50415e-08	9.37567e-08	down	hsa:710	serpin peptidase inhibitor, clade G (C1 inhibitor), member 1	Protein
PFN1	P07737	-2.22611	6.32687e-05	0.000187717	down	hsa:5216	profilin 1	Protein
TLN1	Q9Y490	-2.20085	0.000267711	0.000728961	down	hsa:7094	talin 1	Protein
Q8NFH9	Q8NFH9	-24.8069	6.10742e-10	5.05852e-09	down		MLL/SEPTIN6 fusion protein	Protein
EPB42	B7Z4C3	-26.1004	4.4639e-09	1.98237e-08	down	hsa:2038	erythrocyte membrane protein band 4.2	Protein
B4E1Z4	B4E1Z4	1.84243	0.0021535	0.00522993	up		Uncharacterized protein	Protein
DHX9	Q08211	-23.7678	1.18646e-07	4.10046e-07	down	hsa:1660	DEAH (Asp-Glu-Ala-His) box helicase 9	Protein
IQGAP1	A4QPB0	-26.8743	1.00505e-09	6.47783e-09	down	hsa:8826	IQ motif containing GTPase activating protein 1	Protein
TXN	H9ZYJ2	-26.9136	2.13169e-09	1.1363e-08	down	hsa:7295	thioredoxin	Protein
MYL12A	J3QRS3	-26.4262	1.22074e-06	4.06267e-06	down	hsa:10627	myosin, light chain 12A, regulatory, non-sarcomeric	Protein
C3	V9HWA9	-1.65365	0.00154704	0.00380113	down	hsa:718	complement component 3	Protein
LDHB	P07195	-24.3529	4.96372e-09	2.15323e-08	down	hsa:3945	lactate dehydrogenase B	Protein
PRDX2	V9HW12	-2.21952	7.1827e-05	0.000210136	down	hsa:7001	peroxiredoxin 2	Protein
PRDX4	V9HW63	-1.31694	0.000745423	0.00191376	down	hsa:10549	peroxiredoxin 4	Protein
PDGFC	B2R9K6	-1.64408	0.000286262	0.000769483	down	hsa:56034	platelet derived growth factor C	Protein
UPI0003591281	S6AWE6	25.5873	3.12213e-10	4.37054e-09	up			Protein
APOD	C9JF17	1.06647	0.00589975	0.0133487	up	hsa:347	apolipoprotein D	Protein
APOB	C0JYY2	-27.0048	7.94495e-10	5.82208e-09	down	hsa:338	apolipoprotein B	Protein
IGHA1	Q6N092	-2.87938	0.000556091	0.00145138	down		immunoglobulin heavy constant alpha 1	Protein
SEC31A	D6REX3	-24.0888	3.37347e-10	4.37054e-09	down	hsa:22872	SEC31 homolog A (S. cerevisiae)	Protein
S100A10	D3DV26	-25.128	5.24694e-10	4.82228e-09	down	hsa:6281	S100 calcium binding protein A10	Protein
H3F3B	K7ES00	-1.02728	0.00445161	0.0102943	down	hsa:3021	H3 histone, family 3B (H3.3B)	Protein
FN1	A0A024R462	1.29652	0.000521607	0.00136704	up	hsa:2335	fibronectin 1	Protein
PRG4	A0A024R930	5.09401	2.44715e-06	7.97542e-06	up	hsa:10216	proteoglycan 4	Protein
AZU1	P20160	-27.7908	8.27339e-09	3.33587e-08	down	hsa:566	azurocidin 1	Protein
GDF5	P43026	-26.1099	3.12768e-10	4.37054e-09	down	hsa:8200	growth differentiation factor 5	Protein
GDF5	F1T0J1	28.808	8.80252e-11	4.37054e-09	up	hsa:8200	growth differentiation factor 5	Protein
PRDX6	V9HWC7	-27.2975	2.20794e-09	1.16705e-08	down	hsa:9588	peroxiredoxin 6	Protein
CCT6A	B2R9K8	-25.6105	2.22678e-10	4.37054e-09	down	hsa:908	chaperonin containing TCP1, subunit 6A (zeta 1)	Protein
COL1A1	P02452	28.7496	5.77393e-10	5.04417e-09	up	hsa:1277	collagen, type I, alpha 1	Protein
COL1A1	D3DTX7	5.10731	3.8551e-06	1.24352e-05	up	hsa:1277	collagen, type I, alpha 1	Protein
EHD2	Q9NZN4	-26.4482	1.34085e-09	7.98324e-09	down	hsa:30846	EH-domain containing 2	Protein
RPS28	B2R4R9	-24.7414	3.26655e-10	4.37054e-09	down	hsa:6234	ribosomal protein S28	Protein
COL1A2	P08123	2.08419	0.000152099	0.000429015	up	hsa:1278	collagen, type I, alpha 2	Protein
HNRNPC	A8K9A4	-25.877	1.41154e-09	8.22094e-09	down	hsa:3183	heterogeneous nuclear ribonucleoprotein C (C1/C2)	Protein
COL9A2	Q14055	-28.5048	1.26954e-08	4.89901e-08	down	hsa:1298	collagen, type IX, alpha 2	Protein
HRG	B2R8I2	-25.6682	6.81017e-10	5.16096e-09	down	hsa:3273	histidine-rich glycoprotein	Protein
CALM2	H0Y7A7	-26.8698	1.92029e-10	4.37054e-09	down	hsa:805	calmodulin 2 (phosphorylase kinase, delta)	Protein
COL18A1	P39060	26.3379	4.65247e-10	4.82228e-09	up	hsa:80781	collagen, type XVIII, alpha 1	Protein
PYGB	Q59GM9	-25.8175	4.4753e-09	1.98237e-08	down	hsa:5834	phosphorylase, glycogen; brain	Protein
SRPX	P78539	-26.7963	3.2233e-08	1.18565e-07	down	hsa:8406	sushi-repeat containing protein, X-linked	Protein
SERPINA3	B3KS79	1.06216	0.000270272	0.000732762	up	hsa:12	serpin peptidase inhibitor, clade A (alpha-1 antiproteinase, antitrypsin), member 3	Protein
CLTC	A0A087WVQ6	-26.4582	3.82138e-10	4.53519e-09	down	hsa:1213	clathrin, heavy chain (Hc)	Protein
GDI2	B4DLV7	-26.43	6.33862e-10	5.05852e-09	down	hsa:2665	GDP dissociation inhibitor 2	Protein
HBD	A0N071	-3.49162	0.000240269	0.000659953	down	hsa:3045	hemoglobin, delta	Protein
C8B	A8K9M5	-23.9422	1.66912e-07	5.73702e-07	down	hsa:732	complement component 8, beta polypeptide	Protein
SERPINA5	A0A024R6N9	2.08401	8.73543e-05	0.000254379	up	hsa:5104	serpin peptidase inhibitor, clade A (alpha-1 antiproteinase, antitrypsin), member 5	Protein
DHX15	O43143	-22.4064	2.27781e-08	8.5793e-08	down	hsa:1665	DEAH (Asp-Glu-Ala-His) box helicase 15	Protein
ANXA7	B2R657	-25.7499	1.76855e-10	4.37054e-09	down	hsa:310	annexin A7	Protein
PHGDH	O43175	-24.7269	4.93993e-07	1.66161e-06	down	hsa:26227	phosphoglycerate dehydrogenase	Protein
TIMP1	B3KQF4	1.6115	0.00697863	0.0155108	up	hsa:7076	TIMP metallopeptidase inhibitor 1	Protein
CLIC1	O00299	-26.2254	1.22767e-10	4.37054e-09	down	hsa:1192	chloride intracellular channel 1	Protein
MYBPC3	A0A0A0MQU5	-24.2442	2.54573e-10	4.37054e-09	down	hsa:4607	myosin binding protein C, cardiac	Protein
CCT3	Q59H77	-24.6012	1.55192e-10	4.37054e-09	down	hsa:7203	chaperonin containing TCP1, subunit 3 (gamma)	Protein
IL11	A8K3F7	27.92	6.46672e-10	5.05852e-09	up	hsa:3589	interleukin 11	Protein
ANXA1	P04083	-3.0481	1.10031e-05	3.49544e-05	down	hsa:301	annexin A1	Protein
TUBB	B4DY90	-28.4381	7.33631e-09	3.02839e-08	down	hsa:203068	tubulin, beta class I	Protein
ANXA5	V9HWE0	-1.67688	0.000130386	0.000372785	down	hsa:308	annexin A5	Protein
BGN	A8K7E0	-1.73093	0.000827334	0.00210685	down	hsa:633	biglycan	Protein
HIST2H2BF	B4DR52	-1.07207	0.00513921	0.0117548	down	hsa:440689	histone cluster 2, H2bf	Protein
UGDH	O60701	-25.6249	4.47051e-09	1.98237e-08	down	hsa:7358	UDP-glucose 6-dehydrogenase	Protein
BDH2	A0A024RDG9	-26.2471	5.12676e-10	4.82228e-09	down	hsa:56898	3-hydroxybutyrate dehydrogenase, type 2	Protein
COL2A1	P02458	-1.35351	0.000338417	0.000898161	down	hsa:1280	collagen, type II, alpha 1	Protein
HNRNPH1	G8JLB6	-26.8217	1.31808e-09	7.97182e-09	down	hsa:3187	heterogeneous nuclear ribonucleoprotein H1 (H)	Protein
PLSCR4	A8K9V0	-22.9466	3.02598e-10	4.37054e-09	down	hsa:57088	phospholipid scramblase 4	Protein
TCP1	P17987	-23.9993	1.02862e-08	4.04377e-08	down	hsa:6950	t-complex 1	Protein
ALDOC	B7Z3K9	-26.6812	3.38809e-09	1.5786e-08	down	hsa:230	aldolase C, fructose-bisphosphate	Protein
TKT	P29401	-25.6663	8.14535e-10	5.82208e-09	down	hsa:7086	transketolase	Protein
ALDOA	J3KPS3	-27.1589	9.13394e-10	6.17768e-09	down	hsa:226	aldolase A, fructose-bisphosphate	Protein
MATN4	O95460	-2.39112	0.000822231	0.00210237	down	hsa:8785	matrilin 4	Protein
PAFAH1B2	V9HW44	-25.1459	5.85598e-10	5.04577e-09	down	hsa:5049	platelet-activating factor acetylhydrolase 1b, catalytic subunit 2 (30kDa)	Protein
MATN3	A8K491	-3.22604	0.000225422	0.000621888	down	hsa:4148	matrilin 3	Protein
MATN2	O00339	-3.61368	0.000298308	0.000798449	down	hsa:4147	matrilin 2	Protein
CHST3	Q7LGC8	1.84287	0.000447568	0.00118286	up	hsa:9469	carbohydrate (chondroitin 6) sulfotransferase 3	Protein
C1QB	P02746	-28.3136	1.68655e-10	4.37054e-09	down	hsa:713	complement component 1, q subcomponent, B chain	Protein
C1QA	Q9H2L7	-3.4024	1.49244e-05	4.71731e-05	down	hsa:712	complement component 1, q subcomponent, A chain	Protein
AHNAK	Q09666	-24.7775	4.84817e-10	4.82228e-09	down	hsa:79026	AHNAK nucleoprotein	Protein
RPL12	Q59FI9	-26.3558	3.17147e-10	4.37054e-09	down	hsa:6136	ribosomal protein L12	Protein
COL11A1	D3DT72	-3.58577	1.8086e-05	5.60398e-05	down	hsa:1301	collagen, type XI, alpha 1	Protein
CAPG	B2R9S4	-2.1588	0.00134343	0.00332683	down	hsa:822	capping protein (actin filament), gelsolin-like	Protein
PAPSS2	B4DWB5	-26.8975	1.17189e-10	4.37054e-09	down	hsa:9060	3'-phosphoadenosine 5'-phosphosulfate synthase 2	Protein
ABI3BP	D3YTG3	-1.9216	6.89486e-05	0.000202657	down	hsa:25890	ABI family, member 3 (NESH) binding protein	Protein
FLNA	P21333	-2.10792	0.00117689	0.00293755	down	hsa:2316	filamin A, alpha	Protein
FLNB	A0A024R321	-24.5084	9.74454e-09	3.85492e-08	down	hsa:2317	filamin B, beta	Protein
RPL15	A0A024R2Q4	-26.6688	1.01074e-10	4.37054e-09	down	hsa:6138	ribosomal protein L15	Protein
CCT8	P50990	-25.7552	1.6597e-10	4.37054e-09	down	hsa:10694	chaperonin containing TCP1, subunit 8 (theta)	Protein
RPL18	J3QQ67	-25.5325	1.03439e-09	6.53939e-09	down	hsa:6141	ribosomal protein L18	Protein
RPS27A	P62979	-2.23389	0.000674166	0.00173791	down	hsa:6233	ribosomal protein S27a	Protein
CCT4	A8K3C3	-25.6107	2.81853e-09	1.3957e-08	down	hsa:10575	chaperonin containing TCP1, subunit 4 (delta)	Protein
CKM	B2R892	-25.4464	3.18811e-10	4.37054e-09	down	hsa:1158	creatine kinase, muscle	Protein
MDH1	P40925	-25.3776	3.31583e-10	4.37054e-09	down	hsa:4190	malate dehydrogenase 1, NAD (soluble)	Protein
MDH2	A0A024R4K3	-26.0001	1.17183e-10	4.37054e-09	down	hsa:4191	malate dehydrogenase 2, NAD (mitochondrial)	Protein
S6BGE0	S6BGE0	26.7277	1.00926e-09	6.47783e-09	up		IgG H chain	Protein
TUBB4B	P68371	-27.1299	3.79145e-09	1.72813e-08	down	hsa:10383	tubulin, beta 4B class IVb	Protein
ARCN1	B0YIW6	-23.7004	3.17587e-10	4.37054e-09	down	hsa:372	archain 1	Protein
COL3A1	P02461	1.15649	0.00726714	0.0160952	up	hsa:1281	collagen, type III, alpha 1	Protein
PSMC6	A0A087X2I1	-24.8455	7.36636e-09	3.02839e-08	down	hsa:5706	proteasome (prosome, macropain) 26S subunit, ATPase, 6	Protein
UPI0000176EBA	A0A075B6R9	-27.8771	7.97972e-09	3.23822e-08	down			Protein
UPI0004620E0F	A0A075B6L1	24.8384	2.84021e-09	1.3957e-08	up			Protein
HNRNPA2B1	P22626	-26.6207	6.48346e-10	5.05852e-09	down	hsa:3181	heterogeneous nuclear ribonucleoprotein A2/B1	Protein
ESYT1	A0A024RB16	-23.9425	3.08316e-09	1.48039e-08	down	hsa:23344	extended synaptotagmin-like protein 1	Protein
CAPS	Q8NF12	-1.34042	0.0207386	0.0449813	down	hsa:828	calcyphosine	Protein
HSPA1A	Q59EJ3	-2.87692	0.000199522	0.000556218	down	hsa:3303	heat shock 70kDa protein 1A	Protein
CHPF	Q8IZ52	-1.33543	0.0026561	0.00637666	down	hsa:79586	chondroitin polymerizing factor	Protein
TNC	Q4LE33	-31.105	1.34535e-09	7.98324e-09	down	hsa:3371	tenascin C	Protein
LOXL3	P58215	-1.66451	0.00262212	0.0063192	down	hsa:84695	lysyl oxidase-like 3	Protein
ACTG1	P63261	-1.91141	5.31634e-05	0.000159999	down	hsa:71	actin, gamma 1	Protein
COMP	A8K3I0	1.22981	0.00107813	0.00270176	up	hsa:1311	cartilage oligomeric matrix protein	Protein
NPEPPS	P55786	-24.0362	5.5078e-10	4.87945e-09	down	hsa:9520	aminopeptidase puromycin sensitive	Protein
IGHG1	Q7Z351	-27.1386	1.50675e-09	8.53824e-09	down		immunoglobulin heavy constant gamma 1 (G1m marker)	Protein
CDH1	A0A087WXI5	26.3852	3.63364e-09	1.68056e-08	up	hsa:999	cadherin 1, type 1, E-cadherin (epithelial)	Protein
FAM3C	Q92520	-26.3287	2.91717e-09	1.41632e-08	down	hsa:10447	family with sequence similarity 3, member C	Protein
PTRF	Q6NZI2	-27.7756	5.33147e-10	4.82228e-09	down	hsa:284119	polymerase I and transcript release factor	Protein
RPS9	P46781	-26.7759	2.96596e-10	4.37054e-09	down	hsa:6203	ribosomal protein S9	Protein
S100A1	Q5T7Y6	-2.57155	0.000568626	0.00147796	down	hsa:6271	S100 calcium binding protein A1	Protein
RPS6	A2A3R6	-26.8184	8.29829e-10	5.86475e-09	down	hsa:6194	ribosomal protein S6	Protein
SARS	Q5T5C7	-23.6399	2.92722e-09	1.41632e-08	down	hsa:6301	seryl-tRNA synthetase	Protein
RPSA	A0A0C4DG17	-27.3886	6.05832e-10	5.05852e-09	down	hsa:3921	ribosomal protein SA	Protein
PDIA6	Q15084	-25.5131	2.28952e-09	1.19624e-08	down	hsa:10130	protein disulfide isomerase family A, member 6	Protein
TUBA4A	P68366	-24.7783	7.68454e-09	3.13869e-08	down	hsa:7277	tubulin, alpha 4a	Protein
ACLY	Q4LE36	-26.7555	8.45568e-10	5.90958e-09	down	hsa:47	ATP citrate lyase	Protein
RBMXL3	Q8N7X1	-23.661	1.45532e-08	5.54787e-08	down	hsa:139804	RNA binding motif protein, X-linked-like 3	Protein
S100A6	P06703	26.318	3.13806e-09	1.49533e-08	up	hsa:6277	S100 calcium binding protein A6	Protein
IGFALS	B0AZL7	-2.58799	0.0012875	0.00320093	down	hsa:3483	insulin-like growth factor binding protein, acid labile subunit	Protein
VCL	V9HWK2	-25.4156	9.5451e-09	3.79992e-08	down	hsa:7414	vinculin	Protein
PPIC	A8K2Q6	-25.8486	3.21716e-10	4.37054e-09	down	hsa:5480	peptidylprolyl isomerase C (cyclophilin C)	Protein
VCP	V9HW80	-24.5853	1.03965e-09	6.53939e-09	down	hsa:7415	valosin containing protein	Protein
RAB5C	A0A024R1U4	-25.7187	2.97712e-08	1.10153e-07	down	hsa:5878	RAB5C, member RAS oncogene family	Protein
SLC1A4	B2R7N6	-25.2197	1.17294e-09	7.23312e-09	down	hsa:6509	solute carrier family 1 (glutamate/neutral amino acid transporter), member 4	Protein
LTBP2	Q14767	2.58657	2.10925e-05	6.47181e-05	up	hsa:4053	latent transforming growth factor beta binding protein 2	Protein
AEBP1	Q8IUX7	1.1816	0.00539425	0.012249	up	hsa:165	AE binding protein 1	Protein
CORO1A	Q59G88	-24.9491	5.15816e-10	4.82228e-09	down	hsa:11151	coronin, actin binding protein, 1A	Protein
FBLN2	B7Z9B8	-27.6603	2.05155e-09	1.10454e-08	down	hsa:2199	fibulin 2	Protein
FBLN5	Q86TV4	-25.8542	5.4673e-08	1.92119e-07	down	hsa:10516	fibulin 5	Protein
CORO1C	Q59EA2	-25.3377	1.81674e-08	6.8839e-08	down	hsa:23603	coronin, actin binding protein, 1C	Protein
HSP90B1	P14625	-3.91014	0.000898315	0.00226924	down	hsa:7184	heat shock protein 90kDa beta (Grp94), member 1	Protein
SCUBE1	Q8IWY4	26.1563	4.34811e-10	4.79818e-09	up	hsa:80274	signal peptide, CUB domain, EGF-like 1	Protein
PGK1	P00558	-1.1828	0.00599284	0.0135107	down	hsa:5230	phosphoglycerate kinase 1	Protein
IGFBP7	Q16270	-26.119	2.75104e-09	1.37333e-08	down	hsa:3490	insulin-like growth factor binding protein 7	Protein
HSPA9	Q8N1C8	-25.4715	5.07838e-10	4.82228e-09	down	hsa:3313	heat shock 70kDa protein 9 (mortalin)	Protein
HSPA8	Q53GZ6	-28.2601	1.6637e-09	9.34347e-09	down	hsa:3312	heat shock 70kDa protein 8	Protein
HBG2	Q14403	-27.3243	6.29642e-10	5.05852e-09	down	hsa:3048	hemoglobin, gamma G	Protein
HSPA5	V9HWB4	-26.7256	1.07133e-08	4.18549e-08	down	hsa:3309	heat shock 70kDa protein 5 (glucose-regulated protein, 78kDa)	Protein
HSPA4	B4DH02	-24.3569	3.54368e-10	4.37054e-09	down	hsa:3308	heat shock 70kDa protein 4	Protein
RARRES2	Q99969	27.3587	2.59927e-10	4.37054e-09	up	hsa:5919	retinoic acid receptor responder (tazarotene induced) 2	Protein
GOT2	A0A024R6W0	-26.4237	2.48949e-10	4.37054e-09	down	hsa:2806	glutamic-oxaloacetic transaminase 2, mitochondrial	Protein
GFPT1	Q06210	-24.5909	8.65574e-09	3.46781e-08	down	hsa:2673	glutamine--fructose-6-phosphate transaminase 1	Protein
MSN	P26038	-25.4565	2.19837e-10	4.37054e-09	down	hsa:4478	moesin	Protein
INHBA	A4D1W7	27.4808	6.10451e-09	2.57701e-08	up	hsa:3624	inhibin, beta A	Protein
HSPA2	P54652	-25.026	3.54139e-08	1.28019e-07	down	hsa:3306	heat shock 70kDa protein 2	Protein
BMP6	P22004	-24.0237	1.9554e-10	4.37054e-09	down	hsa:654	bone morphogenetic protein 6	Protein
GNB2L1	E9KL35	-24.8888	3.57659e-08	1.28553e-07	down	hsa:10399	guanine nucleotide binding protein (G protein), beta polypeptide 2-like 1	Protein
ALB	B2RBS8	-2.66387	2.37725e-05	7.22363e-05	down	hsa:213	albumin	Protein
OGN	B4DI63	-1.90181	0.000199849	0.000556218	down	hsa:4969	osteoglycin	Protein
TGFBI	Q15582	-2.7543	0.00286311	0.00682158	down	hsa:7045	transforming growth factor, beta-induced, 68kDa	Protein
IGKV3-20	A2KBB9	-3.36892	2.31221e-05	7.0601e-05	down		immunoglobulin kappa variable 3-20	Protein
ITGB1	P05556	-24.9255	5.02433e-08	1.77545e-07	down	hsa:3688	integrin, beta 1 (fibronectin receptor, beta polypeptide, antigen CD29 includes MDF2, MSK12)	Protein
HSP90AB1	P08238	-28.2199	8.19711e-11	4.37054e-09	down	hsa:3326	heat shock protein 90kDa alpha (cytosolic), class B member 1	Protein
FHL1	Q13642	-27.997	2.39545e-09	1.22499e-08	down	hsa:2273	four and a half LIM domains 1	Protein
LECT2	O14960	2.54761	0.000266067	0.000727636	up	hsa:3950	leukocyte cell-derived chemotaxin 2	Protein
SLC2A1	Q59GX2	-28.4364	1.44046e-06	4.76869e-06	down	hsa:6513	solute carrier family 2 (facilitated glucose transporter), member 1	Protein
LAMC1	P11047	-26.2404	4.82587e-09	2.10796e-08	down	hsa:3915	laminin, gamma 1 (formerly LAMB2)	Protein
HAPLN3	H3BTH8	2.02288	0.000283822	0.000766197	up	hsa:145864	hyaluronan and proteoglycan link protein 3	Protein
UPI000006FB38	Q9UL85	-26.9059	2.40835e-10	4.37054e-09	down			Protein
RPL7A	P62424	-26.232	1.50388e-09	8.53824e-09	down	hsa:6130	ribosomal protein L7a	Protein
CA1	P00915	-2.08738	0.000505067	0.00132924	down	hsa:759	carbonic anhydrase I	Protein
CA2	P00918	-27.001	1.37369e-08	5.26861e-08	down	hsa:760	carbonic anhydrase II	Protein
DDI2	Q5TDH0	-25.4021	4.9984e-09	2.15342e-08	down	hsa:84301	DNA-damage inducible 1 homolog 2 (S. cerevisiae)	Protein
EMILIN3	Q9NT22	-2.98502	0.000220983	0.000612328	down	hsa:90187	elastin microfibril interfacer 3	Protein
HIST1H1D	P16402	-2.09149	0.00444561	0.0102943	down	hsa:3007	histone cluster 1, H1d	Protein
TMEM109	B2R9T9	-27.566	4.75486e-10	4.82228e-09	down	hsa:79073	transmembrane protein 109	Protein
EIF3CL	B5ME19	-23.62	8.13973e-10	5.82208e-09	down	hsa:728689	eukaryotic translation initiation factor 3, subunit C-like	Protein
ACP1	Q59EH3	-27.4652	1.93218e-09	1.05682e-08	down	hsa:52	acid phosphatase 1, soluble	Protein
EDIL3	O43854	1.76729	0.000139286	0.000394643	up	hsa:10085	EGF-like repeats and discoidin I-like domains 3	Protein
ACON	O75944	-26.5651	1.10915e-08	4.3065e-08	down		Aconitase	Protein
FGA	P02671	-1.52734	0.000591108	0.00153007	down	hsa:2243	fibrinogen alpha chain	Protein
PDCD6IP	Q4W4Y1	-25.8164	3.27325e-09	1.54803e-08	down	hsa:10015	programmed cell death 6 interacting protein	Protein
DCD	P81605	-24.077	3.71266e-09	1.70457e-08	down	hsa:117159	dermcidin	Protein
ATP6AP2	O75787	-25.7166	4.40011e-07	1.48799e-06	down	hsa:10159	ATPase, H+ transporting, lysosomal accessory protein 2	Protein
APOA1	A0A024R3E3	-2.36424	0.000186062	0.00052247	down	hsa:335	apolipoprotein A-I	Protein
APOA4	P06727	-1.21035	0.000871508	0.0022104	down	hsa:337	apolipoprotein A-IV	Protein
MMP9	P14780	-25.1457	1.77129e-10	4.37054e-09	down	hsa:4318	matrix metallopeptidase 9 (gelatinase B, 92kDa gelatinase, 92kDa type IV collagenase)	Protein
CKAP4	A0A024RBH2	-26.3716	9.62078e-10	6.40166e-09	down	hsa:10970	cytoskeleton-associated protein 4	Protein
DDOST	A0A024RAD5	-25.8515	2.42429e-09	1.22974e-08	down	hsa:1650	dolichyl-diphosphooligosaccharide--protein glycosyltransferase subunit (non-catalytic)	Protein
VCAN	Q59FG9	-27.7972	1.93069e-09	1.05682e-08	down	hsa:1462	versican	Protein
PKM	V9HWB8	-2.07804	9.28476e-05	0.00026913	down	hsa:5315	pyruvate kinase, muscle	Protein
COL6A1	P12109	-4.31769	1.50111e-05	4.72099e-05	down	hsa:1291	collagen, type VI, alpha 1	Protein
COL6A3	B7ZW00	26.7939	1.89643e-10	4.37054e-09	up	hsa:1293	collagen, type VI, alpha 3	Protein
COL6A3	P12111	-29.5456	2.65016e-10	4.37054e-09	down	hsa:1293	collagen, type VI, alpha 3	Protein
BLVRB	P30043	-29.8217	1.43078e-09	8.25655e-09	down	hsa:645	biliverdin reductase B (flavin reductase (NADPH))	Protein
SEC22B	O75396	-24.5623	2.05455e-09	1.10454e-08	down	hsa:9554	SEC22 vesicle trafficking protein homolog B (S. cerevisiae) (gene/pseudogene)	Protein
MYH4	Q9Y623	-27.3851	3.48236e-08	1.26613e-07	down	hsa:4622	myosin, heavy chain 4, skeletal muscle	Protein
GAPDH	P04406	-1.96544	0.0018991	0.00464798	down	hsa:2597	glyceraldehyde-3-phosphate dehydrogenase	Protein
MYH7	P12883	-28.17	4.13612e-10	4.69789e-09	down	hsa:4625	myosin, heavy chain 7, cardiac muscle, beta	Protein
RAB1A	Q5U0I6	-26.4965	4.94714e-10	4.82228e-09	down	hsa:5861	RAB1A, member RAS oncogene family	Protein
USP14	B2RD79	-24.5995	6.51415e-10	5.05852e-09	down	hsa:9097	ubiquitin specific peptidase 14 (tRNA-guanine transglycosylase)	Protein
ITIH4	B7ZKJ8	-1.19336	0.00275399	0.00658655	down	hsa:3700	inter-alpha-trypsin inhibitor heavy chain family, member 4	Protein
COL15A1	P39059	-27.8336	2.92026e-10	4.37054e-09	down	hsa:1306	collagen, type XV, alpha 1	Protein
SEC23A	Q15436	-24.2741	3.35681e-09	1.5757e-08	down	hsa:10484	Sec23 homolog A (S. cerevisiae)	Protein
SEMA3D	O95025	25.9638	1.79657e-10	4.37054e-09	up	hsa:223117	sema domain, immunoglobulin domain (Ig), short basic domain, secreted, (semaphorin) 3D	Protein
PLG	B2R7F8	-27.9562	1.55924e-10	4.37054e-09	down	hsa:5340	plasminogen	Protein
PRELP	P51888	-2.33686	1.88655e-05	5.81685e-05	down	hsa:5549	proline/arginine-rich end leucine-rich repeat protein	Protein
SEMA3E	O15041	1.95602	0.000110699	0.000319403	up	hsa:9723	sema domain, immunoglobulin domain (Ig), short basic domain, secreted, (semaphorin) 3E	Protein
PDHB	P11177	-25.99	1.59926e-10	4.37054e-09	down	hsa:5162	pyruvate dehydrogenase (lipoamide) beta	Protein
ATP1A1	P05023	-27.2149	3.77202e-10	4.53519e-09	down	hsa:476	ATPase, Na+/K+ transporting, alpha 1 polypeptide	Protein
ITIH1	P19827	-2.70341	0.000133011	0.00037857	down	hsa:3697	inter-alpha-trypsin inhibitor heavy chain 1	Protein
THBS1	A0A024R9Q1	1.85094	6.51061e-05	0.000192262	up	hsa:7057	thrombospondin 1	Protein
COCH	O43405	27.7162	1.30209e-10	4.37054e-09	up	hsa:1690	cochlin	Protein
HSPD1	P10809	-23.2124	1.94093e-07	6.63501e-07	down	hsa:3329	heat shock 60kDa protein 1 (chaperonin)	Protein
SELENBP1	Q13228	-24.3499	1.12055e-09	6.9785e-09	down	hsa:8991	selenium binding protein 1	Protein
CDC42	B4E1U9	-23.4437	7.14197e-07	2.38952e-06	down	hsa:998	cell division cycle 42	Protein
SNCA	P37840	-25.5405	4.36684e-08	1.56065e-07	down	hsa:6622	synuclein, alpha (non A4 component of amyloid precursor)	Protein
RBM39	Q14498	-22.6966	5.42879e-09	2.31989e-08	down	hsa:9584	RNA binding motif protein 39	Protein
MYO1D	O94832	-22.8475	6.35667e-10	5.05852e-09	down	hsa:4642	myosin ID	Protein
DES	A5Z217	-25.9423	4.06982e-10	4.69789e-09	down	hsa:1674	desmin	Protein
MGP	P08493	30.8141	5.97231e-11	4.37054e-09	up	hsa:4256	matrix Gla protein	Protein
EIF3F	B3KSH1	-24.5195	5.45857e-09	2.31989e-08	down	hsa:8665	eukaryotic translation initiation factor 3, subunit F	Protein
VIM	V9HWE1	-3.42873	1.72223e-05	5.36279e-05	down	hsa:7431	vimentin	Protein
PFKP	Q01813	-27.0456	6.74401e-10	5.16096e-09	down	hsa:5214	phosphofructokinase, platelet	Protein
IFITM2						hsa:10581	interferon induced transmembrane protein 2	mRNA	IFITM2	1.15189	0.00651799	0.304345	up	10581_at
MT1M						hsa:4499	metallothionein 1M	mRNA	MT1M	-1.05203	0.0417336	0.469057	down	4499_at
LY75						hsa:4065	lymphocyte antigen 75	mRNA	LY75	-1.21816	0.000884955	0.242662	down	4065_at
DEFB1						hsa:1672	defensin, beta 1	mRNA	DEFB1	1.56319	0.0345141	0.44055	up	1672_at
IFIT1						hsa:3434	interferon-induced protein with tetratricopeptide repeats 1	mRNA	IFIT1	1.21097	0.0134618	0.332228	up	3434_at
IFIT3						hsa:3437	interferon-induced protein with tetratricopeptide repeats 3	mRNA	IFIT3	1.45594	0.00206333	0.245256	up	3437_at
IFIT2						hsa:3433	interferon-induced protein with tetratricopeptide repeats 2	mRNA	IFIT2	1.20598	0.0442818	0.47175	up	3433_at
CCND1						hsa:595	cyclin D1	mRNA	CCND1	1.33664	0.00223609	0.251776	up	595_at
IBSP						hsa:3381	integrin-binding sialoprotein	mRNA	IBSP	-2.27044	0.00171101	0.242662	down	3381_at
TRIM29						hsa:23650	tripartite motif containing 29	mRNA	TRIM29	-1.10639	0.0203573	0.378641	down	23650_at
SLC16A6						hsa:9120	solute carrier family 16, member 6	mRNA	SLC16A6	1.12215	3.26377e-05	0.152508	up	9120_at
ENPP2						hsa:5168	ectonucleotide pyrophosphatase/phosphodiesterase 2	mRNA	ENPP2	-1.259	0.00237819	0.252641	down	5168_at
CYP1B1						hsa:1545	cytochrome P450, family 1, subfamily B, polypeptide 1	mRNA	CYP1B1	1.37622	0.000111031	0.216186	up	1545_at
CHAC2						hsa:494143	ChaC, cation transport regulator homolog 2 (E. coli)	mRNA	CHAC2	1.05143	0.0147157	0.343814	up	494143_at
SOX4						hsa:6659	SRY (sex determining region Y)-box 4	mRNA	SOX4	1.40047	0.0156361	0.348454	up	6659_at
TRIM22						hsa:10346	tripartite motif containing 22	mRNA	TRIM22	1.06673	0.0224083	0.387011	up	10346_at
MAP3K5						hsa:4217	mitogen-activated protein kinase kinase kinase 5	mRNA	MAP3K5	1.06898	0.0157663	0.34957	up	4217_at
IGFBP1						hsa:3484	insulin-like growth factor binding protein 1	mRNA	IGFBP1	1.93716	0.0132916	0.332228	up	3484_at
NANOS1						hsa:340719	nanos homolog 1 (Drosophila)	mRNA	NANOS1	1.23116	0.0276221	0.40612	up	340719_at
LAG3						hsa:3902	lymphocyte-activation gene 3	mRNA	LAG3	-1.07565	0.00515489	0.29387	down	3902_at
S100A2						hsa:6273	S100 calcium binding protein A2	mRNA	S100A2	-1.57999	0.0231175	0.391031	down	6273_at
IGFBP3						hsa:3486	insulin-like growth factor binding protein 3	mRNA	IGFBP3	2.51667	0.00650261	0.304345	up	3486_at
LMO2						hsa:4005	LIM domain only 2 (rhombotin-like 1)	mRNA	LMO2	1.58833	0.001725	0.242662	up	4005_at
EBF1						hsa:1879	early B-cell factor 1	mRNA	EBF1	1.26	0.00229036	0.252368	up	1879_at
PCOLCE						hsa:5118	procollagen C-endopeptidase enhancer	mRNA	PCOLCE	-1.02782	0.0449584	0.47191	down	5118_at
CRISPLD2						hsa:83716	cysteine-rich secretory protein LCCL domain containing 2	mRNA	CRISPLD2	-1.15112	0.00365181	0.273853	down	83716_at
MT1F						hsa:4494	metallothionein 1F	mRNA	MT1F	-1.04633	0.0303178	0.422493	down	4494_at
SPARCL1						hsa:8404	SPARC-like 1 (hevin)	mRNA	SPARCL1	1.76525	0.0314422	0.426931	up	8404_at
MT1G						hsa:4495	metallothionein 1G	mRNA	MT1G	-1.65112	0.00741264	0.311186	down	4495_at
SMIM3						hsa:85027	small integral membrane protein 3	mRNA	SMIM3	1.87176	0.00510895	0.29387	up	85027_at
DLX3						hsa:1747	distal-less homeobox 3	mRNA	DLX3	1.07244	7.43961e-06	0.139054	up	1747_at
GATA6						hsa:2627	GATA binding protein 6	mRNA	GATA6	1.73056	0.000216394	0.216186	up	2627_at
MGST1						hsa:4257	microsomal glutathione S-transferase 1	mRNA	MGST1	1.2651	0.00079421	0.242662	up	4257_at
TMTC1						hsa:83857	transmembrane and tetratricopeptide repeat containing 1	mRNA	TMTC1	1.01958	0.000958036	0.242662	up	83857_at
ZFP36L1						hsa:677	ZFP36 ring finger protein-like 1	mRNA	ZFP36L1	1.54885	0.00264344	0.252641	up	677_at
HSD11B1						hsa:3290	hydroxysteroid (11-beta) dehydrogenase 1	mRNA	HSD11B1	1.37225	0.000587593	0.238754	up	3290_at
SOCS2						hsa:8835	suppressor of cytokine signaling 2	mRNA	SOCS2	-1.01634	0.00244879	0.252641	down	8835_at
CYB5R2						hsa:51700	cytochrome b5 reductase 2	mRNA	CYB5R2	-1.02861	0.00252722	0.252641	down	51700_at
TMEM27						hsa:57393	transmembrane protein 27	mRNA	TMEM27	-1.49013	0.00409303	0.280329	down	57393_at
CPAMD8						hsa:27151	C3 and PZP-like, alpha-2-macroglobulin domain containing 8	mRNA	CPAMD8	-1.01318	0.00017171	0.216186	down	27151_at
CHST10						hsa:9486	carbohydrate sulfotransferase 10	mRNA	CHST10	-1.30912	0.015057	0.344469	down	9486_at
PMAIP1						hsa:5366	phorbol-12-myristate-13-acetate-induced protein 1	mRNA	PMAIP1	1.24683	0.00100121	0.242662	up	5366_at
MAP3K21								mRNA	MAP3K21	-1.00768	0.00974577	0.318588	down	84451_at
CYTL1						hsa:54360	cytokine-like 1	mRNA	CYTL1	1.04044	0.0120306	0.32706	up	54360_at
CNMD								mRNA	CNMD	-1.675	0.0134733	0.332228	down	11061_at
FOXF2						hsa:2295	forkhead box F2	mRNA	FOXF2	-1.27355	0.000384655	0.216186	down	2295_at
HOPX						hsa:84525	HOP homeobox	mRNA	HOPX	-1.3849	0.00929429	0.318588	down	84525_at
PQLC3						hsa:130814	PQ loop repeat containing 3	mRNA	PQLC3	-1.03395	0.00298651	0.254789	down	130814_at
DMXL2						hsa:23312	Dmx-like 2	mRNA	DMXL2	1.01642	0.00680462	0.307903	up	23312_at
ITGBL1						hsa:9358	integrin, beta-like 1 (with EGF-like repeat domains)	mRNA	ITGBL1	1.10139	0.00373485	0.273853	up	9358_at
FAT4						hsa:79633	FAT atypical cadherin 4	mRNA	FAT4	1.12943	0.0154075	0.347388	up	79633_at
CNIH3						hsa:149111	cornichon family AMPA receptor auxiliary protein 3	mRNA	CNIH3	1.08878	0.00317474	0.262562	up	149111_at
ST6GALNAC2						hsa:10610	ST6 (alpha-N-acetyl-neuraminyl-2,3-beta-galactosyl-1,3)-N-acetylgalactosaminide alpha-2,6-sialyltransferase 2	mRNA	ST6GALNAC2	1.00066	0.00909664	0.318588	up	10610_at
SLC40A1						hsa:30061	solute carrier family 40 (iron-regulated transporter), member 1	mRNA	SLC40A1	1.06037	0.0216853	0.38419	up	30061_at
TNFAIP3						hsa:7128	tumor necrosis factor, alpha-induced protein 3	mRNA	TNFAIP3	1.1235	0.041454	0.467581	up	7128_at
DMKN						hsa:93099	dermokine	mRNA	DMKN	-1.07763	0.00924478	0.318588	down	93099_at
ORM2						hsa:5005	orosomucoid 2	mRNA	ORM2	1.25614	0.00592201	0.304345	up	5005_at
SGCE						hsa:8910	sarcoglycan, epsilon	mRNA	SGCE	-1.0657	0.000556728	0.238754	down	8910_at
SDR16C5						hsa:195814	short chain dehydrogenase/reductase family 16C, member 5	mRNA	SDR16C5	-1.47211	0.00833356	0.318588	down	195814_at
HYAL1						hsa:3373	hyaluronoglucosaminidase 1	mRNA	HYAL1	-1.52373	0.00301177	0.254789	down	3373_at
COL10A1						hsa:1300	collagen, type X, alpha 1	mRNA	COL10A1	1.66428	0.0270607	0.403693	up	1300_at
RSPO3						hsa:84870	R-spondin 3	mRNA	RSPO3	1.27635	0.0487381	0.482502	up	84870_at
AOX1						hsa:316	aldehyde oxidase 1	mRNA	AOX1	-1.05894	0.000725603	0.242662	down	316_at
MAN1A1						hsa:4121	mannosidase, alpha, class 1A, member 1	mRNA	MAN1A1	1.06755	0.0270726	0.403693	up	4121_at
NEFM						hsa:4741	neurofilament, medium polypeptide	mRNA	NEFM	-1.36116	0.0151148	0.344945	down	4741_at
TNFRSF12A						hsa:51330	tumor necrosis factor receptor superfamily, member 12A	mRNA	TNFRSF12A	-1.00053	0.00344194	0.271449	down	51330_at
SLC2A12						hsa:154091	solute carrier family 2 (facilitated glucose transporter), member 12	mRNA	SLC2A12	1.05615	9.15236e-05	0.216186	up	154091_at
C10orf10						hsa:11067	chromosome 10 open reading frame 10	mRNA	C10orf10	1.06872	0.0492452	0.483644	up	11067_at
TEX14						hsa:56155	testis expressed 14	mRNA	TEX14	-1.00898	0.0263365	0.403119	down	56155_at
ASPN						hsa:54829	asporin	mRNA	ASPN	-1.36169	0.00653269	0.304345	down	54829_at
GREM1						hsa:26585	gremlin 1, DAN family BMP antagonist	mRNA	GREM1	1.34911	0.00188274	0.242662	up	26585_at
VAMP8						hsa:8673	vesicle-associated membrane protein 8	mRNA	VAMP8	-1.23479	0.0090684	0.318588	down	8673_at
ZEB2						hsa:9839	zinc finger E-box binding homeobox 2	mRNA	ZEB2	1.36305	0.00607652	0.304345	up	9839_at
RBM20						hsa:282996	RNA binding motif protein 20	mRNA	RBM20	1.05008	0.000333671	0.216186	up	282996_at
SCGB2A2						hsa:4250	secretoglobin, family 2A, member 2	mRNA	SCGB2A2	-1.88068	0.00369079	0.273853	down	4250_at
RAPGEF5						hsa:9771	Rap guanine nucleotide exchange factor (GEF) 5	mRNA	RAPGEF5	-1.04007	0.00196239	0.242968	down	9771_at
BIRC3						hsa:330	baculoviral IAP repeat containing 3	mRNA	BIRC3	1.08234	0.0339297	0.438188	up	330_at
TFPI						hsa:7035	tissue factor pathway inhibitor (lipoprotein-associated coagulation inhibitor)	mRNA	TFPI	1.9763	0.000326854	0.216186	up	7035_at
PTHLH						hsa:5744	parathyroid hormone-like hormone	mRNA	PTHLH	1.08525	0.00144491	0.242662	up	5744_at
PDLIM1						hsa:9124	PDZ and LIM domain 1	mRNA	PDLIM1	-1.21996	0.000793351	0.242662	down	9124_at
CLEC3A						hsa:10143	C-type lectin domain family 3, member A	mRNA	CLEC3A	-1.56225	0.00151957	0.242662	down	10143_at
ABLIM1						hsa:3983	actin binding LIM protein 1	mRNA	ABLIM1	-1.13648	0.0183336	0.366678	down	3983_at
SLITRK4						hsa:139065	SLIT and NTRK-like family, member 4	mRNA	SLITRK4	1.09001	2.32392e-05	0.152508	up	139065_at
HAS2						hsa:3037	hyaluronan synthase 2	mRNA	HAS2	-1.43487	0.000341173	0.216186	down	3037_at
GBP1						hsa:2633	guanylate binding protein 1, interferon-inducible	mRNA	GBP1	1.2356	0.00900057	0.318588	up	2633_at
LDLR						hsa:3949	low density lipoprotein receptor	mRNA	LDLR	-1.38804	0.00596948	0.304345	down	3949_at
APOL3						hsa:80833	apolipoprotein L, 3	mRNA	APOL3	1.09269	0.00116115	0.242662	up	80833_at
NQO1						hsa:1728	NAD(P)H dehydrogenase, quinone 1	mRNA	NQO1	1.42071	0.00494414	0.289755	up	1728_at
ZNF185						hsa:7739	zinc finger protein 185 (LIM domain)	mRNA	ZNF185	-1.26471	0.000511166	0.238754	down	7739_at
IRX5						hsa:10265	iroquois homeobox 5	mRNA	IRX5	1.20441	0.0237458	0.393065	up	10265_at
GDF15						hsa:9518	growth differentiation factor 15	mRNA	GDF15	1.45211	0.00994907	0.318588	up	9518_at
AKR1C3						hsa:8644	aldo-keto reductase family 1, member C3	mRNA	AKR1C3	1.8449	0.0445935	0.47175	up	8644_at
LYVE1						hsa:10894	lymphatic vessel endothelial hyaluronan receptor 1	mRNA	LYVE1	-1.52998	0.00209048	0.245256	down	10894_at
AGT						hsa:183	angiotensinogen (serpin peptidase inhibitor, clade A, member 8)	mRNA	AGT	-1.08329	0.0100372	0.318588	down	183_at
ACTC1						hsa:70	actin, alpha, cardiac muscle 1	mRNA	ACTC1	-1.08145	0.0398048	0.462445	down	70_at
CPVL						hsa:54504	carboxypeptidase, vitellogenic-like	mRNA	CPVL	-1.48779	0.00462678	0.285211	down	54504_at
