# Supplementary material for: Integrated transcriptome and proteome analyses identify novel regulatory network of nucleus pulposus cells in intervertebral disc degeneration
Source: BMC Med Genomics. 2021 Feb 3;14:40. doi: 10.1186/s12920-021-00889-z (PMC7860219; doi:10.1186/s12920-021-00889-z)
Supplement: Supplementary file 5 — Additional file 5. GO and pathway analysis of differentially expressed protein and mRNA in IDD. Contains four sheet detailing the pathway and gene ontology analysis results of differentially expressed Protein and mRNA in IDD. [file 12920_2021_889_MOESM5_ESM.xlsx]

## Sheet: Protein GO
Supplementary Data 4 Differentially expressed Protein GO function
GOID	GOTerm	DifGene	AllDifGene	GeneInGO	AllGene	P-Value	FDR	Enrichment	(-log10P)
GO:0030198	extracellular matrix organization	40	242	317	16958	2.04188e-26	3.40381e-23	8.84219	25.69
GO:0002576	platelet degranulation	20	242	84	16958	2.65811e-19	2.21554e-16	16.6844	18.5754
GO:0022617	extracellular matrix disassembly	21	242	120	16958	2.93792e-17	1.6325e-14	12.263	16.532
GO:0007596	blood coagulation	35	242	496	16958	4.68502e-15	1.95248e-12	4.94476	14.3293
GO:0030168	platelet activation	23	242	216	16958	6.22021e-14	2.07382e-11	7.46162	13.2062
GO:0030574	collagen catabolic process	14	242	74	16958	2.12685e-12	5.90909e-10	13.2573	11.6723
GO:0005975	carbohydrate metabolic process	28	242	425	16958	1.62143e-11	3.86132e-09	4.61667	10.7901
GO:0009405	pathogenesis	22	242	263	16958	2.87545e-11	5.99172e-09	5.86174	10.5413
GO:0001501	skeletal system development	17	242	160	16958	1.35174e-10	2.50372e-08	7.4454	9.86911
GO:0044267	cellular protein metabolic process	33	242	651	16958	2.43288e-10	4.05561e-08	3.55216	9.61388
GO:0006006	glucose metabolic process	15	242	129	16958	4.74131e-10	7.18524e-08	8.14818	9.3241
GO:0007155	cell adhesion	32	242	645	16958	7.99553e-10	1.11071e-07	3.47656	9.09715
GO:0030049	muscle filament sliding	9	242	38	16958	2.40492e-09	3.08385e-07	16.5966	8.6189
GO:0030199	collagen fibril organization	9	242	41	16958	4.9796e-09	5.92928e-07	15.3822	8.30281
GO:0006094	gluconeogenesis	9	242	48	16958	2.18533e-08	2.42863e-06	13.1389	7.66048
GO:0006614	SRP-dependent cotranslational protein targeting to membrane	12	242	107	16958	4.0673e-08	4.23761e-06	7.85881	7.39069
GO:0006415	translational termination	11	242	89	16958	5.4617e-08	5.35567e-06	8.66088	7.26267
GO:0061621	canonical glycolysis	7	242	27	16958	7.69414e-08	7.12563e-06	18.1674	7.11384
GO:0051918	negative regulation of fibrinolysis	5	242	10	16958	1.35012e-07	1.18455e-05	35.0372	6.86963
GO:0006457	protein folding	15	242	198	16958	1.65838e-07	1.38226e-05	5.30867	6.78031
GO:0010951	negative regulation of endopeptidase activity	13	242	148	16958	2.04714e-07	1.62504e-05	6.15518	6.68885
GO:0045214	sarcomere organization	7	242	33	16958	3.4409e-07	2.60727e-05	14.8643	6.46333
GO:0042730	fibrinolysis	6	242	21	16958	3.60018e-07	2.60934e-05	20.0213	6.44368
GO:0006413	translational initiation	13	242	157	16958	4.06532e-07	2.71159e-05	5.80234	6.3909
GO:0001649	osteoblast differentiation	11	242	108	16958	4.06657e-07	2.71159e-05	7.13721	6.39077
GO:0019083	viral transcription	11	242	109	16958	4.46674e-07	2.86387e-05	7.07173	6.35001
GO:0051084	'de novo' posttranslational protein folding	7	242	38	16958	9.56563e-07	5.90589e-05	12.9084	6.01929
GO:0000184	nuclear-transcribed mRNA catabolic process, nonsense-mediated decay	11	242	118	16958	9.9517e-07	5.92482e-05	6.53236	6.0021
GO:0019058	viral life cycle	12	242	145	16958	1.14987e-06	6.60979e-05	5.79926	5.93935
GO:0006414	translational elongation	11	242	121	16958	1.27898e-06	7.10687e-05	6.3704	5.89314
GO:0070527	platelet aggregation	7	242	40	16958	1.37919e-06	7.41647e-05	12.263	5.86038
GO:0006928	cellular component movement	10	242	100	16958	1.63616e-06	8.52336e-05	7.00744	5.78617
GO:0010811	positive regulation of cell-substrate adhesion	7	242	42	16958	1.94788e-06	9.83975e-05	11.6791	5.71044
GO:0035987	endodermal cell differentiation	6	242	28	16958	2.29877e-06	0.000112707	15.0159	5.63851
GO:0006096	glycolytic process	7	242	44	16958	2.70045e-06	0.000128618	11.1482	5.56856
GO:0006986	response to unfolded protein	8	242	63	16958	3.01608e-06	0.000139661	8.89833	5.52056
GO:0007411	axon guidance	23	242	543	16958	3.42071e-06	0.000154117	2.96816	5.46588
GO:0006936	muscle contraction	10	242	109	16958	3.60261e-06	0.00015778	6.42884	5.44338
GO:0016070	RNA metabolic process	15	242	253	16958	3.69131e-06	0.00015778	4.15461	5.43282
GO:0016071	mRNA metabolic process	14	242	225	16958	4.48587e-06	0.000186948	4.36018	5.34815
GO:0006898	receptor-mediated endocytosis	12	242	177	16958	9.18526e-06	0.000373459	4.75081	5.03691
GO:0006958	complement activation, classical pathway	8	242	74	16958	1.0256e-05	0.000407067	7.57561	4.98902
GO:0070208	protein heterotrimerization	4	242	11	16958	1.23402e-05	0.000478396	25.4816	4.90868
GO:1901998	toxin transport	6	242	38	16958	1.49494e-05	0.000566378	11.0644	4.82538
GO:0010466	negative regulation of peptidase activity	10	242	129	16958	1.62037e-05	0.000600257	5.43212	4.79039
GO:0051216	cartilage development	8	242	79	16958	1.66984e-05	0.000605136	7.09614	4.77732
GO:0016032	viral process	23	242	601	16958	1.77491e-05	0.000629528	2.68172	4.75082
GO:0044281	small molecule metabolic process	41	242	1468	16958	2.33006e-05	0.00080921	1.95712	4.63263
GO:0055010	ventricular cardiac muscle tissue morphogenesis	5	242	25	16958	2.38914e-05	0.000812795	14.0149	4.62176
GO:0044262	cellular carbohydrate metabolic process	4	242	13	16958	2.61417e-05	0.000871566	21.5613	4.58267
GO:0010757	negative regulation of plasminogen activation	3	242	5	16958	2.8104e-05	0.000918615	42.0446	4.55123
GO:0051592	response to calcium ion	7	242	64	16958	3.43557e-05	0.00110137	7.66439	4.464
GO:0032026	response to magnesium ion	4	242	14	16958	3.6189e-05	0.00113825	20.0213	4.44142
GO:0010467	gene expression	28	242	863	16958	4.32614e-05	0.0013355	2.27356	4.3639
GO:1900026	positive regulation of substrate adhesion-dependent cell spreading	5	242	29	16958	5.09715e-05	0.0015449	12.0818	4.29267
GO:0071230	cellular response to amino acid stimulus	6	242	49	16958	6.64257e-05	0.00197735	8.58054	4.17766
GO:0006200	ATP catabolic process	15	242	333	16958	9.1956e-05	0.00268931	3.1565	4.03642
GO:0014012	peripheral nervous system axon regeneration	3	242	7	16958	9.62986e-05	0.00276775	30.0319	4.01638
GO:0042026	protein refolding	4	242	18	16958	0.000105765	0.00294371	15.5721	3.97566
GO:0010033	response to organic substance	8	242	102	16958	0.000105952	0.00294371	5.49603	3.97489
GO:0046034	ATP metabolic process	5	242	34	16958	0.000112686	0.0030399	10.3051	3.94813
GO:0061024	membrane organization	10	242	162	16958	0.000113062	0.0030399	4.32558	3.94668
GO:0007599	hemostasis	6	242	55	16958	0.000128227	0.00339293	7.64448	3.89202
GO:0008360	regulation of cell shape	9	242	134	16958	0.000131278	0.00341939	4.70649	3.88181
GO:0030968	endoplasmic reticulum unfolded protein response	8	242	106	16958	0.000138765	0.0035588	5.28863	3.85772
GO:0060351	cartilage development involved in endochondral bone morphogenesis	3	242	8	16958	0.000152453	0.0038506	26.2779	3.81686
GO:0007339	binding of sperm to zona pellucida	5	242	37	16958	0.000170483	0.00423529	9.46951	3.76832
GO:0030433	ER-associated ubiquitin-dependent protein catabolic process	6	242	58	16958	0.000172765	0.00423529	7.24907	3.76254
GO:0042744	hydrogen peroxide catabolic process	4	242	21	16958	0.000200017	0.0046315	13.3475	3.69893
GO:0002026	regulation of the force of heart contraction	4	242	21	16958	0.000200017	0.0046315	13.3475	3.69893
GO:2000098	negative regulation of smooth muscle cell-matrix adhesion	2	242	2	16958	0.000202819	0.0046315	70.0744	3.69289
GO:0061502	early endosome to recycling endosome transport	2	242	2	16958	0.000202819	0.0046315	70.0744	3.69289
GO:0072606	interleukin-8 secretion	2	242	2	16958	0.000202819	0.0046315	70.0744	3.69289
GO:0042157	lipoprotein metabolic process	5	242	39	16958	0.000220018	0.00495635	8.98389	3.65754
GO:0006942	regulation of striated muscle contraction	3	242	9	16958	0.00022627	0.00501671	23.3581	3.64537
GO:0001523	retinoid metabolic process	6	242	61	16958	0.000228716	0.00501671	6.89256	3.6407
GO:0006412	translation	15	242	366	16958	0.000257819	0.00553027	2.8719	3.58868
GO:0030203	glycosaminoglycan metabolic process	8	242	116	16958	0.000258765	0.00553027	4.83272	3.58709
GO:0006953	acute-phase response	5	242	41	16958	0.000279808	0.0059043	8.54566	3.55314
GO:0043066	negative regulation of apoptotic process	19	242	542	16958	0.000298995	0.00623031	2.45648	3.52434
GO:0071353	cellular response to interleukin-4	4	242	24	16958	0.000343379	0.00706682	11.6791	3.46423
GO:0030206	chondroitin sulfate biosynthetic process	4	242	25	16958	0.000404234	0.00821777	11.2119	3.39337
GO:0006734	NADH metabolic process	3	242	11	16958	0.000435152	0.00854133	19.1112	3.36136
GO:0006107	oxaloacetate metabolic process	3	242	11	16958	0.000435152	0.00854133	19.1112	3.36136
GO:0002062	chondrocyte differentiation	5	242	45	16958	0.000435521	0.00854133	7.78604	3.36099
GO:0060048	cardiac muscle contraction	5	242	46	16958	0.00048301	0.00919608	7.61678	3.31604
GO:0006956	complement activation	6	242	70	16958	0.000485456	0.00919608	6.00638	3.31385
GO:0006987	activation of signaling protein activity involved in unfolded protein response	6	242	70	16958	0.000485456	0.00919608	6.00638	3.31385
GO:0030335	positive regulation of cell migration	9	242	162	16958	0.000538827	0.0100924	3.89302	3.26855
GO:0008347	glial cell migration	3	242	12	16958	0.000574101	0.0106336	17.5186	3.24101
GO:2001027	negative regulation of endothelial cell chemotaxis	2	242	3	16958	0.000602716	0.0110329	46.7163	3.21989
GO:0001503	ossification	7	242	101	16958	0.000608894	0.0110329	4.85664	3.21546
GO:0030204	chondroitin sulfate metabolic process	5	242	49	16958	0.000649007	0.0116333	7.15045	3.18775
GO:0018149	peptide cross-linking	5	242	50	16958	0.000712831	0.0126414	7.00744	3.14701
GO:0007016	cytoskeletal anchoring at plasma membrane	3	242	13	16958	0.000738489	0.0128236	16.171	3.13166
GO:0043206	extracellular fibril organization	3	242	13	16958	0.000738489	0.0128236	16.171	3.13166
GO:0007179	transforming growth factor beta receptor signaling pathway	8	242	137	16958	0.000788499	0.0135508	4.09193	3.1032
GO:0001958	endochondral ossification	4	242	30	16958	0.000828125	0.0140866	9.34325	3.0819
GO:0030194	positive regulation of blood coagulation	3	242	14	16958	0.000930025	0.0156601	15.0159	3.03151
GO:0071902	positive regulation of protein serine/threonine kinase activity	4	242	31	16958	0.000940254	0.015674	9.04186	3.02675
GO:0043152	induction of bacterial agglutination	2	242	4	16958	0.00119407	0.0187784	35.0372	2.92297
GO:0001845	phagolysosome assembly	2	242	4	16958	0.00119407	0.0187784	35.0372	2.92297
GO:0007161	calcium-independent cell-matrix adhesion	2	242	4	16958	0.00119407	0.0187784	35.0372	2.92297
GO:0006407	rRNA export from nucleus	2	242	4	16958	0.00119407	0.0187784	35.0372	2.92297
GO:2001137	positive regulation of endocytic recycling	2	242	4	16958	0.00119407	0.0187784	35.0372	2.92297
GO:0051599	response to hydrostatic pressure	2	242	4	16958	0.00119407	0.0187784	35.0372	2.92297
GO:0006869	lipid transport	7	242	115	16958	0.00131124	0.0204284	4.2654	2.88232
GO:0051895	negative regulation of focal adhesion assembly	3	242	16	16958	0.00140095	0.0216239	13.1389	2.85358
GO:0000302	response to reactive oxygen species	4	242	35	16958	0.00149639	0.0228852	8.0085	2.82495
GO:0050900	leukocyte migration	7	242	120	16958	0.00167685	0.0254119	4.08767	2.77551
GO:0030300	regulation of intestinal cholesterol absorption	2	242	5	16958	0.00197138	0.0285764	28.0298	2.70523
GO:0051343	positive regulation of cyclic-nucleotide phosphodiesterase activity	2	242	5	16958	0.00197138	0.0285764	28.0298	2.70523
GO:0030388	fructose 1,6-bisphosphate metabolic process	2	242	5	16958	0.00197138	0.0285764	28.0298	2.70523
GO:0070934	CRD-mediated mRNA stabilization	2	242	5	16958	0.00197138	0.0285764	28.0298	2.70523
GO:0046931	pore complex assembly	2	242	5	16958	0.00197138	0.0285764	28.0298	2.70523
GO:0051258	protein polymerization	4	242	38	16958	0.00204027	0.02932	7.37625	2.69031
GO:0008016	regulation of heart contraction	4	242	39	16958	0.00224829	0.0320334	7.18712	2.64815
GO:0030308	negative regulation of cell growth	7	242	129	16958	0.00252994	0.0357407	3.80249	2.59689
GO:0032914	positive regulation of transforming growth factor beta1 production	2	242	6	16958	0.00292926	0.0399426	23.3581	2.53324
GO:0007044	cell-substrate junction assembly	2	242	6	16958	0.00292926	0.0399426	23.3581	2.53324
GO:0060706	cell differentiation involved in embryonic placenta development	2	242	6	16958	0.00292926	0.0399426	23.3581	2.53324
GO:0042158	lipoprotein biosynthetic process	2	242	6	16958	0.00292926	0.0399426	23.3581	2.53324
GO:0007603	phototransduction, visible light	6	242	99	16958	0.00294717	0.0399426	4.24693	2.53059
GO:0001894	tissue homeostasis	3	242	21	16958	0.00315677	0.0424381	10.0106	2.50076
GO:0051496	positive regulation of stress fiber assembly	4	242	43	16958	0.00322675	0.0427373	6.51855	2.49124
GO:0009612	response to mechanical stimulus	5	242	70	16958	0.00323408	0.0427373	5.00531	2.49025
GO:0007160	cell-matrix adhesion	6	242	101	16958	0.00325593	0.0427373	4.16283	2.48732
GO:0006888	ER to Golgi vesicle-mediated transport	5	242	71	16958	0.00343938	0.0444453	4.93482	2.46352
GO:0034097	response to cytokine	5	242	71	16958	0.00343938	0.0444453	4.93482	2.46352
GO:0034605	cellular response to heat	6	242	103	16958	0.00358819	0.0456787	4.082	2.44513
GO:0034394	protein localization to cell surface	3	242	22	16958	0.00361703	0.0456787	9.5556	2.44165
GO:0048738	cardiac muscle tissue development	3	242	22	16958	0.00361703	0.0456787	9.5556	2.44165
GO:0010642	negative regulation of platelet-derived growth factor receptor signaling pathway	2	242	7	16958	0.00406245	0.0494314	20.0213	2.39121
GO:0071636	positive regulation of transforming growth factor beta production	2	242	7	16958	0.00406245	0.0494314	20.0213	2.39121
GO:0051346	negative regulation of hydrolase activity	2	242	7	16958	0.00406245	0.0494314	20.0213	2.39121
GO:0006002	fructose 6-phosphate metabolic process	2	242	7	16958	0.00406245	0.0494314	20.0213	2.39121
GO:0010898	positive regulation of triglyceride catabolic process	2	242	7	16958	0.00406245	0.0494314	20.0213	2.39121
GO:0001502	cartilage condensation	3	242	23	16958	0.00411618	0.0497223	9.14014	2.38551
GO:0034976	response to endoplasmic reticulum stress	5	242	76	16958	0.0046085	0.0552688	4.61016	2.33644
GO:0045087	innate immune response	23	242	900	16958	0.00500663	0.0596147	1.79079	2.30045
GO:0048705	skeletal system morphogenesis	4	242	49	16958	0.00518346	0.0600319	5.72036	2.28538
GO:0002040	sprouting angiogenesis	3	242	25	16958	0.00523482	0.0600319	8.40893	2.2811
GO:0044344	cellular response to fibroblast growth factor stimulus	3	242	25	16958	0.00523482	0.0600319	8.40893	2.2811
GO:0000103	sulfate assimilation	2	242	8	16958	0.00536578	0.0600319	17.5186	2.27037
GO:0034380	high-density lipoprotein particle assembly	2	242	8	16958	0.00536578	0.0600319	17.5186	2.27037
GO:0046903	secretion	2	242	8	16958	0.00536578	0.0600319	17.5186	2.27037
GO:0010873	positive regulation of cholesterol esterification	2	242	8	16958	0.00536578	0.0600319	17.5186	2.27037
GO:0031960	response to corticosteroid	2	242	8	16958	0.00536578	0.0600319	17.5186	2.27037
GO:0033629	negative regulation of cell adhesion mediated by integrin	2	242	8	16958	0.00536578	0.0600319	17.5186	2.27037
GO:0021762	substantia nigra development	4	242	50	16958	0.00557221	0.0619258	5.60595	2.25397
GO:0010800	positive regulation of peptidyl-threonine phosphorylation	3	242	26	16958	0.00585601	0.0638037	8.08551	2.2324
GO:0030449	regulation of complement activation	3	242	26	16958	0.00585601	0.0638037	8.08551	2.2324
GO:2000352	negative regulation of endothelial cell apoptotic process	3	242	26	16958	0.00585601	0.0638037	8.08551	2.2324
GO:0043408	regulation of MAPK cascade	4	242	51	16958	0.00597995	0.0647311	5.49603	2.2233
GO:0050821	protein stabilization	6	242	115	16958	0.00613507	0.0659817	3.65605	2.21218
GO:0050832	defense response to fungus	3	242	27	16958	0.00651946	0.0684167	7.78604	2.18579
GO:0002181	cytoplasmic translation	3	242	27	16958	0.00651946	0.0684167	7.78604	2.18579
GO:0042493	response to drug	12	242	367	16958	0.00662982	0.0684167	2.29126	2.1785
GO:0031175	neuron projection development	6	242	117	16958	0.00666182	0.0684167	3.59356	2.17641
GO:0043589	skin morphogenesis	2	242	9	16958	0.00683421	0.0684167	15.5721	2.16531
GO:0090084	negative regulation of inclusion body assembly	2	242	9	16958	0.00683421	0.0684167	15.5721	2.16531
GO:0008064	regulation of actin polymerization or depolymerization	2	242	9	16958	0.00683421	0.0684167	15.5721	2.16531
GO:0034372	very-low-density lipoprotein particle remodeling	2	242	9	16958	0.00683421	0.0684167	15.5721	2.16531
GO:0010884	positive regulation of lipid storage	2	242	9	16958	0.00683421	0.0684167	15.5721	2.16531
GO:0006108	malate metabolic process	2	242	9	16958	0.00683421	0.0684167	15.5721	2.16531
GO:0003417	growth plate cartilage development	2	242	9	16958	0.00683421	0.0684167	15.5721	2.16531
GO:0003007	heart morphogenesis	4	242	53	16958	0.00685398	0.0684167	5.28863	2.16406
GO:0033344	cholesterol efflux	3	242	28	16958	0.00722587	0.0716996	7.50797	2.14111
GO:0006099	tricarboxylic acid cycle	3	242	29	16958	0.00797588	0.0786733	7.24907	2.09822
GO:0061045	negative regulation of wound healing	2	242	10	16958	0.00846281	0.0806143	14.0149	2.07249
GO:0031102	neuron projection regeneration	2	242	10	16958	0.00846281	0.0806143	14.0149	2.07249
GO:0045723	positive regulation of fatty acid biosynthetic process	2	242	10	16958	0.00846281	0.0806143	14.0149	2.07249
GO:0071305	cellular response to vitamin D	2	242	10	16958	0.00846281	0.0806143	14.0149	2.07249
GO:0051006	positive regulation of lipoprotein lipase activity	2	242	10	16958	0.00846281	0.0806143	14.0149	2.07249
GO:0006029	proteoglycan metabolic process	2	242	10	16958	0.00846281	0.0806143	14.0149	2.07249
GO:0001525	angiogenesis	9	242	244	16958	0.00853725	0.0808613	2.58471	2.06868
GO:0007159	leukocyte cell-cell adhesion	3	242	30	16958	0.00877008	0.0821333	7.00744	2.057
GO:0019433	triglyceride catabolic process	3	242	30	16958	0.00877008	0.0821333	7.00744	2.057
GO:0034599	cellular response to oxidative stress	4	242	57	16958	0.00884663	0.0823873	4.9175	2.05322
GO:0000398	mRNA splicing, via spliceosome	8	242	205	16958	0.00935046	0.0865534	2.73461	2.02917
GO:0060395	SMAD protein signal transduction	4	242	58	16958	0.00939782	0.0865534	4.83272	2.02697
GO:0006754	ATP biosynthetic process	3	242	31	16958	0.00960899	0.0871392	6.78139	2.01732
GO:0048013	ephrin receptor signaling pathway	5	242	91	16958	0.00977382	0.0871392	3.85024	2.00994
GO:0010759	positive regulation of macrophage chemotaxis	2	242	11	16958	0.0102467	0.0871392	12.7408	1.98941
GO:0003334	keratinocyte development	2	242	11	16958	0.0102467	0.0871392	12.7408	1.98941
GO:0042535	positive regulation of tumor necrosis factor biosynthetic process	2	242	11	16958	0.0102467	0.0871392	12.7408	1.98941
GO:0090136	epithelial cell-cell adhesion	2	242	11	16958	0.0102467	0.0871392	12.7408	1.98941
GO:0034975	protein folding in endoplasmic reticulum	2	242	11	16958	0.0102467	0.0871392	12.7408	1.98941
GO:0043032	positive regulation of macrophage activation	2	242	11	16958	0.0102467	0.0871392	12.7408	1.98941
GO:0051289	protein homotetramerization	4	242	60	16958	0.0105661	0.0871392	4.67163	1.97608
GO:0090002	establishment of protein localization to plasma membrane	3	242	33	16958	0.0114228	0.0871392	6.3704	1.94223
GO:0048678	response to axon injury	3	242	33	16958	0.0114228	0.0871392	6.3704	1.94223
GO:0032781	positive regulation of ATPase activity	3	242	33	16958	0.0114228	0.0871392	6.3704	1.94223
GO:0071363	cellular response to growth factor stimulus	4	242	62	16958	0.0118245	0.0871392	4.52093	1.92722
GO:0030277	maintenance of gastrointestinal epithelium	2	242	12	16958	0.0121813	0.0871392	11.6791	1.91431
GO:0001774	microglial cell activation	2	242	12	16958	0.0121813	0.0871392	11.6791	1.91431
GO:0042340	keratan sulfate catabolic process	2	242	12	16958	0.0121813	0.0871392	11.6791	1.91431
GO:0043268	positive regulation of potassium ion transport	2	242	12	16958	0.0121813	0.0871392	11.6791	1.91431
GO:0035025	positive regulation of Rho protein signal transduction	2	242	12	16958	0.0121813	0.0871392	11.6791	1.91431
GO:0048333	mesodermal cell differentiation	2	242	12	16958	0.0121813	0.0871392	11.6791	1.91431
GO:0003094	glomerular filtration	2	242	12	16958	0.0121813	0.0871392	11.6791	1.91431
GO:0030208	dermatan sulfate biosynthetic process	2	242	12	16958	0.0121813	0.0871392	11.6791	1.91431
GO:0051085	chaperone mediated protein folding requiring cofactor	2	242	12	16958	0.0121813	0.0871392	11.6791	1.91431
GO:0030036	actin cytoskeleton organization	7	242	173	16958	0.0122085	0.0871392	2.83538	1.91334
GO:0002027	regulation of heart rate	3	242	35	16958	0.0134206	0.0871392	6.00638	1.87223
GO:0006000	fructose metabolic process	2	242	13	16958	0.0142618	0.0871392	10.7807	1.84583
GO:0050921	positive regulation of chemotaxis	2	242	13	16958	0.0142618	0.0871392	10.7807	1.84583
GO:0006957	complement activation, alternative pathway	2	242	13	16958	0.0142618	0.0871392	10.7807	1.84583
GO:0051131	chaperone-mediated protein complex assembly	2	242	13	16958	0.0142618	0.0871392	10.7807	1.84583
GO:0019430	removal of superoxide radicals	2	242	13	16958	0.0142618	0.0871392	10.7807	1.84583
GO:0002236	detection of misfolded protein	1	242	1	16958	0.0142706	0.0871392	70.0744	1.84556
GO:0051641	cellular localization	1	242	1	16958	0.0142706	0.0871392	70.0744	1.84556
GO:0006638	neutral lipid metabolic process	1	242	1	16958	0.0142706	0.0871392	70.0744	1.84556
GO:0050754	positive regulation of fractalkine biosynthetic process	1	242	1	16958	0.0142706	0.0871392	70.0744	1.84556
GO:0060588	negative regulation of lipoprotein lipid oxidation	1	242	1	16958	0.0142706	0.0871392	70.0744	1.84556
GO:0051622	negative regulation of norepinephrine uptake	1	242	1	16958	0.0142706	0.0871392	70.0744	1.84556
GO:1903007	positive regulation of Lys63-specific deubiquitinase activity	1	242	1	16958	0.0142706	0.0871392	70.0744	1.84556
GO:1903006	positive regulation of protein K63-linked deubiquitination	1	242	1	16958	0.0142706	0.0871392	70.0744	1.84556
GO:0061044	negative regulation of vascular wound healing	1	242	1	16958	0.0142706	0.0871392	70.0744	1.84556
GO:0016479	negative regulation of transcription from RNA polymerase I promoter	1	242	1	16958	0.0142706	0.0871392	70.0744	1.84556
GO:0051695	actin filament uncapping	1	242	1	16958	0.0142706	0.0871392	70.0744	1.84556
GO:0031662	positive regulation of cyclin-dependent protein serine/threonine kinase activity involved in G2/M transition of mitotic cell cycle	1	242	1	16958	0.0142706	0.0871392	70.0744	1.84556
GO:0032980	keratinocyte activation	1	242	1	16958	0.0142706	0.0871392	70.0744	1.84556
GO:0097435	fibril organization	1	242	1	16958	0.0142706	0.0871392	70.0744	1.84556
GO:0031104	dendrite regeneration	1	242	1	16958	0.0142706	0.0871392	70.0744	1.84556
GO:0042694	muscle cell fate specification	1	242	1	16958	0.0142706	0.0871392	70.0744	1.84556
GO:0002605	negative regulation of dendritic cell antigen processing and presentation	1	242	1	16958	0.0142706	0.0871392	70.0744	1.84556
GO:0060904	regulation of protein folding in endoplasmic reticulum	1	242	1	16958	0.0142706	0.0871392	70.0744	1.84556
GO:0044053	translocation of peptides or proteins into host cell cytoplasm	1	242	1	16958	0.0142706	0.0871392	70.0744	1.84556
GO:0050725	positive regulation of interleukin-1 beta biosynthetic process	1	242	1	16958	0.0142706	0.0871392	70.0744	1.84556
GO:1902904	negative regulation of fibril organization	1	242	1	16958	0.0142706	0.0871392	70.0744	1.84556
GO:0002368	B cell cytokine production	1	242	1	16958	0.0142706	0.0871392	70.0744	1.84556
GO:0070495	negative regulation of thrombin receptor signaling pathway	1	242	1	16958	0.0142706	0.0871392	70.0744	1.84556
GO:0065005	protein-lipid complex assembly	1	242	1	16958	0.0142706	0.0871392	70.0744	1.84556
GO:0010754	negative regulation of cGMP-mediated signaling	1	242	1	16958	0.0142706	0.0871392	70.0744	1.84556
GO:1903285	positive regulation of hydrogen peroxide catabolic process	1	242	1	16958	0.0142706	0.0871392	70.0744	1.84556
GO:1903284	positive regulation of glutathione peroxidase activity	1	242	1	16958	0.0142706	0.0871392	70.0744	1.84556
GO:0032594	protein transport within lipid bilayer	1	242	1	16958	0.0142706	0.0871392	70.0744	1.84556
GO:0046314	phosphocreatine biosynthetic process	1	242	1	16958	0.0142706	0.0871392	70.0744	1.84556
GO:0050812	regulation of acyl-CoA biosynthetic process	1	242	1	16958	0.0142706	0.0871392	70.0744	1.84556
GO:2000109	regulation of macrophage apoptotic process	1	242	1	16958	0.0142706	0.0871392	70.0744	1.84556
GO:0060354	negative regulation of cell adhesion molecule production	1	242	1	16958	0.0142706	0.0871392	70.0744	1.84556
GO:0014048	regulation of glutamate secretion	1	242	1	16958	0.0142706	0.0871392	70.0744	1.84556
GO:0031439	positive regulation of mRNA cleavage	1	242	1	16958	0.0142706	0.0871392	70.0744	1.84556
GO:0032769	negative regulation of monooxygenase activity	1	242	1	16958	0.0142706	0.0871392	70.0744	1.84556
GO:0072389	flavin adenine dinucleotide catabolic process	1	242	1	16958	0.0142706	0.0871392	70.0744	1.84556
GO:0072377	blood coagulation, common pathway	1	242	1	16958	0.0142706	0.0871392	70.0744	1.84556
GO:0048291	isotype switching to IgG isotypes	1	242	1	16958	0.0142706	0.0871392	70.0744	1.84556
GO:1902380	positive regulation of endoribonuclease activity	1	242	1	16958	0.0142706	0.0871392	70.0744	1.84556
GO:0046880	regulation of follicle-stimulating hormone secretion	1	242	1	16958	0.0142706	0.0871392	70.0744	1.84556
GO:0002839	positive regulation of immune response to tumor cell	1	242	1	16958	0.0142706	0.0871392	70.0744	1.84556
GO:0045989	positive regulation of striated muscle contraction	1	242	1	16958	0.0142706	0.0871392	70.0744	1.84556
GO:2000405	negative regulation of T cell migration	1	242	1	16958	0.0142706	0.0871392	70.0744	1.84556
GO:0019290	siderophore biosynthetic process	1	242	1	16958	0.0142706	0.0871392	70.0744	1.84556
GO:0060739	mesenchymal-epithelial cell signaling involved in prostate gland development	1	242	1	16958	0.0142706	0.0871392	70.0744	1.84556
GO:2000261	negative regulation of blood coagulation, common pathway	1	242	1	16958	0.0142706	0.0871392	70.0744	1.84556
GO:0002581	negative regulation of antigen processing and presentation of peptide or polysaccharide antigen via MHC class II	1	242	1	16958	0.0142706	0.0871392	70.0744	1.84556
GO:0035491	positive regulation of leukotriene production involved in inflammatory response	1	242	1	16958	0.0142706	0.0871392	70.0744	1.84556
GO:1901317	regulation of sperm motility	1	242	1	16958	0.0142706	0.0871392	70.0744	1.84556
GO:0031947	negative regulation of glucocorticoid biosynthetic process	1	242	1	16958	0.0142706	0.0871392	70.0744	1.84556
GO:0006566	threonine metabolic process	1	242	1	16958	0.0142706	0.0871392	70.0744	1.84556
GO:0097350	neutrophil clearance	1	242	1	16958	0.0142706	0.0871392	70.0744	1.84556
GO:0022605	oogenesis stage	1	242	1	16958	0.0142706	0.0871392	70.0744	1.84556
GO:0051585	negative regulation of dopamine uptake involved in synaptic transmission	1	242	1	16958	0.0142706	0.0871392	70.0744	1.84556
GO:0006042	glucosamine biosynthetic process	1	242	1	16958	0.0142706	0.0871392	70.0744	1.84556
GO:0021682	nerve maturation	1	242	1	16958	0.0142706	0.0871392	70.0744	1.84556
GO:0010517	regulation of phospholipase activity	1	242	1	16958	0.0142706	0.0871392	70.0744	1.84556
GO:0031449	regulation of slow-twitch skeletal muscle fiber contraction	1	242	1	16958	0.0142706	0.0871392	70.0744	1.84556
GO:0034589	hydroxyproline transport	1	242	1	16958	0.0142706	0.0871392	70.0744	1.84556
GO:0035437	maintenance of protein localization in endoplasmic reticulum	1	242	1	16958	0.0142706	0.0871392	70.0744	1.84556
GO:0015826	threonine transport	1	242	1	16958	0.0142706	0.0871392	70.0744	1.84556
GO:1902618	cellular response to fluoride	1	242	1	16958	0.0142706	0.0871392	70.0744	1.84556
GO:0002536	respiratory burst involved in inflammatory response	1	242	1	16958	0.0142706	0.0871392	70.0744	1.84556
GO:0070555	response to interleukin-1	3	242	36	16958	0.0144893	0.0881523	5.83953	1.83895
GO:0043524	negative regulation of neuron apoptotic process	6	242	139	16958	0.0148024	0.0897292	3.02479	1.82967
GO:0007605	sensory perception of sound	6	242	140	16958	0.0152866	0.0923291	3.00319	1.81569
GO:0006112	energy reserve metabolic process	5	242	102	16958	0.015448	0.0929669	3.43502	1.81113
GO:2001240	negative regulation of extrinsic apoptotic signaling pathway in absence of ligand	3	242	37	16958	0.0156049	0.0935735	5.68171	1.80674
GO:0042060	wound healing	5	242	103	16958	0.0160531	0.0959159	3.40167	1.79444
GO:0042274	ribosomal small subunit biogenesis	2	242	14	16958	0.0164837	0.0960781	10.0106	1.78294
GO:0030970	retrograde protein transport, ER to cytosol	2	242	14	16958	0.0164837	0.0960781	10.0106	1.78294
GO:0042993	positive regulation of transcription factor import into nucleus	2	242	14	16958	0.0164837	0.0960781	10.0106	1.78294
GO:0001953	negative regulation of cell-matrix adhesion	2	242	14	16958	0.0164837	0.0960781	10.0106	1.78294
GO:0030207	chondroitin sulfate catabolic process	2	242	14	16958	0.0164837	0.0960781	10.0106	1.78294
GO:0033700	phospholipid efflux	2	242	14	16958	0.0164837	0.0960781	10.0106	1.78294
GO:0030195	negative regulation of blood coagulation	2	242	14	16958	0.0164837	0.0960781	10.0106	1.78294
GO:0007162	negative regulation of cell adhesion	3	242	38	16958	0.0167676	0.0973924	5.53219	1.77553
GO:0034332	adherens junction organization	3	242	39	16958	0.0179776	0.103698	5.39034	1.74527
GO:0045184	establishment of protein localization	3	242	39	16958	0.0179776	0.103698	5.39034	1.74527
GO:0009651	response to salt stress	2	242	15	16958	0.0188427	0.106117	9.34325	1.72486
GO:0010812	negative regulation of cell-substrate adhesion	2	242	15	16958	0.0188427	0.106117	9.34325	1.72486
GO:0034375	high-density lipoprotein particle remodeling	2	242	15	16958	0.0188427	0.106117	9.34325	1.72486
GO:2000353	positive regulation of endothelial cell apoptotic process	2	242	15	16958	0.0188427	0.106117	9.34325	1.72486
GO:2001241	positive regulation of extrinsic apoptotic signaling pathway in absence of ligand	2	242	15	16958	0.0188427	0.106117	9.34325	1.72486
GO:0048208	COPII vesicle coating	2	242	15	16958	0.0188427	0.106117	9.34325	1.72486
GO:0043537	negative regulation of blood vessel endothelial cell migration	2	242	15	16958	0.0188427	0.106117	9.34325	1.72486
GO:0034446	substrate adhesion-dependent cell spreading	3	242	40	16958	0.0192349	0.107599	5.25558	1.71591
GO:0040007	growth	3	242	40	16958	0.0192349	0.107599	5.25558	1.71591
GO:0043065	positive regulation of apoptotic process	10	242	330	16958	0.0204525	0.113753	2.12347	1.68925
GO:0001895	retina homeostasis	3	242	41	16958	0.0205397	0.113753	5.12739	1.68741
GO:0030162	regulation of proteolysis	3	242	41	16958	0.0205397	0.113753	5.12739	1.68741
GO:0007512	adult heart development	2	242	16	16958	0.0213344	0.116224	8.7593	1.67092
GO:0015671	oxygen transport	2	242	16	16958	0.0213344	0.116224	8.7593	1.67092
GO:0019674	NAD metabolic process	2	242	16	16958	0.0213344	0.116224	8.7593	1.67092
GO:0060047	heart contraction	2	242	16	16958	0.0213344	0.116224	8.7593	1.67092
GO:0030225	macrophage differentiation	2	242	16	16958	0.0213344	0.116224	8.7593	1.67092
GO:0002474	antigen processing and presentation of peptide antigen via MHC class I	5	242	111	16958	0.0214678	0.116431	3.1565	1.66821
GO:0010628	positive regulation of gene expression	9	242	285	16958	0.0215122	0.116431	2.21288	1.66731
GO:0033138	positive regulation of peptidyl-serine phosphorylation	4	242	75	16958	0.0223435	0.120539	3.7373	1.65085
GO:0007017	microtubule-based process	3	242	43	16958	0.0232919	0.121128	4.88891	1.63279
GO:0035872	nucleotide-binding domain, leucine rich repeat containing receptor signaling pathway	3	242	43	16958	0.0232919	0.121128	4.88891	1.63279
GO:0043434	response to peptide hormone	4	242	76	16958	0.0233288	0.121128	3.68813	1.63211
GO:0031589	cell-substrate adhesion	2	242	17	16958	0.0239545	0.121128	8.24404	1.62061
GO:0050730	regulation of peptidyl-tyrosine phosphorylation	2	242	17	16958	0.0239545	0.121128	8.24404	1.62061
GO:0034329	cell junction assembly	4	242	77	16958	0.0243401	0.121128	3.64023	1.61368
GO:0043627	response to estrogen	4	242	78	16958	0.0253776	0.121128	3.59356	1.59555
GO:0038096	Fc-gamma receptor signaling pathway involved in phagocytosis	5	242	116	16958	0.025391	0.121128	3.02045	1.59532
GO:0010862	positive regulation of pathway-restricted SMAD protein phosphorylation	3	242	45	16958	0.0262343	0.121128	4.67163	1.58113
GO:0071260	cellular response to mechanical stimulus	4	242	79	16958	0.0264414	0.121128	3.54807	1.57772
GO:0000028	ribosomal small subunit assembly	2	242	18	16958	0.026699	0.121128	7.78604	1.57351
GO:0043691	reverse cholesterol transport	2	242	18	16958	0.026699	0.121128	7.78604	1.57351
GO:0006941	striated muscle contraction	2	242	18	16958	0.026699	0.121128	7.78604	1.57351
GO:0032332	positive regulation of chondrocyte differentiation	2	242	18	16958	0.026699	0.121128	7.78604	1.57351
GO:0014823	response to activity	3	242	46	16958	0.0277767	0.121128	4.57007	1.55632
GO:0016192	vesicle-mediated transport	8	242	251	16958	0.0279698	0.121128	2.23345	1.55331
GO:0001934	positive regulation of protein phosphorylation	6	242	161	16958	0.0281322	0.121128	2.61147	1.5508
GO:0042701	progesterone secretion	1	242	2	16958	0.0283383	0.121128	35.0372	1.54763
GO:0051659	maintenance of mitochondrion location	1	242	2	16958	0.0283383	0.121128	35.0372	1.54763
GO:1903426	regulation of reactive oxygen species biosynthetic process	1	242	2	16958	0.0283383	0.121128	35.0372	1.54763
GO:1903020	positive regulation of glycoprotein metabolic process	1	242	2	16958	0.0283383	0.121128	35.0372	1.54763
GO:1903027	regulation of opsonization	1	242	2	16958	0.0283383	0.121128	35.0372	1.54763
GO:0007522	visceral muscle development	1	242	2	16958	0.0283383	0.121128	35.0372	1.54763
GO:0019551	glutamate catabolic process to 2-oxoglutarate	1	242	2	16958	0.0283383	0.121128	35.0372	1.54763
GO:0019550	glutamate catabolic process to aspartate	1	242	2	16958	0.0283383	0.121128	35.0372	1.54763
GO:0010710	regulation of collagen catabolic process	1	242	2	16958	0.0283383	0.121128	35.0372	1.54763
GO:0032971	regulation of muscle filament sliding	1	242	2	16958	0.0283383	0.121128	35.0372	1.54763
GO:0034633	retinol transport	1	242	2	16958	0.0283383	0.121128	35.0372	1.54763
GO:1902957	negative regulation of mitochondrial electron transport, NADH to ubiquinone	1	242	2	16958	0.0283383	0.121128	35.0372	1.54763
GO:0001300	chronological cell aging	1	242	2	16958	0.0283383	0.121128	35.0372	1.54763
GO:0001798	positive regulation of type IIa hypersensitivity	1	242	2	16958	0.0283383	0.121128	35.0372	1.54763
GO:0030822	positive regulation of cAMP catabolic process	1	242	2	16958	0.0283383	0.121128	35.0372	1.54763
GO:0071338	positive regulation of hair follicle cell proliferation	1	242	2	16958	0.0283383	0.121128	35.0372	1.54763
GO:1990167	protein K27-linked deubiquitination	1	242	2	16958	0.0283383	0.121128	35.0372	1.54763
GO:0045903	positive regulation of translational fidelity	1	242	2	16958	0.0283383	0.121128	35.0372	1.54763
GO:0001869	negative regulation of complement activation, lectin pathway	1	242	2	16958	0.0283383	0.121128	35.0372	1.54763
GO:0035606	peptidyl-cysteine S-trans-nitrosylation	1	242	2	16958	0.0283383	0.121128	35.0372	1.54763
GO:0097037	heme export	1	242	2	16958	0.0283383	0.121128	35.0372	1.54763
GO:2000504	positive regulation of blood vessel remodeling	1	242	2	16958	0.0283383	0.121128	35.0372	1.54763
GO:0031247	actin rod assembly	1	242	2	16958	0.0283383	0.121128	35.0372	1.54763
GO:0060661	submandibular salivary gland formation	1	242	2	16958	0.0283383	0.121128	35.0372	1.54763
GO:0014728	regulation of the force of skeletal muscle contraction	1	242	2	16958	0.0283383	0.121128	35.0372	1.54763
GO:0034378	chylomicron assembly	1	242	2	16958	0.0283383	0.121128	35.0372	1.54763
GO:0033031	positive regulation of neutrophil apoptotic process	1	242	2	16958	0.0283383	0.121128	35.0372	1.54763
GO:1902823	negative regulation of late endosome to lysosome transport	1	242	2	16958	0.0283383	0.121128	35.0372	1.54763
GO:0005999	xylulose biosynthetic process	1	242	2	16958	0.0283383	0.121128	35.0372	1.54763
GO:2001225	regulation of chloride transport	1	242	2	16958	0.0283383	0.121128	35.0372	1.54763
GO:0036292	DNA rewinding	1	242	2	16958	0.0283383	0.121128	35.0372	1.54763
GO:0050994	regulation of lipid catabolic process	1	242	2	16958	0.0283383	0.121128	35.0372	1.54763
GO:0006434	seryl-tRNA aminoacylation	1	242	2	16958	0.0283383	0.121128	35.0372	1.54763
GO:0006011	UDP-glucose metabolic process	1	242	2	16958	0.0283383	0.121128	35.0372	1.54763
GO:0070194	synaptonemal complex disassembly	1	242	2	16958	0.0283383	0.121128	35.0372	1.54763
GO:0086097	phospholipase C-activating angiotensin-activated signaling pathway	1	242	2	16958	0.0283383	0.121128	35.0372	1.54763
GO:0031345	negative regulation of cell projection organization	1	242	2	16958	0.0283383	0.121128	35.0372	1.54763
GO:0045963	negative regulation of dopamine metabolic process	1	242	2	16958	0.0283383	0.121128	35.0372	1.54763
GO:0021589	cerebellum structural organization	1	242	2	16958	0.0283383	0.121128	35.0372	1.54763
GO:0002842	positive regulation of T cell mediated immune response to tumor cell	1	242	2	16958	0.0283383	0.121128	35.0372	1.54763
GO:0001519	peptide amidation	1	242	2	16958	0.0283383	0.121128	35.0372	1.54763
GO:0001970	positive regulation of activation of membrane attack complex	1	242	2	16958	0.0283383	0.121128	35.0372	1.54763
GO:0097154	GABAergic neuron differentiation	1	242	2	16958	0.0283383	0.121128	35.0372	1.54763
GO:2000860	positive regulation of aldosterone secretion	1	242	2	16958	0.0283383	0.121128	35.0372	1.54763
GO:0014870	response to muscle inactivity	1	242	2	16958	0.0283383	0.121128	35.0372	1.54763
GO:0035305	negative regulation of dephosphorylation	1	242	2	16958	0.0283383	0.121128	35.0372	1.54763
GO:2000401	regulation of lymphocyte migration	1	242	2	16958	0.0283383	0.121128	35.0372	1.54763
GO:0014839	myoblast migration involved in skeletal muscle regeneration	1	242	2	16958	0.0283383	0.121128	35.0372	1.54763
GO:0044240	multicellular organismal lipid catabolic process	1	242	2	16958	0.0283383	0.121128	35.0372	1.54763
GO:0009070	serine family amino acid biosynthetic process	1	242	2	16958	0.0283383	0.121128	35.0372	1.54763
GO:0002448	mast cell mediated immunity	1	242	2	16958	0.0283383	0.121128	35.0372	1.54763
GO:0090110	cargo loading into COPII-coated vesicle	1	242	2	16958	0.0283383	0.121128	35.0372	1.54763
GO:2001150	positive regulation of dipeptide transmembrane transport	1	242	2	16958	0.0283383	0.121128	35.0372	1.54763
GO:0046166	glyceraldehyde-3-phosphate biosynthetic process	1	242	2	16958	0.0283383	0.121128	35.0372	1.54763
GO:0051126	negative regulation of actin nucleation	1	242	2	16958	0.0283383	0.121128	35.0372	1.54763
GO:0038128	ERBB2 signaling pathway	1	242	2	16958	0.0283383	0.121128	35.0372	1.54763
GO:0016340	calcium-dependent cell-matrix adhesion	1	242	2	16958	0.0283383	0.121128	35.0372	1.54763
GO:0034505	tooth mineralization	1	242	2	16958	0.0283383	0.121128	35.0372	1.54763
GO:0032796	uropod organization	1	242	2	16958	0.0283383	0.121128	35.0372	1.54763
GO:0031034	myosin filament assembly	1	242	2	16958	0.0283383	0.121128	35.0372	1.54763
GO:0032349	positive regulation of aldosterone biosynthetic process	1	242	2	16958	0.0283383	0.121128	35.0372	1.54763
GO:0021691	cerebellar Purkinje cell layer maturation	1	242	2	16958	0.0283383	0.121128	35.0372	1.54763
GO:1903070	negative regulation of ER-associated ubiquitin-dependent protein catabolic process	1	242	2	16958	0.0283383	0.121128	35.0372	1.54763
GO:1902617	response to fluoride	1	242	2	16958	0.0283383	0.121128	35.0372	1.54763
GO:0030855	epithelial cell differentiation	4	242	81	16958	0.0286482	0.122139	3.46046	1.5429
GO:0001932	regulation of protein phosphorylation	3	242	47	16958	0.0293664	0.124451	4.47283	1.53215
GO:0045807	positive regulation of endocytosis	2	242	19	16958	0.0295637	0.124451	7.37625	1.52924
GO:0019068	virion assembly	2	242	19	16958	0.0295637	0.124451	7.37625	1.52924
GO:0070987	error-free translesion synthesis	2	242	19	16958	0.0295637	0.124451	7.37625	1.52924
GO:0030048	actin filament-based movement	2	242	19	16958	0.0295637	0.124451	7.37625	1.52924
GO:0042267	natural killer cell mediated cytotoxicity	2	242	20	16958	0.0325447	0.135292	7.00744	1.48752
GO:0001731	formation of translation preinitiation complex	2	242	20	16958	0.0325447	0.135292	7.00744	1.48752
GO:0046716	muscle cell cellular homeostasis	2	242	20	16958	0.0325447	0.135292	7.00744	1.48752
GO:0051894	positive regulation of focal adhesion assembly	2	242	20	16958	0.0325447	0.135292	7.00744	1.48752
GO:0003382	epithelial cell morphogenesis	2	242	20	16958	0.0325447	0.135292	7.00744	1.48752
GO:0046718	viral entry into host cell	3	242	49	16958	0.0326871	0.135546	4.29027	1.48562
GO:0018279	protein N-linked glycosylation via asparagine	5	242	125	16958	0.033551	0.138783	2.80298	1.47429
GO:0008380	RNA splicing	9	242	311	16958	0.0349127	0.144058	2.02788	1.45702
GO:0005980	glycogen catabolic process	2	242	21	16958	0.0356382	0.145968	6.67375	1.44808
GO:0006541	glutamine metabolic process	2	242	21	16958	0.0356382	0.145968	6.67375	1.44808
GO:0030193	regulation of blood coagulation	2	242	21	16958	0.0356382	0.145968	6.67375	1.44808
GO:0006919	activation of cysteine-type endopeptidase activity involved in apoptotic process	4	242	87	16958	0.0359092	0.14597	3.22181	1.44479
GO:0060348	bone development	3	242	52	16958	0.038019	0.14597	4.04275	1.42
GO:0055114	oxidation-reduction process	17	242	744	16958	0.0383306	0.14597	1.60116	1.41645
GO:0042246	tissue regeneration	2	242	22	16958	0.0388403	0.14597	6.3704	1.41072
GO:0050870	positive regulation of T cell activation	2	242	22	16958	0.0388403	0.14597	6.3704	1.41072
GO:0007141	male meiosis I	2	242	22	16958	0.0388403	0.14597	6.3704	1.41072
GO:0002009	morphogenesis of an epithelium	2	242	22	16958	0.0388403	0.14597	6.3704	1.41072
GO:0048675	axon extension	2	242	22	16958	0.0388403	0.14597	6.3704	1.41072
GO:0006954	inflammatory response	10	242	368	16958	0.0389508	0.14597	1.9042	1.40948
GO:0007568	aging	6	242	175	16958	0.0397963	0.14597	2.40255	1.40016
GO:0009408	response to heat	3	242	53	16958	0.0398889	0.14597	3.96647	1.39915
GO:0030178	negative regulation of Wnt signaling pathway	3	242	53	16958	0.0398889	0.14597	3.96647	1.39915
GO:0051647	nucleus localization	1	242	3	16958	0.0422061	0.14597	23.3581	1.37463
GO:1903416	response to glycoside	1	242	3	16958	0.0422061	0.14597	23.3581	1.37463
GO:1903421	regulation of synaptic vesicle recycling	1	242	3	16958	0.0422061	0.14597	23.3581	1.37463
GO:2001044	regulation of integrin-mediated signaling pathway	1	242	3	16958	0.0422061	0.14597	23.3581	1.37463
GO:0042775	mitochondrial ATP synthesis coupled electron transport	1	242	3	16958	0.0422061	0.14597	23.3581	1.37463
GO:0016476	regulation of embryonic cell shape	1	242	3	16958	0.0422061	0.14597	23.3581	1.37463
GO:0048069	eye pigmentation	1	242	3	16958	0.0422061	0.14597	23.3581	1.37463
GO:0048807	female genitalia morphogenesis	1	242	3	16958	0.0422061	0.14597	23.3581	1.37463
GO:0019471	4-hydroxyproline metabolic process	1	242	3	16958	0.0422061	0.14597	23.3581	1.37463
GO:0021773	striatal medium spiny neuron differentiation	1	242	3	16958	0.0422061	0.14597	23.3581	1.37463
GO:0035989	tendon development	1	242	3	16958	0.0422061	0.14597	23.3581	1.37463
GO:0000461	endonucleolytic cleavage to generate mature 3'-end of SSU-rRNA from (SSU-rRNA, 5.8S rRNA, LSU-rRNA)	1	242	3	16958	0.0422061	0.14597	23.3581	1.37463
GO:0019062	virion attachment to host cell	1	242	3	16958	0.0422061	0.14597	23.3581	1.37463
GO:0035523	protein K29-linked deubiquitination	1	242	3	16958	0.0422061	0.14597	23.3581	1.37463
GO:0071379	cellular response to prostaglandin stimulus	1	242	3	16958	0.0422061	0.14597	23.3581	1.37463
GO:0030801	positive regulation of cyclic nucleotide metabolic process	1	242	3	16958	0.0422061	0.14597	23.3581	1.37463
GO:0051799	negative regulation of hair follicle development	1	242	3	16958	0.0422061	0.14597	23.3581	1.37463
GO:0021903	rostrocaudal neural tube patterning	1	242	3	16958	0.0422061	0.14597	23.3581	1.37463
GO:0045920	negative regulation of exocytosis	1	242	3	16958	0.0422061	0.14597	23.3581	1.37463
GO:1990168	protein K33-linked deubiquitination	1	242	3	16958	0.0422061	0.14597	23.3581	1.37463
GO:0010866	regulation of triglyceride biosynthetic process	1	242	3	16958	0.0422061	0.14597	23.3581	1.37463
GO:0070837	dehydroascorbic acid transport	1	242	3	16958	0.0422061	0.14597	23.3581	1.37463
GO:0010751	negative regulation of nitric oxide mediated signal transduction	1	242	3	16958	0.0422061	0.14597	23.3581	1.37463
GO:0097052	L-kynurenine metabolic process	1	242	3	16958	0.0422061	0.14597	23.3581	1.37463
GO:0071306	cellular response to vitamin E	1	242	3	16958	0.0422061	0.14597	23.3581	1.37463
GO:0034395	regulation of transcription from RNA polymerase II promoter in response to iron	1	242	3	16958	0.0422061	0.14597	23.3581	1.37463
GO:0034371	chylomicron remodeling	1	242	3	16958	0.0422061	0.14597	23.3581	1.37463
GO:0033043	regulation of organelle organization	1	242	3	16958	0.0422061	0.14597	23.3581	1.37463
GO:2000105	positive regulation of DNA-dependent DNA replication	1	242	3	16958	0.0422061	0.14597	23.3581	1.37463
GO:1900138	negative regulation of phospholipase A2 activity	1	242	3	16958	0.0422061	0.14597	23.3581	1.37463
GO:0005989	lactose biosynthetic process	1	242	3	16958	0.0422061	0.14597	23.3581	1.37463
GO:2001202	negative regulation of transforming growth factor-beta secretion	1	242	3	16958	0.0422061	0.14597	23.3581	1.37463
GO:1903659	regulation of complement-dependent cytotoxicity	1	242	3	16958	0.0422061	0.14597	23.3581	1.37463
GO:0010903	negative regulation of very-low-density lipoprotein particle remodeling	1	242	3	16958	0.0422061	0.14597	23.3581	1.37463
GO:1900126	negative regulation of hyaluronan biosynthetic process	1	242	3	16958	0.0422061	0.14597	23.3581	1.37463
GO:0002034	regulation of blood vessel size by renin-angiotensin	1	242	3	16958	0.0422061	0.14597	23.3581	1.37463
GO:0072318	clathrin coat disassembly	1	242	3	16958	0.0422061	0.14597	23.3581	1.37463
GO:0006458	'de novo' protein folding	1	242	3	16958	0.0422061	0.14597	23.3581	1.37463
GO:0010918	positive regulation of mitochondrial membrane potential	1	242	3	16958	0.0422061	0.14597	23.3581	1.37463
GO:0019730	antimicrobial humoral response	1	242	3	16958	0.0422061	0.14597	23.3581	1.37463
GO:1903208	negative regulation of hydrogen peroxide-induced neuron death	1	242	3	16958	0.0422061	0.14597	23.3581	1.37463
GO:0009448	gamma-aminobutyric acid metabolic process	1	242	3	16958	0.0422061	0.14597	23.3581	1.37463
GO:0044691	tooth eruption	1	242	3	16958	0.0422061	0.14597	23.3581	1.37463
GO:0070508	cholesterol import	1	242	3	16958	0.0422061	0.14597	23.3581	1.37463
GO:0031339	negative regulation of vesicle fusion	1	242	3	16958	0.0422061	0.14597	23.3581	1.37463
GO:0033561	regulation of water loss via skin	1	242	3	16958	0.0422061	0.14597	23.3581	1.37463
GO:0034445	negative regulation of plasma lipoprotein particle oxidation	1	242	3	16958	0.0422061	0.14597	23.3581	1.37463
GO:0033595	response to genistein	1	242	3	16958	0.0422061	0.14597	23.3581	1.37463
GO:0090135	actin filament branching	1	242	3	16958	0.0422061	0.14597	23.3581	1.37463
GO:0046898	response to cycloheximide	1	242	3	16958	0.0422061	0.14597	23.3581	1.37463
GO:0045103	intermediate filament-based process	1	242	3	16958	0.0422061	0.14597	23.3581	1.37463
GO:0070541	response to platinum ion	1	242	3	16958	0.0422061	0.14597	23.3581	1.37463
GO:1900016	negative regulation of cytokine production involved in inflammatory response	1	242	3	16958	0.0422061	0.14597	23.3581	1.37463
GO:1900024	regulation of substrate adhesion-dependent cell spreading	1	242	3	16958	0.0422061	0.14597	23.3581	1.37463
GO:1903551	regulation of extracellular vesicular exosome assembly	1	242	3	16958	0.0422061	0.14597	23.3581	1.37463
GO:0019836	hemolysis by symbiont of host erythrocytes	1	242	3	16958	0.0422061	0.14597	23.3581	1.37463
GO:0006532	aspartate biosynthetic process	1	242	3	16958	0.0422061	0.14597	23.3581	1.37463
GO:0006982	response to lipid hydroperoxide	1	242	3	16958	0.0422061	0.14597	23.3581	1.37463
GO:0010593	negative regulation of lamellipodium assembly	1	242	3	16958	0.0422061	0.14597	23.3581	1.37463
GO:0006065	UDP-glucuronate biosynthetic process	1	242	3	16958	0.0422061	0.14597	23.3581	1.37463
GO:0060420	regulation of heart growth	1	242	3	16958	0.0422061	0.14597	23.3581	1.37463
GO:0060414	aorta smooth muscle tissue morphogenesis	1	242	3	16958	0.0422061	0.14597	23.3581	1.37463
GO:0002507	tolerance induction	1	242	3	16958	0.0422061	0.14597	23.3581	1.37463
GO:0032526	response to retinoic acid	3	242	55	16958	0.043766	0.151052	3.82224	1.35886
GO:0030301	cholesterol transport	2	242	24	16958	0.0455558	0.156258	5.83953	1.34146
GO:0071364	cellular response to epidermal growth factor stimulus	2	242	24	16958	0.0455558	0.156258	5.83953	1.34146
GO:0030866	cortical actin cytoskeleton organization	2	242	24	16958	0.0455558	0.156258	5.83953	1.34146
GO:0048146	positive regulation of fibroblast proliferation	3	242	56	16958	0.0457726	0.156679	3.75398	1.33939
GO:0007584	response to nutrient	4	242	96	16958	0.0486193	0.164861	2.91977	1.31319
GO:0070328	triglyceride homeostasis	2	242	25	16958	0.0490619	0.164861	5.60595	1.30926
GO:1902042	negative regulation of extrinsic apoptotic signaling pathway via death domain receptors	2	242	25	16958	0.0490619	0.164861	5.60595	1.30926
GO:0045648	positive regulation of erythrocyte differentiation	2	242	25	16958	0.0490619	0.164861	5.60595	1.30926
GO:0009615	response to virus	5	242	139	16958	0.0491701	0.164861	2.52066	1.3083
GO:0007519	skeletal muscle tissue development	3	242	58	16958	0.04992	0.164861	3.62454	1.30173
GO:0048839	inner ear development	3	242	58	16958	0.04992	0.164861	3.62454	1.30173
GO:0071356	cellular response to tumor necrosis factor	4	242	97	16958	0.0501664	0.164861	2.88967	1.29959
GO:0014070	response to organic cyclic compound	5	242	140	16958	0.050425	0.164861	2.50266	1.29735
GO:0032757	positive regulation of interleukin-8 production	2	242	26	16958	0.0526624	0.164861	5.39034	1.2785
GO:0030212	hyaluronan metabolic process	2	242	26	16958	0.0526624	0.164861	5.39034	1.2785
GO:0042742	defense response to bacterium	5	242	144	16958	0.0556319	0.164861	2.43314	1.25468
GO:0051612	negative regulation of serotonin uptake	1	242	4	16958	0.0558767	0.164861	17.5186	1.25277
GO:0070370	cellular heat acclimation	1	242	4	16958	0.0558767	0.164861	17.5186	1.25277
GO:0003161	cardiac conduction system development	1	242	4	16958	0.0558767	0.164861	17.5186	1.25277
GO:0043652	engulfment of apoptotic cell	1	242	4	16958	0.0558767	0.164861	17.5186	1.25277
GO:1902115	regulation of organelle assembly	1	242	4	16958	0.0558767	0.164861	17.5186	1.25277
GO:0051208	sequestering of calcium ion	1	242	4	16958	0.0558767	0.164861	17.5186	1.25277
GO:0010748	negative regulation of plasma membrane long-chain fatty acid transport	1	242	4	16958	0.0558767	0.164861	17.5186	1.25277
GO:0051220	cytoplasmic sequestering of protein	1	242	4	16958	0.0558767	0.164861	17.5186	1.25277
GO:0060192	negative regulation of lipase activity	1	242	4	16958	0.0558767	0.164861	17.5186	1.25277
GO:0019470	4-hydroxyproline catabolic process	1	242	4	16958	0.0558767	0.164861	17.5186	1.25277
GO:0032489	regulation of Cdc42 protein signal transduction	1	242	4	16958	0.0558767	0.164861	17.5186	1.25277
GO:0071674	mononuclear cell migration	1	242	4	16958	0.0558767	0.164861	17.5186	1.25277
GO:0015936	coenzyme A metabolic process	1	242	4	16958	0.0558767	0.164861	17.5186	1.25277
GO:1900747	negative regulation of vascular endothelial growth factor signaling pathway	1	242	4	16958	0.0558767	0.164861	17.5186	1.25277
GO:0071638	negative regulation of monocyte chemotactic protein-1 production	1	242	4	16958	0.0558767	0.164861	17.5186	1.25277
GO:0060244	negative regulation of cell proliferation involved in contact inhibition	1	242	4	16958	0.0558767	0.164861	17.5186	1.25277
GO:2000483	negative regulation of interleukin-8 secretion	1	242	4	16958	0.0558767	0.164861	17.5186	1.25277
GO:0071394	cellular response to testosterone stimulus	1	242	4	16958	0.0558767	0.164861	17.5186	1.25277
GO:2000048	negative regulation of cell-cell adhesion mediated by cadherin	1	242	4	16958	0.0558767	0.164861	17.5186	1.25277
GO:2000065	negative regulation of cortisol biosynthetic process	1	242	4	16958	0.0558767	0.164861	17.5186	1.25277
GO:0090074	negative regulation of protein homodimerization activity	1	242	4	16958	0.0558767	0.164861	17.5186	1.25277
GO:0060693	regulation of branching involved in salivary gland morphogenesis	1	242	4	16958	0.0558767	0.164861	17.5186	1.25277
GO:0072675	osteoclast fusion	1	242	4	16958	0.0558767	0.164861	17.5186	1.25277
GO:0021943	formation of radial glial scaffolds	1	242	4	16958	0.0558767	0.164861	17.5186	1.25277
GO:0045959	negative regulation of complement activation, classical pathway	1	242	4	16958	0.0558767	0.164861	17.5186	1.25277
GO:0060279	positive regulation of ovulation	1	242	4	16958	0.0558767	0.164861	17.5186	1.25277
GO:1901164	negative regulation of trophoblast cell migration	1	242	4	16958	0.0558767	0.164861	17.5186	1.25277
GO:0051345	positive regulation of hydrolase activity	1	242	4	16958	0.0558767	0.164861	17.5186	1.25277
GO:0045916	negative regulation of complement activation	1	242	4	16958	0.0558767	0.164861	17.5186	1.25277
GO:0021888	hypothalamus gonadotrophin-releasing hormone neuron development	1	242	4	16958	0.0558767	0.164861	17.5186	1.25277
GO:1990573	potassium ion import across plasma membrane	1	242	4	16958	0.0558767	0.164861	17.5186	1.25277
GO:0097056	selenocysteinyl-tRNA(Sec) biosynthetic process	1	242	4	16958	0.0558767	0.164861	17.5186	1.25277
GO:0070434	positive regulation of nucleotide-binding oligomerization domain containing 2 signaling pathway	1	242	4	16958	0.0558767	0.164861	17.5186	1.25277
GO:0045040	protein import into mitochondrial outer membrane	1	242	4	16958	0.0558767	0.164861	17.5186	1.25277
GO:0070459	prolactin secretion	1	242	4	16958	0.0558767	0.164861	17.5186	1.25277
GO:0044117	growth of symbiont in host	1	242	4	16958	0.0558767	0.164861	17.5186	1.25277
GO:0050819	negative regulation of coagulation	1	242	4	16958	0.0558767	0.164861	17.5186	1.25277
GO:0090003	regulation of establishment of protein localization to plasma membrane	1	242	4	16958	0.0558767	0.164861	17.5186	1.25277
GO:2001258	negative regulation of cation channel activity	1	242	4	16958	0.0558767	0.164861	17.5186	1.25277
GO:0010972	negative regulation of G2/M transition of mitotic cell cycle	1	242	4	16958	0.0558767	0.164861	17.5186	1.25277
GO:0072378	blood coagulation, fibrin clot formation	1	242	4	16958	0.0558767	0.164861	17.5186	1.25277
GO:0042998	positive regulation of Golgi to plasma membrane protein transport	1	242	4	16958	0.0558767	0.164861	17.5186	1.25277
GO:0046881	positive regulation of follicle-stimulating hormone secretion	1	242	4	16958	0.0558767	0.164861	17.5186	1.25277
GO:0032232	negative regulation of actin filament bundle assembly	1	242	4	16958	0.0558767	0.164861	17.5186	1.25277
GO:1901896	positive regulation of calcium-transporting ATPase activity	1	242	4	16958	0.0558767	0.164861	17.5186	1.25277
GO:0046010	positive regulation of circadian sleep/wake cycle, non-REM sleep	1	242	4	16958	0.0558767	0.164861	17.5186	1.25277
GO:0051835	positive regulation of synapse structural plasticity	1	242	4	16958	0.0558767	0.164861	17.5186	1.25277
GO:0042063	gliogenesis	1	242	4	16958	0.0558767	0.164861	17.5186	1.25277
GO:0033158	regulation of protein import into nucleus, translocation	1	242	4	16958	0.0558767	0.164861	17.5186	1.25277
GO:2000255	negative regulation of male germ cell proliferation	1	242	4	16958	0.0558767	0.164861	17.5186	1.25277
GO:1903553	positive regulation of extracellular vesicular exosome assembly	1	242	4	16958	0.0558767	0.164861	17.5186	1.25277
GO:0060447	bud outgrowth involved in lung branching	1	242	4	16958	0.0558767	0.164861	17.5186	1.25277
GO:0006533	aspartate catabolic process	1	242	4	16958	0.0558767	0.164861	17.5186	1.25277
GO:0006564	L-serine biosynthetic process	1	242	4	16958	0.0558767	0.164861	17.5186	1.25277
GO:0032849	positive regulation of cellular pH reduction	1	242	4	16958	0.0558767	0.164861	17.5186	1.25277
GO:0032827	negative regulation of natural killer cell differentiation involved in immune response	1	242	4	16958	0.0558767	0.164861	17.5186	1.25277
GO:1901387	positive regulation of voltage-gated calcium channel activity	1	242	4	16958	0.0558767	0.164861	17.5186	1.25277
GO:0010543	regulation of platelet activation	1	242	4	16958	0.0558767	0.164861	17.5186	1.25277
GO:0042159	lipoprotein catabolic process	1	242	4	16958	0.0558767	0.164861	17.5186	1.25277
GO:0042168	heme metabolic process	1	242	4	16958	0.0558767	0.164861	17.5186	1.25277
GO:0032374	regulation of cholesterol transport	1	242	4	16958	0.0558767	0.164861	17.5186	1.25277
GO:0006085	acetyl-CoA biosynthetic process	1	242	4	16958	0.0558767	0.164861	17.5186	1.25277
GO:0006089	lactate metabolic process	1	242	4	16958	0.0558767	0.164861	17.5186	1.25277
GO:0032348	negative regulation of aldosterone biosynthetic process	1	242	4	16958	0.0558767	0.164861	17.5186	1.25277
GO:0015811	L-cystine transport	1	242	4	16958	0.0558767	0.164861	17.5186	1.25277
GO:0051919	positive regulation of fibrinolysis	1	242	4	16958	0.0558767	0.164861	17.5186	1.25277
GO:0030325	adrenal gland development	2	242	27	16958	0.0563539	0.1651	5.19069	1.24908
GO:0043388	positive regulation of DNA binding	2	242	27	16958	0.0563539	0.1651	5.19069	1.24908
GO:0043484	regulation of RNA splicing	2	242	27	16958	0.0563539	0.1651	5.19069	1.24908
GO:0006090	pyruvate metabolic process	2	242	27	16958	0.0563539	0.1651	5.19069	1.24908
GO:0016525	negative regulation of angiogenesis	3	242	61	16958	0.0564712	0.165154	3.44628	1.24817
GO:0045732	positive regulation of protein catabolic process	3	242	62	16958	0.0587414	0.171492	3.3907	1.23106
GO:0001568	blood vessel development	3	242	63	16958	0.0610541	0.177932	3.33688	1.21429
GO:0007517	muscle organ development	4	242	104	16958	0.0617434	0.179627	2.69517	1.20941
GO:0018146	keratan sulfate biosynthetic process	2	242	29	16958	0.0639964	0.181779	4.83272	1.19384
GO:0044070	regulation of anion transport	2	242	29	16958	0.0639964	0.181779	4.83272	1.19384
GO:0045454	cell redox homeostasis	3	242	65	16958	0.065805	0.181779	3.2342	1.18174
GO:0042632	cholesterol homeostasis	3	242	65	16958	0.065805	0.181779	3.2342	1.18174
GO:0051225	spindle assembly	2	242	30	16958	0.0679412	0.181779	4.67163	1.16787
GO:0048514	blood vessel morphogenesis	2	242	30	16958	0.0679412	0.181779	4.67163	1.16787
GO:0048662	negative regulation of smooth muscle cell proliferation	2	242	30	16958	0.0679412	0.181779	4.67163	1.16787
GO:0042149	cellular response to glucose starvation	2	242	30	16958	0.0679412	0.181779	4.67163	1.16787
GO:0043029	T cell homeostasis	2	242	30	16958	0.0679412	0.181779	4.67163	1.16787
GO:0001933	negative regulation of protein phosphorylation	3	242	66	16958	0.0682424	0.181779	3.1852	1.16595
GO:0007601	visual perception	6	242	201	16958	0.0686607	0.181779	2.09177	1.16329
GO:0045766	positive regulation of angiogenesis	4	242	108	16958	0.0689389	0.181779	2.59535	1.16154
GO:0006955	immune response	10	242	409	16958	0.0692765	0.181779	1.71331	1.15941
GO:0098735	positive regulation of the force of heart contraction	1	242	5	16958	0.0693531	0.181779	14.0149	1.15893
GO:0060591	chondroblast differentiation	1	242	5	16958	0.0693531	0.181779	14.0149	1.15893
GO:0006642	triglyceride mobilization	1	242	5	16958	0.0693531	0.181779	14.0149	1.15893
GO:0071681	cellular response to indole-3-methanol	1	242	5	16958	0.0693531	0.181779	14.0149	1.15893
GO:0060157	urinary bladder development	1	242	5	16958	0.0693531	0.181779	14.0149	1.15893
GO:0019530	taurine metabolic process	1	242	5	16958	0.0693531	0.181779	14.0149	1.15893
GO:0018158	protein oxidation	1	242	5	16958	0.0693531	0.181779	14.0149	1.15893
GO:0007021	tubulin complex assembly	1	242	5	16958	0.0693531	0.181779	14.0149	1.15893
GO:0021782	glial cell development	1	242	5	16958	0.0693531	0.181779	14.0149	1.15893
GO:0010632	regulation of epithelial cell migration	1	242	5	16958	0.0693531	0.181779	14.0149	1.15893
GO:0070741	response to interleukin-6	1	242	5	16958	0.0693531	0.181779	14.0149	1.15893
GO:0022614	membrane to membrane docking	1	242	5	16958	0.0693531	0.181779	14.0149	1.15893
GO:0007006	mitochondrial membrane organization	1	242	5	16958	0.0693531	0.181779	14.0149	1.15893
GO:0032410	negative regulation of transporter activity	1	242	5	16958	0.0693531	0.181779	14.0149	1.15893
GO:0051180	vitamin transport	1	242	5	16958	0.0693531	0.181779	14.0149	1.15893
GO:1902966	positive regulation of protein localization to early endosome	1	242	5	16958	0.0693531	0.181779	14.0149	1.15893
GO:0070314	G1 to G0 transition	1	242	5	16958	0.0693531	0.181779	14.0149	1.15893
GO:0001780	neutrophil homeostasis	1	242	5	16958	0.0693531	0.181779	14.0149	1.15893
GO:0060684	epithelial-mesenchymal cell signaling	1	242	5	16958	0.0693531	0.181779	14.0149	1.15893
GO:0045077	negative regulation of interferon-gamma biosynthetic process	1	242	5	16958	0.0693531	0.181779	14.0149	1.15893
GO:0006353	DNA-templated transcription, termination	1	242	5	16958	0.0693531	0.181779	14.0149	1.15893
GO:0070842	aggresome assembly	1	242	5	16958	0.0693531	0.181779	14.0149	1.15893
GO:0007195	adenylate cyclase-inhibiting dopamine receptor signaling pathway	1	242	5	16958	0.0693531	0.181779	14.0149	1.15893
GO:0071799	cellular response to prostaglandin D stimulus	1	242	5	16958	0.0693531	0.181779	14.0149	1.15893
GO:0051414	response to cortisol	1	242	5	16958	0.0693531	0.181779	14.0149	1.15893
GO:1900102	negative regulation of endoplasmic reticulum unfolded protein response	1	242	5	16958	0.0693531	0.181779	14.0149	1.15893
GO:0042908	xenobiotic transport	1	242	5	16958	0.0693531	0.181779	14.0149	1.15893
GO:2001268	negative regulation of cysteine-type endopeptidase activity involved in apoptotic signaling pathway	1	242	5	16958	0.0693531	0.181779	14.0149	1.15893
GO:1900122	positive regulation of receptor binding	1	242	5	16958	0.0693531	0.181779	14.0149	1.15893
GO:0006868	glutamine transport	1	242	5	16958	0.0693531	0.181779	14.0149	1.15893
GO:0090611	ubiquitin-independent protein catabolic process via the multivesicular body sorting pathway	1	242	5	16958	0.0693531	0.181779	14.0149	1.15893
GO:0072384	organelle transport along microtubule	1	242	5	16958	0.0693531	0.181779	14.0149	1.15893
GO:0045540	regulation of cholesterol biosynthetic process	1	242	5	16958	0.0693531	0.181779	14.0149	1.15893
GO:0046882	negative regulation of follicle-stimulating hormone secretion	1	242	5	16958	0.0693531	0.181779	14.0149	1.15893
GO:0031394	positive regulation of prostaglandin biosynthetic process	1	242	5	16958	0.0693531	0.181779	14.0149	1.15893
GO:0030035	microspike assembly	1	242	5	16958	0.0693531	0.181779	14.0149	1.15893
GO:0060761	negative regulation of response to cytokine stimulus	1	242	5	16958	0.0693531	0.181779	14.0149	1.15893
GO:0050920	regulation of chemotaxis	1	242	5	16958	0.0693531	0.181779	14.0149	1.15893
GO:0009052	pentose-phosphate shunt, non-oxidative branch	1	242	5	16958	0.0693531	0.181779	14.0149	1.15893
GO:0060732	positive regulation of inositol phosphate biosynthetic process	1	242	5	16958	0.0693531	0.181779	14.0149	1.15893
GO:0045123	cellular extravasation	1	242	5	16958	0.0693531	0.181779	14.0149	1.15893
GO:0060023	soft palate development	1	242	5	16958	0.0693531	0.181779	14.0149	1.15893
GO:0051546	keratinocyte migration	1	242	5	16958	0.0693531	0.181779	14.0149	1.15893
GO:0036336	dendritic cell migration	1	242	5	16958	0.0693531	0.181779	14.0149	1.15893
GO:0035088	establishment or maintenance of apical/basal cell polarity	1	242	5	16958	0.0693531	0.181779	14.0149	1.15893
GO:2001171	positive regulation of ATP biosynthetic process	1	242	5	16958	0.0693531	0.181779	14.0149	1.15893
GO:0051583	dopamine uptake involved in synaptic transmission	1	242	5	16958	0.0693531	0.181779	14.0149	1.15893
GO:0010992	ubiquitin homeostasis	1	242	5	16958	0.0693531	0.181779	14.0149	1.15893
GO:0006086	acetyl-CoA biosynthetic process from pyruvate	1	242	5	16958	0.0693531	0.181779	14.0149	1.15893
GO:0051054	positive regulation of DNA metabolic process	1	242	5	16958	0.0693531	0.181779	14.0149	1.15893
GO:0009725	response to hormone	3	242	67	16958	0.0707204	0.185072	3.13766	1.15046
GO:0050766	positive regulation of phagocytosis	2	242	31	16958	0.0719641	0.187737	4.52093	1.14288
GO:0042476	odontogenesis	2	242	31	16958	0.0719641	0.187737	4.52093	1.14288
GO:0000082	G1/S transition of mitotic cell cycle	5	242	157	16958	0.074616	0.194351	2.23167	1.12717
GO:0031100	organ regeneration	3	242	69	16958	0.0757961	0.195678	3.04671	1.12035
GO:0048008	platelet-derived growth factor receptor signaling pathway	2	242	32	16958	0.0760621	0.195678	4.37965	1.11883
GO:0042339	keratan sulfate metabolic process	2	242	32	16958	0.0760621	0.195678	4.37965	1.11883
GO:0071773	cellular response to BMP stimulus	2	242	32	16958	0.0760621	0.195678	4.37965	1.11883
GO:0001654	eye development	2	242	32	16958	0.0760621	0.195678	4.37965	1.11883
GO:1900034	regulation of cellular response to heat	3	242	70	16958	0.0783929	0.195678	3.00319	1.10572
GO:0006396	RNA processing	4	242	113	16958	0.0785127	0.195678	2.48051	1.10506
GO:0031623	receptor internalization	2	242	33	16958	0.0802324	0.195678	4.24693	1.09565
GO:0006730	one-carbon metabolic process	2	242	33	16958	0.0802324	0.195678	4.24693	1.09565
GO:0006487	protein N-linked glycosylation	2	242	33	16958	0.0802324	0.195678	4.24693	1.09565
GO:0032355	response to estradiol	4	242	114	16958	0.0805034	0.195678	2.45875	1.09419
GO:0030512	negative regulation of transforming growth factor beta receptor signaling pathway	3	242	71	16958	0.0810281	0.195678	2.96089	1.09136
GO:0071280	cellular response to copper ion	1	242	6	16958	0.0826378	0.195678	11.6791	1.08282
GO:0071229	cellular response to acid chemical	1	242	6	16958	0.0826378	0.195678	11.6791	1.08282
GO:2001054	negative regulation of mesenchymal cell apoptotic process	1	242	6	16958	0.0826378	0.195678	11.6791	1.08282
GO:0032964	collagen biosynthetic process	1	242	6	16958	0.0826378	0.195678	11.6791	1.08282
GO:0006662	glycerol ether metabolic process	1	242	6	16958	0.0826378	0.195678	11.6791	1.08282
GO:0045823	positive regulation of heart contraction	1	242	6	16958	0.0826378	0.195678	11.6791	1.08282
GO:0018206	peptidyl-methionine modification	1	242	6	16958	0.0826378	0.195678	11.6791	1.08282
GO:0020027	hemoglobin metabolic process	1	242	6	16958	0.0826378	0.195678	11.6791	1.08282
GO:0050713	negative regulation of interleukin-1 beta secretion	1	242	6	16958	0.0826378	0.195678	11.6791	1.08282
GO:0001765	membrane raft assembly	1	242	6	16958	0.0826378	0.195678	11.6791	1.08282
GO:0060501	positive regulation of epithelial cell proliferation involved in lung morphogenesis	1	242	6	16958	0.0826378	0.195678	11.6791	1.08282
GO:0030823	regulation of cGMP metabolic process	1	242	6	16958	0.0826378	0.195678	11.6791	1.08282
GO:0060267	positive regulation of respiratory burst	1	242	6	16958	0.0826378	0.195678	11.6791	1.08282
GO:0048562	embryonic organ morphogenesis	1	242	6	16958	0.0826378	0.195678	11.6791	1.08282
GO:0050428	3'-phosphoadenosine 5'-phosphosulfate biosynthetic process	1	242	6	16958	0.0826378	0.195678	11.6791	1.08282
GO:0010828	positive regulation of glucose transport	1	242	6	16958	0.0826378	0.195678	11.6791	1.08282
GO:0042866	pyruvate biosynthetic process	1	242	6	16958	0.0826378	0.195678	11.6791	1.08282
GO:0045409	negative regulation of interleukin-6 biosynthetic process	1	242	6	16958	0.0826378	0.195678	11.6791	1.08282
GO:0071712	ER-associated misfolded protein catabolic process	1	242	6	16958	0.0826378	0.195678	11.6791	1.08282
GO:0010310	regulation of hydrogen peroxide metabolic process	1	242	6	16958	0.0826378	0.195678	11.6791	1.08282
GO:0060662	salivary gland cavitation	1	242	6	16958	0.0826378	0.195678	11.6791	1.08282
GO:0051707	response to other organism	1	242	6	16958	0.0826378	0.195678	11.6791	1.08282
GO:0002740	negative regulation of cytokine secretion involved in immune response	1	242	6	16958	0.0826378	0.195678	11.6791	1.08282
GO:1903715	regulation of aerobic respiration	1	242	6	16958	0.0826378	0.195678	11.6791	1.08282
GO:0048554	positive regulation of metalloenzyme activity	1	242	6	16958	0.0826378	0.195678	11.6791	1.08282
GO:0048553	negative regulation of metalloenzyme activity	1	242	6	16958	0.0826378	0.195678	11.6791	1.08282
GO:0034384	high-density lipoprotein particle clearance	1	242	6	16958	0.0826378	0.195678	11.6791	1.08282
GO:0050801	ion homeostasis	1	242	6	16958	0.0826378	0.195678	11.6791	1.08282
GO:0002309	T cell proliferation involved in immune response	1	242	6	16958	0.0826378	0.195678	11.6791	1.08282
GO:0042541	hemoglobin biosynthetic process	1	242	6	16958	0.0826378	0.195678	11.6791	1.08282
GO:1903265	positive regulation of tumor necrosis factor-mediated signaling pathway	1	242	6	16958	0.0826378	0.195678	11.6791	1.08282
GO:1901029	negative regulation of mitochondrial outer membrane permeabilization involved in apoptotic signaling pathway	1	242	6	16958	0.0826378	0.195678	11.6791	1.08282
GO:0001957	intramembranous ossification	1	242	6	16958	0.0826378	0.195678	11.6791	1.08282
GO:0048639	positive regulation of developmental growth	1	242	6	16958	0.0826378	0.195678	11.6791	1.08282
GO:0060789	hair follicle placode formation	1	242	6	16958	0.0826378	0.195678	11.6791	1.08282
GO:0048664	neuron fate determination	1	242	6	16958	0.0826378	0.195678	11.6791	1.08282
GO:2000427	positive regulation of apoptotic cell clearance	1	242	6	16958	0.0826378	0.195678	11.6791	1.08282
GO:0045578	negative regulation of B cell differentiation	1	242	6	16958	0.0826378	0.195678	11.6791	1.08282
GO:0010040	response to iron(II) ion	1	242	6	16958	0.0826378	0.195678	11.6791	1.08282
GO:1900029	positive regulation of ruffle assembly	1	242	6	16958	0.0826378	0.195678	11.6791	1.08282
GO:0060020	Bergmann glial cell differentiation	1	242	6	16958	0.0826378	0.195678	11.6791	1.08282
GO:0006531	aspartate metabolic process	1	242	6	16958	0.0826378	0.195678	11.6791	1.08282
GO:0006563	L-serine metabolic process	1	242	6	16958	0.0826378	0.195678	11.6791	1.08282
GO:0072015	glomerular visceral epithelial cell development	1	242	6	16958	0.0826378	0.195678	11.6791	1.08282
GO:0006101	citrate metabolic process	1	242	6	16958	0.0826378	0.195678	11.6791	1.08282
GO:0006048	UDP-N-acetylglucosamine biosynthetic process	1	242	6	16958	0.0826378	0.195678	11.6791	1.08282
GO:0033631	cell-cell adhesion mediated by integrin	1	242	6	16958	0.0826378	0.195678	11.6791	1.08282
GO:0008211	glucocorticoid metabolic process	1	242	6	16958	0.0826378	0.195678	11.6791	1.08282
GO:0033622	integrin activation	1	242	6	16958	0.0826378	0.195678	11.6791	1.08282
GO:0051045	negative regulation of membrane protein ectodomain proteolysis	1	242	6	16958	0.0826378	0.195678	11.6791	1.08282
GO:0048771	tissue remodeling	1	242	6	16958	0.0826378	0.195678	11.6791	1.08282
GO:0006924	activation-induced cell death of T cells	1	242	6	16958	0.0826378	0.195678	11.6791	1.08282
GO:0008217	regulation of blood pressure	3	242	72	16958	0.0837014	0.197915	2.91977	1.07727
GO:0090307	spindle assembly involved in mitosis	2	242	34	16958	0.084472	0.199172	4.12202	1.07329
GO:0050808	synapse organization	2	242	34	16958	0.084472	0.199172	4.12202	1.07329
GO:0032868	response to insulin	3	242	73	16958	0.0864122	0.203459	2.87977	1.06342
GO:0051898	negative regulation of protein kinase B signaling	2	242	35	16958	0.0887782	0.208148	4.00425	1.05169
GO:0008652	cellular amino acid biosynthetic process	2	242	35	16958	0.0887782	0.208148	4.00425	1.05169
GO:0007369	gastrulation	2	242	35	16958	0.0887782	0.208148	4.00425	1.05169
GO:0006508	proteolysis	14	242	660	16958	0.0911271	0.211375	1.48643	1.04035
GO:0006184	GTP catabolic process	7	242	270	16958	0.0927755	0.211375	1.81674	1.03257
GO:0012501	programmed cell death	5	242	168	16958	0.0930991	0.211375	2.08555	1.03105
GO:0001837	epithelial to mesenchymal transition	2	242	36	16958	0.0931481	0.211375	3.89302	1.03083
GO:2000121	regulation of removal of superoxide radicals	1	242	7	16958	0.0957337	0.211375	10.0106	1.01894
GO:0071281	cellular response to iron ion	1	242	7	16958	0.0957337	0.211375	10.0106	1.01894
GO:2001046	positive regulation of integrin-mediated signaling pathway	1	242	7	16958	0.0957337	0.211375	10.0106	1.01894
GO:0042308	negative regulation of protein import into nucleus	1	242	7	16958	0.0957337	0.211375	10.0106	1.01894
GO:0051683	establishment of Golgi localization	1	242	7	16958	0.0957337	0.211375	10.0106	1.01894
GO:0019538	protein metabolic process	1	242	7	16958	0.0957337	0.211375	10.0106	1.01894
GO:0034214	protein hexamerization	1	242	7	16958	0.0957337	0.211375	10.0106	1.01894
GO:0009253	peptidoglycan catabolic process	1	242	7	16958	0.0957337	0.211375	10.0106	1.01894
GO:0000447	endonucleolytic cleavage in ITS1 to separate SSU-rRNA from 5.8S rRNA and LSU-rRNA from tricistronic rRNA transcript (SSU-rRNA, 5.8S rRNA, LSU-rRNA)	1	242	7	16958	0.0957337	0.211375	10.0106	1.01894
GO:0035524	proline transmembrane transport	1	242	7	16958	0.0957337	0.211375	10.0106	1.01894
GO:2000049	positive regulation of cell-cell adhesion mediated by cadherin	1	242	7	16958	0.0957337	0.211375	10.0106	1.01894
GO:0071774	response to fibroblast growth factor	1	242	7	16958	0.0957337	0.211375	10.0106	1.01894
GO:0043297	apical junction assembly	1	242	7	16958	0.0957337	0.211375	10.0106	1.01894
GO:0048251	elastic fiber assembly	1	242	7	16958	0.0957337	0.211375	10.0106	1.01894
GO:2001223	negative regulation of neuron migration	1	242	7	16958	0.0957337	0.211375	10.0106	1.01894
GO:2000394	positive regulation of lamellipodium morphogenesis	1	242	7	16958	0.0957337	0.211375	10.0106	1.01894
GO:1901017	negative regulation of potassium ion transmembrane transporter activity	1	242	7	16958	0.0957337	0.211375	10.0106	1.01894
GO:1901016	regulation of potassium ion transmembrane transporter activity	1	242	7	16958	0.0957337	0.211375	10.0106	1.01894
GO:1901018	positive regulation of potassium ion transmembrane transporter activity	1	242	7	16958	0.0957337	0.211375	10.0106	1.01894
GO:0001956	positive regulation of neurotransmitter secretion	1	242	7	16958	0.0957337	0.211375	10.0106	1.01894
GO:0031340	positive regulation of vesicle fusion	1	242	7	16958	0.0957337	0.211375	10.0106	1.01894
GO:0010886	positive regulation of cholesterol storage	1	242	7	16958	0.0957337	0.211375	10.0106	1.01894
GO:0046826	negative regulation of protein export from nucleus	1	242	7	16958	0.0957337	0.211375	10.0106	1.01894
GO:0043320	natural killer cell degranulation	1	242	7	16958	0.0957337	0.211375	10.0106	1.01894
GO:1901841	regulation of high voltage-gated calcium channel activity	1	242	7	16958	0.0957337	0.211375	10.0106	1.01894
GO:0019800	peptide cross-linking via chondroitin 4-sulfate glycosaminoglycan	1	242	7	16958	0.0957337	0.211375	10.0106	1.01894
GO:0051549	positive regulation of keratinocyte migration	1	242	7	16958	0.0957337	0.211375	10.0106	1.01894
GO:0071599	otic vesicle development	1	242	7	16958	0.0957337	0.211375	10.0106	1.01894
GO:0051988	regulation of attachment of spindle microtubules to kinetochore	1	242	7	16958	0.0957337	0.211375	10.0106	1.01894
GO:0040012	regulation of locomotion	1	242	7	16958	0.0957337	0.211375	10.0106	1.01894
GO:1901385	regulation of voltage-gated calcium channel activity	1	242	7	16958	0.0957337	0.211375	10.0106	1.01894
GO:0006047	UDP-N-acetylglucosamine metabolic process	1	242	7	16958	0.0957337	0.211375	10.0106	1.01894
GO:0051099	positive regulation of binding	1	242	7	16958	0.0957337	0.211375	10.0106	1.01894
GO:0006032	chitin catabolic process	1	242	7	16958	0.0957337	0.211375	10.0106	1.01894
GO:0042167	heme catabolic process	1	242	7	16958	0.0957337	0.211375	10.0106	1.01894
GO:0045616	regulation of keratinocyte differentiation	1	242	7	16958	0.0957337	0.211375	10.0106	1.01894
GO:1903077	negative regulation of protein localization to plasma membrane	1	242	7	16958	0.0957337	0.211375	10.0106	1.01894
GO:0015808	L-alanine transport	1	242	7	16958	0.0957337	0.211375	10.0106	1.01894
GO:0006900	membrane budding	1	242	7	16958	0.0957337	0.211375	10.0106	1.01894
GO:0034115	negative regulation of heterotypic cell-cell adhesion	1	242	7	16958	0.0957337	0.211375	10.0106	1.01894
GO:0051290	protein heterotetramerization	2	242	37	16958	0.0975792	0.214684	3.7878	1.01064
GO:0042059	negative regulation of epidermal growth factor receptor signaling pathway	2	242	37	16958	0.0975792	0.214684	3.7878	1.01064
GO:0007015	actin filament organization	3	242	77	16958	0.0976187	0.214684	2.73017	1.01047
GO:0002230	positive regulation of defense response to virus by host	4	242	123	16958	0.0995187	0.218286	2.27884	1.0021
GO:0006461	protein complex assembly	4	242	123	16958	0.0995187	0.218286	2.27884	1.0021
GO:0030509	BMP signaling pathway	3	242	78	16958	0.100508	0.220167	2.69517	0.997798
GO:0006695	cholesterol biosynthetic process	2	242	38	16958	0.102069	0.222707	3.68813	0.991107
GO:0050714	positive regulation of protein secretion	2	242	38	16958	0.102069	0.222707	3.68813	0.991107
GO:0048545	response to steroid hormone	2	242	38	16958	0.102069	0.222707	3.68813	0.991107
GO:0007264	small GTPase mediated signal transduction	15	242	732	16958	0.102379	0.222766	1.43595	0.989791
GO:0060021	palate development	3	242	79	16958	0.103432	0.222766	2.66105	0.985345
GO:0048511	rhythmic process	4	242	125	16958	0.104005	0.222766	2.24238	0.982947
GO:0042981	regulation of apoptotic process	7	242	279	16958	0.105515	0.222766	1.75814	0.976687
GO:0009409	response to cold	2	242	39	16958	0.106614	0.222766	3.59356	0.972185
GO:0006397	mRNA processing	8	242	335	16958	0.107853	0.222766	1.67342	0.967169
GO:0050765	negative regulation of phagocytosis	1	242	8	16958	0.108643	0.222766	8.7593	0.963997
GO:0051246	regulation of protein metabolic process	1	242	8	16958	0.108643	0.222766	8.7593	0.963997
GO:0031666	positive regulation of lipopolysaccharide-mediated signaling pathway	1	242	8	16958	0.108643	0.222766	8.7593	0.963997
GO:0031665	negative regulation of lipopolysaccharide-mediated signaling pathway	1	242	8	16958	0.108643	0.222766	8.7593	0.963997
GO:0009744	response to sucrose	1	242	8	16958	0.108643	0.222766	8.7593	0.963997
GO:0030252	growth hormone secretion	1	242	8	16958	0.108643	0.222766	8.7593	0.963997
GO:0043569	negative regulation of insulin-like growth factor receptor signaling pathway	1	242	8	16958	0.108643	0.222766	8.7593	0.963997
GO:0060907	positive regulation of macrophage cytokine production	1	242	8	16958	0.108643	0.222766	8.7593	0.963997
GO:0000463	maturation of LSU-rRNA from tricistronic rRNA transcript (SSU-rRNA, 5.8S rRNA, LSU-rRNA)	1	242	8	16958	0.108643	0.222766	8.7593	0.963997
GO:2000643	positive regulation of early endosome to late endosome transport	1	242	8	16958	0.108643	0.222766	8.7593	0.963997
GO:0071679	commissural neuron axon guidance	1	242	8	16958	0.108643	0.222766	8.7593	0.963997
GO:0045348	positive regulation of MHC class II biosynthetic process	1	242	8	16958	0.108643	0.222766	8.7593	0.963997
GO:2000008	regulation of protein localization to cell surface	1	242	8	16958	0.108643	0.222766	8.7593	0.963997
GO:0051302	regulation of cell division	1	242	8	16958	0.108643	0.222766	8.7593	0.963997
GO:0016584	nucleosome positioning	1	242	8	16958	0.108643	0.222766	8.7593	0.963997
GO:0035634	response to stilbenoid	1	242	8	16958	0.108643	0.222766	8.7593	0.963997
GO:2000543	positive regulation of gastrulation	1	242	8	16958	0.108643	0.222766	8.7593	0.963997
GO:0034383	low-density lipoprotein particle clearance	1	242	8	16958	0.108643	0.222766	8.7593	0.963997
GO:0050810	regulation of steroid biosynthetic process	1	242	8	16958	0.108643	0.222766	8.7593	0.963997
GO:0060346	bone trabecula formation	1	242	8	16958	0.108643	0.222766	8.7593	0.963997
GO:0048227	plasma membrane to endosome transport	1	242	8	16958	0.108643	0.222766	8.7593	0.963997
GO:0051489	regulation of filopodium assembly	1	242	8	16958	0.108643	0.222766	8.7593	0.963997
GO:1903206	negative regulation of hydrogen peroxide-induced cell death	1	242	8	16958	0.108643	0.222766	8.7593	0.963997
GO:0017121	phospholipid scrambling	1	242	8	16958	0.108643	0.222766	8.7593	0.963997
GO:0006475	internal protein amino acid acetylation	1	242	8	16958	0.108643	0.222766	8.7593	0.963997
GO:0071803	positive regulation of podosome assembly	1	242	8	16958	0.108643	0.222766	8.7593	0.963997
GO:0086013	membrane repolarization during cardiac muscle cell action potential	1	242	8	16958	0.108643	0.222766	8.7593	0.963997
GO:0045581	negative regulation of T cell differentiation	1	242	8	16958	0.108643	0.222766	8.7593	0.963997
GO:1901844	regulation of cell communication by electrical coupling involved in cardiac conduction	1	242	8	16958	0.108643	0.222766	8.7593	0.963997
GO:0050658	RNA transport	1	242	8	16958	0.108643	0.222766	8.7593	0.963997
GO:0045719	negative regulation of glycogen biosynthetic process	1	242	8	16958	0.108643	0.222766	8.7593	0.963997
GO:0030219	megakaryocyte differentiation	1	242	8	16958	0.108643	0.222766	8.7593	0.963997
GO:0060059	embryonic retina morphogenesis in camera-type eye	1	242	8	16958	0.108643	0.222766	8.7593	0.963997
GO:0045650	negative regulation of macrophage differentiation	1	242	8	16958	0.108643	0.222766	8.7593	0.963997
GO:0043497	regulation of protein heterodimerization activity	1	242	8	16958	0.108643	0.222766	8.7593	0.963997
GO:0042117	monocyte activation	1	242	8	16958	0.108643	0.222766	8.7593	0.963997
GO:0043462	regulation of ATPase activity	1	242	8	16958	0.108643	0.222766	8.7593	0.963997
GO:0015824	proline transport	1	242	8	16958	0.108643	0.222766	8.7593	0.963997
GO:0090277	positive regulation of peptide hormone secretion	1	242	8	16958	0.108643	0.222766	8.7593	0.963997
GO:0071559	response to transforming growth factor beta	1	242	8	16958	0.108643	0.222766	8.7593	0.963997
GO:0043030	regulation of macrophage activation	1	242	8	16958	0.108643	0.222766	8.7593	0.963997
GO:0051901	positive regulation of mitochondrial depolarization	1	242	8	16958	0.108643	0.222766	8.7593	0.963997
GO:0044387	negative regulation of protein kinase activity by regulation of protein phosphorylation	1	242	8	16958	0.108643	0.222766	8.7593	0.963997
GO:0042220	response to cocaine	2	242	40	16958	0.111213	0.227196	3.50372	0.953844
GO:0009314	response to radiation	2	242	40	16958	0.111213	0.227196	3.50372	0.953844
GO:0015701	bicarbonate transport	2	242	40	16958	0.111213	0.227196	3.50372	0.953844
GO:0009749	response to glucose	3	242	82	16958	0.112402	0.229343	2.5637	0.949228
GO:0032570	response to progesterone	2	242	41	16958	0.115863	0.234459	3.41826	0.936055
GO:0006446	regulation of translational initiation	2	242	41	16958	0.115863	0.234459	3.41826	0.936055
GO:0055072	iron ion homeostasis	2	242	41	16958	0.115863	0.234459	3.41826	0.936055
GO:0009887	organ morphogenesis	4	242	132	16958	0.120412	0.234459	2.12347	0.919332
GO:0045740	positive regulation of DNA replication	2	242	42	16958	0.120562	0.234459	3.33688	0.918791
GO:0006024	glycosaminoglycan biosynthetic process	2	242	42	16958	0.120562	0.234459	3.33688	0.918791
GO:0060586	multicellular organismal iron ion homeostasis	1	242	9	16958	0.12137	0.234459	7.78604	0.91589
GO:0060576	intestinal epithelial cell development	1	242	9	16958	0.12137	0.234459	7.78604	0.91589
GO:0045822	negative regulation of heart contraction	1	242	9	16958	0.12137	0.234459	7.78604	0.91589
GO:0003197	endocardial cushion development	1	242	9	16958	0.12137	0.234459	7.78604	0.91589
GO:0022612	gland morphogenesis	1	242	9	16958	0.12137	0.234459	7.78604	0.91589
GO:0032464	positive regulation of protein homooligomerization	1	242	9	16958	0.12137	0.234459	7.78604	0.91589
GO:0010269	response to selenium ion	1	242	9	16958	0.12137	0.234459	7.78604	0.91589
GO:0001771	immunological synapse formation	1	242	9	16958	0.12137	0.234459	7.78604	0.91589
GO:0071372	cellular response to follicle-stimulating hormone stimulus	1	242	9	16958	0.12137	0.234459	7.78604	0.91589
GO:0051764	actin crosslink formation	1	242	9	16958	0.12137	0.234459	7.78604	0.91589
GO:2000009	negative regulation of protein localization to cell surface	1	242	9	16958	0.12137	0.234459	7.78604	0.91589
GO:0003254	regulation of membrane depolarization	1	242	9	16958	0.12137	0.234459	7.78604	0.91589
GO:0045056	transcytosis	1	242	9	16958	0.12137	0.234459	7.78604	0.91589
GO:1903364	positive regulation of cellular protein catabolic process	1	242	9	16958	0.12137	0.234459	7.78604	0.91589
GO:0086009	membrane repolarization	1	242	9	16958	0.12137	0.234459	7.78604	0.91589
GO:0007144	female meiosis I	1	242	9	16958	0.12137	0.234459	7.78604	0.91589
GO:0071711	basement membrane organization	1	242	9	16958	0.12137	0.234459	7.78604	0.91589
GO:0043254	regulation of protein complex assembly	1	242	9	16958	0.12137	0.234459	7.78604	0.91589
GO:0007184	SMAD protein import into nucleus	1	242	9	16958	0.12137	0.234459	7.78604	0.91589
GO:0034379	very-low-density lipoprotein particle assembly	1	242	9	16958	0.12137	0.234459	7.78604	0.91589
GO:0060323	head morphogenesis	1	242	9	16958	0.12137	0.234459	7.78604	0.91589
GO:0060316	positive regulation of ryanodine-sensitive calcium-release channel activity	1	242	9	16958	0.12137	0.234459	7.78604	0.91589
GO:2001259	positive regulation of cation channel activity	1	242	9	16958	0.12137	0.234459	7.78604	0.91589
GO:0045198	establishment of epithelial cell apical/basal polarity	1	242	9	16958	0.12137	0.234459	7.78604	0.91589
GO:0031325	positive regulation of cellular metabolic process	1	242	9	16958	0.12137	0.234459	7.78604	0.91589
GO:0010470	regulation of gastrulation	1	242	9	16958	0.12137	0.234459	7.78604	0.91589
GO:0001960	negative regulation of cytokine-mediated signaling pathway	1	242	9	16958	0.12137	0.234459	7.78604	0.91589
GO:0022417	protein maturation by protein folding	1	242	9	16958	0.12137	0.234459	7.78604	0.91589
GO:1900027	regulation of ruffle assembly	1	242	9	16958	0.12137	0.234459	7.78604	0.91589
GO:0015886	heme transport	1	242	9	16958	0.12137	0.234459	7.78604	0.91589
GO:0006516	glycoprotein catabolic process	1	242	9	16958	0.12137	0.234459	7.78604	0.91589
GO:0006983	ER overload response	1	242	9	16958	0.12137	0.234459	7.78604	0.91589
GO:0019852	L-ascorbic acid metabolic process	1	242	9	16958	0.12137	0.234459	7.78604	0.91589
GO:0038166	angiotensin-activated signaling pathway	1	242	9	16958	0.12137	0.234459	7.78604	0.91589
GO:0000733	DNA strand renaturation	1	242	9	16958	0.12137	0.234459	7.78604	0.91589
GO:0008228	opsonization	1	242	9	16958	0.12137	0.234459	7.78604	0.91589
GO:0030595	leukocyte chemotaxis	1	242	9	16958	0.12137	0.234459	7.78604	0.91589
GO:0015825	L-serine transport	1	242	9	16958	0.12137	0.234459	7.78604	0.91589
GO:0048739	cardiac muscle fiber development	1	242	9	16958	0.12137	0.234459	7.78604	0.91589
GO:0002376	immune system process	9	242	401	16958	0.121378	0.234459	1.57274	0.915859
GO:0051897	positive regulation of protein kinase B signaling	3	242	85	16958	0.121656	0.234723	2.47321	0.914866
GO:0050829	defense response to Gram-negative bacterium	2	242	43	16958	0.125306	0.241486	3.25927	0.902027
GO:0048565	digestive tract development	2	242	44	16958	0.130095	0.24749	3.1852	0.885738
GO:0070830	tight junction assembly	2	242	44	16958	0.130095	0.24749	3.1852	0.885738
GO:0019731	antibacterial humoral response	2	242	44	16958	0.130095	0.24749	3.1852	0.885738
GO:0048706	embryonic skeletal system development	2	242	44	16958	0.130095	0.24749	3.1852	0.885738
GO:0043410	positive regulation of MAPK cascade	3	242	88	16958	0.13118	0.24749	2.3889	0.882133
GO:0007417	central nervous system development	4	242	137	16958	0.13277	0.24749	2.04597	0.8769
GO:0048489	synaptic vesicle transport	1	242	10	16958	0.133915	0.24749	7.00744	0.873171
GO:0002221	pattern recognition receptor signaling pathway	1	242	10	16958	0.133915	0.24749	7.00744	0.873171
GO:0070365	hepatocyte differentiation	1	242	10	16958	0.133915	0.24749	7.00744	0.873171
GO:0060174	limb bud formation	1	242	10	16958	0.133915	0.24749	7.00744	0.873171
GO:0031115	negative regulation of microtubule polymerization	1	242	10	16958	0.133915	0.24749	7.00744	0.873171
GO:0043114	regulation of vascular permeability	1	242	10	16958	0.133915	0.24749	7.00744	0.873171
GO:0046632	alpha-beta T cell differentiation	1	242	10	16958	0.133915	0.24749	7.00744	0.873171
GO:0007097	nuclear migration	1	242	10	16958	0.133915	0.24749	7.00744	0.873171
GO:0046689	response to mercury ion	1	242	10	16958	0.133915	0.24749	7.00744	0.873171
GO:0030850	prostate gland development	1	242	10	16958	0.133915	0.24749	7.00744	0.873171
GO:1990138	neuron projection extension	1	242	10	16958	0.133915	0.24749	7.00744	0.873171
GO:0051347	positive regulation of transferase activity	1	242	10	16958	0.133915	0.24749	7.00744	0.873171
GO:0010762	regulation of fibroblast migration	1	242	10	16958	0.133915	0.24749	7.00744	0.873171
GO:0034333	adherens junction assembly	1	242	10	16958	0.133915	0.24749	7.00744	0.873171
GO:0060613	fat pad development	1	242	10	16958	0.133915	0.24749	7.00744	0.873171
GO:0006835	dicarboxylic acid transport	1	242	10	16958	0.133915	0.24749	7.00744	0.873171
GO:0014044	Schwann cell development	1	242	10	16958	0.133915	0.24749	7.00744	0.873171
GO:0030031	cell projection assembly	1	242	10	16958	0.133915	0.24749	7.00744	0.873171
GO:0060740	prostate gland epithelium morphogenesis	1	242	10	16958	0.133915	0.24749	7.00744	0.873171
GO:0036376	sodium ion export from cell	1	242	10	16958	0.133915	0.24749	7.00744	0.873171
GO:0055091	phospholipid homeostasis	1	242	10	16958	0.133915	0.24749	7.00744	0.873171
GO:0035067	negative regulation of histone acetylation	1	242	10	16958	0.133915	0.24749	7.00744	0.873171
GO:0006544	glycine metabolic process	1	242	10	16958	0.133915	0.24749	7.00744	0.873171
GO:0043534	blood vessel endothelial cell migration	1	242	10	16958	0.133915	0.24749	7.00744	0.873171
GO:0060044	negative regulation of cardiac muscle cell proliferation	1	242	10	16958	0.133915	0.24749	7.00744	0.873171
GO:0009629	response to gravity	1	242	10	16958	0.133915	0.24749	7.00744	0.873171
GO:0038180	nerve growth factor signaling pathway	1	242	10	16958	0.133915	0.24749	7.00744	0.873171
GO:0035871	protein K11-linked deubiquitination	1	242	10	16958	0.133915	0.24749	7.00744	0.873171
GO:0048730	epidermis morphogenesis	1	242	10	16958	0.133915	0.24749	7.00744	0.873171
GO:0055013	cardiac muscle cell development	1	242	10	16958	0.133915	0.24749	7.00744	0.873171
GO:0034116	positive regulation of heterotypic cell-cell adhesion	1	242	10	16958	0.133915	0.24749	7.00744	0.873171
GO:0001666	response to hypoxia	5	242	190	16958	0.1363	0.25162	1.84406	0.865503
GO:0030336	negative regulation of cell migration	3	242	90	16958	0.13767	0.253307	2.33581	0.86116
GO:0009791	post-embryonic development	3	242	90	16958	0.13767	0.253307	2.33581	0.86116
GO:0045666	positive regulation of neuron differentiation	3	242	90	16958	0.13767	0.253307	2.33581	0.86116
GO:0001890	placenta development	2	242	46	16958	0.139796	0.256653	3.04671	0.854504
GO:0001942	hair follicle development	2	242	46	16958	0.139796	0.256653	3.04671	0.854504
GO:0000086	G2/M transition of mitotic cell cycle	4	242	141	16958	0.143016	0.259141	1.98793	0.844614
GO:0051384	response to glucocorticoid	3	242	92	16958	0.144268	0.259141	2.28503	0.84083
GO:0043086	negative regulation of catalytic activity	3	242	92	16958	0.144268	0.259141	2.28503	0.84083
GO:0051603	proteolysis involved in cellular protein catabolic process	2	242	47	16958	0.144704	0.259141	2.98189	0.839518
GO:0032956	regulation of actin cytoskeleton organization	2	242	47	16958	0.144704	0.259141	2.98189	0.839518
GO:0007566	embryo implantation	2	242	47	16958	0.144704	0.259141	2.98189	0.839518
GO:0032755	positive regulation of interleukin-6 production	2	242	47	16958	0.144704	0.259141	2.98189	0.839518
GO:0006600	creatine metabolic process	1	242	11	16958	0.146282	0.259141	6.3704	0.83481
GO:0030728	ovulation	1	242	11	16958	0.146282	0.259141	6.3704	0.83481
GO:0031639	plasminogen activation	1	242	11	16958	0.146282	0.259141	6.3704	0.83481
GO:0016051	carbohydrate biosynthetic process	1	242	11	16958	0.146282	0.259141	6.3704	0.83481
GO:0010717	regulation of epithelial to mesenchymal transition	1	242	11	16958	0.146282	0.259141	6.3704	0.83481
GO:0061029	eyelid development in camera-type eye	1	242	11	16958	0.146282	0.259141	6.3704	0.83481
GO:0008354	germ cell migration	1	242	11	16958	0.146282	0.259141	6.3704	0.83481
GO:0045793	positive regulation of cell size	1	242	11	16958	0.146282	0.259141	6.3704	0.83481
GO:0040037	negative regulation of fibroblast growth factor receptor signaling pathway	1	242	11	16958	0.146282	0.259141	6.3704	0.83481
GO:0045745	positive regulation of G-protein coupled receptor protein signaling pathway	1	242	11	16958	0.146282	0.259141	6.3704	0.83481
GO:0042416	dopamine biosynthetic process	1	242	11	16958	0.146282	0.259141	6.3704	0.83481
GO:0045899	positive regulation of RNA polymerase II transcriptional preinitiation complex assembly	1	242	11	16958	0.146282	0.259141	6.3704	0.83481
GO:0010763	positive regulation of fibroblast migration	1	242	11	16958	0.146282	0.259141	6.3704	0.83481
GO:0061099	negative regulation of protein tyrosine kinase activity	1	242	11	16958	0.146282	0.259141	6.3704	0.83481
GO:0071318	cellular response to ATP	1	242	11	16958	0.146282	0.259141	6.3704	0.83481
GO:0034374	low-density lipoprotein particle remodeling	1	242	11	16958	0.146282	0.259141	6.3704	0.83481
GO:0002011	morphogenesis of an epithelial sheet	1	242	11	16958	0.146282	0.259141	6.3704	0.83481
GO:2001275	positive regulation of glucose import in response to insulin stimulus	1	242	11	16958	0.146282	0.259141	6.3704	0.83481
GO:0032727	positive regulation of interferon-alpha production	1	242	11	16958	0.146282	0.259141	6.3704	0.83481
GO:0051024	positive regulation of immunoglobulin secretion	1	242	11	16958	0.146282	0.259141	6.3704	0.83481
GO:0001921	positive regulation of receptor recycling	1	242	11	16958	0.146282	0.259141	6.3704	0.83481
GO:0039702	viral budding via host ESCRT complex	1	242	11	16958	0.146282	0.259141	6.3704	0.83481
GO:0071872	cellular response to epinephrine stimulus	1	242	11	16958	0.146282	0.259141	6.3704	0.83481
GO:1900025	negative regulation of substrate adhesion-dependent cell spreading	1	242	11	16958	0.146282	0.259141	6.3704	0.83481
GO:0060068	vagina development	1	242	11	16958	0.146282	0.259141	6.3704	0.83481
GO:0045603	positive regulation of endothelial cell differentiation	1	242	11	16958	0.146282	0.259141	6.3704	0.83481
GO:0032496	response to lipopolysaccharide	5	242	195	16958	0.147184	0.260463	1.79678	0.832139
GO:0019886	antigen processing and presentation of exogenous peptide antigen via MHC class II	3	242	93	16958	0.147606	0.260931	2.26046	0.830897
GO:0071277	cellular response to calcium ion	2	242	48	16958	0.149648	0.263703	2.91977	0.824929
GO:0031424	keratinization	2	242	48	16958	0.149648	0.263703	2.91977	0.824929
GO:0006921	cellular component disassembly involved in execution phase of apoptosis	2	242	48	16958	0.149648	0.263703	2.91977	0.824929
GO:0008203	cholesterol metabolic process	3	242	94	16958	0.150968	0.265749	2.23642	0.821115
GO:0019985	translesion synthesis	2	242	49	16958	0.154625	0.266036	2.86018	0.81072
GO:0035136	forelimb morphogenesis	1	242	12	16958	0.158473	0.266036	5.83953	0.800046
GO:0035137	hindlimb morphogenesis	1	242	12	16958	0.158473	0.266036	5.83953	0.800046
GO:1901673	regulation of spindle assembly involved in mitosis	1	242	12	16958	0.158473	0.266036	5.83953	0.800046
GO:0036066	protein O-linked fucosylation	1	242	12	16958	0.158473	0.266036	5.83953	0.800046
GO:0097421	liver regeneration	1	242	12	16958	0.158473	0.266036	5.83953	0.800046
GO:0031581	hemidesmosome assembly	1	242	12	16958	0.158473	0.266036	5.83953	0.800046
GO:0055119	relaxation of cardiac muscle	1	242	12	16958	0.158473	0.266036	5.83953	0.800046
GO:0019048	modulation by virus of host morphology or physiology	1	242	12	16958	0.158473	0.266036	5.83953	0.800046
GO:0045742	positive regulation of epidermal growth factor receptor signaling pathway	1	242	12	16958	0.158473	0.266036	5.83953	0.800046
GO:0019082	viral protein processing	1	242	12	16958	0.158473	0.266036	5.83953	0.800046
GO:0034698	response to gonadotropin	1	242	12	16958	0.158473	0.266036	5.83953	0.800046
GO:0001775	cell activation	1	242	12	16958	0.158473	0.266036	5.83953	0.800046
GO:0070307	lens fiber cell development	1	242	12	16958	0.158473	0.266036	5.83953	0.800046
GO:0050709	negative regulation of protein secretion	1	242	12	16958	0.158473	0.266036	5.83953	0.800046
GO:0036120	cellular response to platelet-derived growth factor stimulus	1	242	12	16958	0.158473	0.266036	5.83953	0.800046
GO:0060272	embryonic skeletal joint morphogenesis	1	242	12	16958	0.158473	0.266036	5.83953	0.800046
GO:0048193	Golgi vesicle transport	1	242	12	16958	0.158473	0.266036	5.83953	0.800046
GO:0043249	erythrocyte maturation	1	242	12	16958	0.158473	0.266036	5.83953	0.800046
GO:0007171	activation of transmembrane receptor protein tyrosine kinase activity	1	242	12	16958	0.158473	0.266036	5.83953	0.800046
GO:0001886	endothelial cell morphogenesis	1	242	12	16958	0.158473	0.266036	5.83953	0.800046
GO:0002003	angiotensin maturation	1	242	12	16958	0.158473	0.266036	5.83953	0.800046
GO:0060391	positive regulation of SMAD protein import into nucleus	1	242	12	16958	0.158473	0.266036	5.83953	0.800046
GO:2001222	regulation of neuron migration	1	242	12	16958	0.158473	0.266036	5.83953	0.800046
GO:0003323	type B pancreatic cell development	1	242	12	16958	0.158473	0.266036	5.83953	0.800046
GO:0060315	negative regulation of ryanodine-sensitive calcium-release channel activity	1	242	12	16958	0.158473	0.266036	5.83953	0.800046
GO:0014002	astrocyte development	1	242	12	16958	0.158473	0.266036	5.83953	0.800046
GO:0010941	regulation of cell death	1	242	12	16958	0.158473	0.266036	5.83953	0.800046
GO:0014059	regulation of dopamine secretion	1	242	12	16958	0.158473	0.266036	5.83953	0.800046
GO:0007342	fusion of sperm to egg plasma membrane	1	242	12	16958	0.158473	0.266036	5.83953	0.800046
GO:0007252	I-kappaB phosphorylation	1	242	12	16958	0.158473	0.266036	5.83953	0.800046
GO:0090557	establishment of endothelial intestinal barrier	1	242	12	16958	0.158473	0.266036	5.83953	0.800046
GO:0030007	cellular potassium ion homeostasis	1	242	12	16958	0.158473	0.266036	5.83953	0.800046
GO:0046888	negative regulation of hormone secretion	1	242	12	16958	0.158473	0.266036	5.83953	0.800046
GO:1990440	positive regulation of transcription from RNA polymerase II promoter in response to endoplasmic reticulum stress	1	242	12	16958	0.158473	0.266036	5.83953	0.800046
GO:0046470	phosphatidylcholine metabolic process	1	242	12	16958	0.158473	0.266036	5.83953	0.800046
GO:0034453	microtubule anchoring	1	242	12	16958	0.158473	0.266036	5.83953	0.800046
GO:0030903	notochord development	1	242	12	16958	0.158473	0.266036	5.83953	0.800046
GO:0033160	positive regulation of protein import into nucleus, translocation	1	242	12	16958	0.158473	0.266036	5.83953	0.800046
GO:0044849	estrous cycle	1	242	12	16958	0.158473	0.266036	5.83953	0.800046
GO:0060081	membrane hyperpolarization	1	242	12	16958	0.158473	0.266036	5.83953	0.800046
GO:0097320	membrane tubulation	1	242	12	16958	0.158473	0.266036	5.83953	0.800046
GO:0010510	regulation of acetyl-CoA biosynthetic process from pyruvate	1	242	12	16958	0.158473	0.266036	5.83953	0.800046
GO:0006098	pentose-phosphate shunt	1	242	12	16958	0.158473	0.266036	5.83953	0.800046
GO:0055003	cardiac myofibril assembly	1	242	12	16958	0.158473	0.266036	5.83953	0.800046
GO:0002544	chronic inflammatory response	1	242	12	16958	0.158473	0.266036	5.83953	0.800046
GO:0042110	T cell activation	2	242	51	16958	0.164672	0.275888	2.74801	0.78338
GO:0006909	phagocytosis	2	242	51	16958	0.164672	0.275888	2.74801	0.78338
GO:0008285	negative regulation of cell proliferation	9	242	432	16958	0.166192	0.276735	1.45988	0.77939
GO:0031667	response to nutrient levels	2	242	52	16958	0.169738	0.276735	2.69517	0.770221
GO:0042789	mRNA transcription from RNA polymerase II promoter	1	242	13	16958	0.17049	0.276735	5.39034	0.768301
GO:0032516	positive regulation of phosphoprotein phosphatase activity	1	242	13	16958	0.17049	0.276735	5.39034	0.768301
GO:0043616	keratinocyte proliferation	1	242	13	16958	0.17049	0.276735	5.39034	0.768301
GO:0009743	response to carbohydrate	1	242	13	16958	0.17049	0.276735	5.39034	0.768301
GO:0032479	regulation of type I interferon production	1	242	13	16958	0.17049	0.276735	5.39034	0.768301
GO:0071397	cellular response to cholesterol	1	242	13	16958	0.17049	0.276735	5.39034	0.768301
GO:0071383	cellular response to steroid hormone stimulus	1	242	13	16958	0.17049	0.276735	5.39034	0.768301
GO:0010801	negative regulation of peptidyl-threonine phosphorylation	1	242	13	16958	0.17049	0.276735	5.39034	0.768301
GO:0010839	negative regulation of keratinocyte proliferation	1	242	13	16958	0.17049	0.276735	5.39034	0.768301
GO:0043666	regulation of phosphoprotein phosphatase activity	1	242	13	16958	0.17049	0.276735	5.39034	0.768301
GO:0031274	positive regulation of pseudopodium assembly	1	242	13	16958	0.17049	0.276735	5.39034	0.768301
GO:0045446	endothelial cell differentiation	1	242	13	16958	0.17049	0.276735	5.39034	0.768301
GO:0043267	negative regulation of potassium ion transport	1	242	13	16958	0.17049	0.276735	5.39034	0.768301
GO:0042953	lipoprotein transport	1	242	13	16958	0.17049	0.276735	5.39034	0.768301
GO:0048205	COPI coating of Golgi vesicle	1	242	13	16958	0.17049	0.276735	5.39034	0.768301
GO:0051016	barbed-end actin filament capping	1	242	13	16958	0.17049	0.276735	5.39034	0.768301
GO:0086064	cell communication by electrical coupling involved in cardiac conduction	1	242	13	16958	0.17049	0.276735	5.39034	0.768301
GO:0031396	regulation of protein ubiquitination	1	242	13	16958	0.17049	0.276735	5.39034	0.768301
GO:0010469	regulation of receptor activity	1	242	13	16958	0.17049	0.276735	5.39034	0.768301
GO:0032230	positive regulation of synaptic transmission, GABAergic	1	242	13	16958	0.17049	0.276735	5.39034	0.768301
GO:0070935	3'-UTR-mediated mRNA stabilization	1	242	13	16958	0.17049	0.276735	5.39034	0.768301
GO:0032695	negative regulation of interleukin-12 production	1	242	13	16958	0.17049	0.276735	5.39034	0.768301
GO:1903543	positive regulation of exosomal secretion	1	242	13	16958	0.17049	0.276735	5.39034	0.768301
GO:2000273	positive regulation of receptor activity	1	242	13	16958	0.17049	0.276735	5.39034	0.768301
GO:0060445	branching involved in salivary gland morphogenesis	1	242	13	16958	0.17049	0.276735	5.39034	0.768301
GO:2001141	regulation of RNA biosynthetic process	1	242	13	16958	0.17049	0.276735	5.39034	0.768301
GO:0021680	cerebellar Purkinje cell layer development	1	242	13	16958	0.17049	0.276735	5.39034	0.768301
GO:0042574	retinal metabolic process	1	242	13	16958	0.17049	0.276735	5.39034	0.768301
GO:0014912	negative regulation of smooth muscle cell migration	1	242	13	16958	0.17049	0.276735	5.39034	0.768301
GO:0043069	negative regulation of programmed cell death	1	242	13	16958	0.17049	0.276735	5.39034	0.768301
GO:0007267	cell-cell signaling	6	242	261	16958	0.170665	0.27675	1.61091	0.767855
GO:0016477	cell migration	5	242	206	16958	0.172365	0.279235	1.70083	0.76355
GO:0050776	regulation of immune response	4	242	152	16958	0.172698	0.279502	1.84406	0.762713
GO:0008584	male gonad development	3	242	101	16958	0.175156	0.283206	2.08142	0.756575
GO:0051726	regulation of cell cycle	4	242	153	16958	0.175497	0.283207	1.83201	0.755731
GO:0090090	negative regulation of canonical Wnt signaling pathway	4	242	153	16958	0.175497	0.283207	1.83201	0.755731
GO:0032508	DNA duplex unwinding	2	242	54	16958	0.179947	0.28621	2.59535	0.744856
GO:0006935	chemotaxis	4	242	155	16958	0.181141	0.28621	1.80837	0.741984
GO:0030705	cytoskeleton-dependent intracellular transport	1	242	14	16958	0.182337	0.28621	5.00531	0.739126
GO:0051604	protein maturation	1	242	14	16958	0.182337	0.28621	5.00531	0.739126
GO:0097009	energy homeostasis	1	242	14	16958	0.182337	0.28621	5.00531	0.739126
GO:0051279	regulation of release of sequestered calcium ion into cytosol	1	242	14	16958	0.182337	0.28621	5.00531	0.739126
GO:0031640	killing of cells of other organism	1	242	14	16958	0.182337	0.28621	5.00531	0.739126
GO:0045780	positive regulation of bone resorption	1	242	14	16958	0.182337	0.28621	5.00531	0.739126
GO:0030239	myofibril assembly	1	242	14	16958	0.182337	0.28621	5.00531	0.739126
GO:0019079	viral genome replication	1	242	14	16958	0.182337	0.28621	5.00531	0.739126
GO:0009268	response to pH	1	242	14	16958	0.182337	0.28621	5.00531	0.739126
GO:0043149	stress fiber assembly	1	242	14	16958	0.182337	0.28621	5.00531	0.739126
GO:0030837	negative regulation of actin filament polymerization	1	242	14	16958	0.182337	0.28621	5.00531	0.739126
GO:1990126	retrograde transport, endosome to plasma membrane	1	242	14	16958	0.182337	0.28621	5.00531	0.739126
GO:0086004	regulation of cardiac muscle cell contraction	1	242	14	16958	0.182337	0.28621	5.00531	0.739126
GO:0050482	arachidonic acid secretion	1	242	14	16958	0.182337	0.28621	5.00531	0.739126
GO:0048246	macrophage chemotaxis	1	242	14	16958	0.182337	0.28621	5.00531	0.739126
GO:0071498	cellular response to fluid shear stress	1	242	14	16958	0.182337	0.28621	5.00531	0.739126
GO:0051497	negative regulation of stress fiber assembly	1	242	14	16958	0.182337	0.28621	5.00531	0.739126
GO:0008610	lipid biosynthetic process	1	242	14	16958	0.182337	0.28621	5.00531	0.739126
GO:0009992	cellular water homeostasis	1	242	14	16958	0.182337	0.28621	5.00531	0.739126
GO:0010952	positive regulation of peptidase activity	1	242	14	16958	0.182337	0.28621	5.00531	0.739126
GO:0001963	synaptic transmission, dopaminergic	1	242	14	16958	0.182337	0.28621	5.00531	0.739126
GO:0022011	myelination in peripheral nervous system	1	242	14	16958	0.182337	0.28621	5.00531	0.739126
GO:0032270	positive regulation of cellular protein metabolic process	1	242	14	16958	0.182337	0.28621	5.00531	0.739126
GO:0045109	intermediate filament organization	1	242	14	16958	0.182337	0.28621	5.00531	0.739126
GO:0031929	TOR signaling	1	242	14	16958	0.182337	0.28621	5.00531	0.739126
GO:0097284	hepatocyte apoptotic process	1	242	14	16958	0.182337	0.28621	5.00531	0.739126
GO:0035428	hexose transmembrane transport	1	242	14	16958	0.182337	0.28621	5.00531	0.739126
GO:0043588	skin development	2	242	55	16958	0.185085	0.289979	2.54816	0.732628
GO:0006892	post-Golgi vesicle-mediated transport	2	242	55	16958	0.185085	0.289979	2.54816	0.732628
GO:0007229	integrin-mediated signaling pathway	3	242	104	16958	0.185837	0.290883	2.02138	0.730867
GO:0060548	negative regulation of cell death	2	242	56	16958	0.190245	0.295094	2.50266	0.720686
GO:0006607	NLS-bearing protein import into nucleus	1	242	15	16958	0.194015	0.295094	4.67163	0.712165
GO:0071236	cellular response to antibiotic	1	242	15	16958	0.194015	0.295094	4.67163	0.712165
GO:0050777	negative regulation of immune response	1	242	15	16958	0.194015	0.295094	4.67163	0.712165
GO:1901214	regulation of neuron death	1	242	15	16958	0.194015	0.295094	4.67163	0.712165
GO:0016045	detection of bacterium	1	242	15	16958	0.194015	0.295094	4.67163	0.712165
GO:0010744	positive regulation of macrophage derived foam cell differentiation	1	242	15	16958	0.194015	0.295094	4.67163	0.712165
GO:0010633	negative regulation of epithelial cell migration	1	242	15	16958	0.194015	0.295094	4.67163	0.712165
GO:0072520	seminiferous tubule development	1	242	15	16958	0.194015	0.295094	4.67163	0.712165
GO:0071354	cellular response to interleukin-6	1	242	15	16958	0.194015	0.295094	4.67163	0.712165
GO:0010804	negative regulation of tumor necrosis factor-mediated signaling pathway	1	242	15	16958	0.194015	0.295094	4.67163	0.712165
GO:0001817	regulation of cytokine production	1	242	15	16958	0.194015	0.295094	4.67163	0.712165
GO:0018298	protein-chromophore linkage	1	242	15	16958	0.194015	0.295094	4.67163	0.712165
GO:0071732	cellular response to nitric oxide	1	242	15	16958	0.194015	0.295094	4.67163	0.712165
GO:0090026	positive regulation of monocyte chemotaxis	1	242	15	16958	0.194015	0.295094	4.67163	0.712165
GO:0043277	apoptotic cell clearance	1	242	15	16958	0.194015	0.295094	4.67163	0.712165
GO:0005513	detection of calcium ion	1	242	15	16958	0.194015	0.295094	4.67163	0.712165
GO:0051893	regulation of focal adhesion assembly	1	242	15	16958	0.194015	0.295094	4.67163	0.712165
GO:0060347	heart trabecula formation	1	242	15	16958	0.194015	0.295094	4.67163	0.712165
GO:0016239	positive regulation of macroautophagy	1	242	15	16958	0.194015	0.295094	4.67163	0.712165
GO:0009987	cellular process	1	242	15	16958	0.194015	0.295094	4.67163	0.712165
GO:1901800	positive regulation of proteasomal protein catabolic process	1	242	15	16958	0.194015	0.295094	4.67163	0.712165
GO:0050901	leukocyte tethering or rolling	1	242	15	16958	0.194015	0.295094	4.67163	0.712165
GO:0071425	hematopoietic stem cell proliferation	1	242	15	16958	0.194015	0.295094	4.67163	0.712165
GO:0050910	detection of mechanical stimulus involved in sensory perception of sound	1	242	15	16958	0.194015	0.295094	4.67163	0.712165
GO:0050930	induction of positive chemotaxis	1	242	15	16958	0.194015	0.295094	4.67163	0.712165
GO:2000249	regulation of actin cytoskeleton reorganization	1	242	15	16958	0.194015	0.295094	4.67163	0.712165
GO:0035024	negative regulation of Rho protein signal transduction	1	242	15	16958	0.194015	0.295094	4.67163	0.712165
GO:0047496	vesicle transport along microtubule	1	242	15	16958	0.194015	0.295094	4.67163	0.712165
GO:0006536	glutamate metabolic process	1	242	15	16958	0.194015	0.295094	4.67163	0.712165
GO:0060065	uterus development	1	242	15	16958	0.194015	0.295094	4.67163	0.712165
GO:0048468	cell development	2	242	57	16958	0.195424	0.296283	2.45875	0.709022
GO:0008344	adult locomotory behavior	2	242	57	16958	0.195424	0.296283	2.45875	0.709022
GO:0048704	embryonic skeletal system morphogenesis	2	242	57	16958	0.195424	0.296283	2.45875	0.709022
GO:0070374	positive regulation of ERK1 and ERK2 cascade	4	242	160	16958	0.195508	0.296283	1.75186	0.708836
GO:0007623	circadian rhythm	3	242	108	16958	0.200334	0.303205	1.94651	0.698245
GO:0042542	response to hydrogen peroxide	2	242	58	16958	0.200621	0.303205	2.41636	0.697624
GO:0097191	extrinsic apoptotic signaling pathway	2	242	58	16958	0.200621	0.303205	2.41636	0.697624
GO:0048026	positive regulation of mRNA splicing, via spliceosome	1	242	16	16958	0.205527	0.306452	4.37965	0.687131
GO:0032924	activin receptor signaling pathway	1	242	16	16958	0.205527	0.306452	4.37965	0.687131
GO:0061028	establishment of endothelial barrier	1	242	16	16958	0.205527	0.306452	4.37965	0.687131
GO:0015908	fatty acid transport	1	242	16	16958	0.205527	0.306452	4.37965	0.687131
GO:0035584	calcium-mediated signaling using intracellular calcium source	1	242	16	16958	0.205527	0.306452	4.37965	0.687131
GO:0043171	peptide catabolic process	1	242	16	16958	0.205527	0.306452	4.37965	0.687131
GO:0048148	behavioral response to cocaine	1	242	16	16958	0.205527	0.306452	4.37965	0.687131
GO:0042417	dopamine metabolic process	1	242	16	16958	0.205527	0.306452	4.37965	0.687131
GO:1902043	positive regulation of extrinsic apoptotic signaling pathway via death domain receptors	1	242	16	16958	0.205527	0.306452	4.37965	0.687131
GO:0002042	cell migration involved in sprouting angiogenesis	1	242	16	16958	0.205527	0.306452	4.37965	0.687131
GO:0060334	regulation of interferon-gamma-mediated signaling pathway	1	242	16	16958	0.205527	0.306452	4.37965	0.687131
GO:2000811	negative regulation of anoikis	1	242	16	16958	0.205527	0.306452	4.37965	0.687131
GO:0060707	trophoblast giant cell differentiation	1	242	16	16958	0.205527	0.306452	4.37965	0.687131
GO:0070528	protein kinase C signaling	1	242	16	16958	0.205527	0.306452	4.37965	0.687131
GO:0048747	muscle fiber development	1	242	16	16958	0.205527	0.306452	4.37965	0.687131
GO:0032922	circadian regulation of gene expression	2	242	60	16958	0.211061	0.314422	2.33581	0.675593
GO:0048010	vascular endothelial growth factor receptor signaling pathway	6	242	281	16958	0.213989	0.318249	1.49625	0.669609
GO:0071222	cellular response to lipopolysaccharide	3	242	112	16958	0.215089	0.318249	1.87699	0.667381
GO:0045669	positive regulation of osteoblast differentiation	2	242	61	16958	0.216301	0.318249	2.29752	0.664942
GO:0043623	cellular protein complex assembly	1	242	17	16958	0.216875	0.318249	4.12202	0.66379
GO:0000920	cytokinetic cell separation	1	242	17	16958	0.216875	0.318249	4.12202	0.66379
GO:0007043	cell-cell junction assembly	1	242	17	16958	0.216875	0.318249	4.12202	0.66379
GO:0000027	ribosomal large subunit assembly	1	242	17	16958	0.216875	0.318249	4.12202	0.66379
GO:0075733	intracellular transport of virus	1	242	17	16958	0.216875	0.318249	4.12202	0.66379
GO:0052695	cellular glucuronidation	1	242	17	16958	0.216875	0.318249	4.12202	0.66379
GO:0010824	regulation of centrosome duplication	1	242	17	16958	0.216875	0.318249	4.12202	0.66379
GO:0048266	behavioral response to pain	1	242	17	16958	0.216875	0.318249	4.12202	0.66379
GO:0048260	positive regulation of receptor-mediated endocytosis	1	242	17	16958	0.216875	0.318249	4.12202	0.66379
GO:0022408	negative regulation of cell-cell adhesion	1	242	17	16958	0.216875	0.318249	4.12202	0.66379
GO:0031333	negative regulation of protein complex assembly	1	242	17	16958	0.216875	0.318249	4.12202	0.66379
GO:0001935	endothelial cell proliferation	1	242	17	16958	0.216875	0.318249	4.12202	0.66379
GO:0050678	regulation of epithelial cell proliferation	1	242	17	16958	0.216875	0.318249	4.12202	0.66379
GO:0043536	positive regulation of blood vessel endothelial cell migration	1	242	17	16958	0.216875	0.318249	4.12202	0.66379
GO:0032880	regulation of protein localization	2	242	62	16958	0.221553	0.324827	2.26046	0.654523
GO:0016042	lipid catabolic process	3	242	115	16958	0.226303	0.328307	1.82803	0.645309
GO:0032436	positive regulation of proteasomal ubiquitin-dependent protein catabolic process	2	242	63	16958	0.226815	0.328307	2.22458	0.644328
GO:0042475	odontogenesis of dentin-containing tooth	2	242	63	16958	0.226815	0.328307	2.22458	0.644328
GO:2000114	regulation of establishment of cell polarity	1	242	18	16958	0.228062	0.328307	3.89302	0.641947
GO:0071285	cellular response to lithium ion	1	242	18	16958	0.228062	0.328307	3.89302	0.641947
GO:0032435	negative regulation of proteasomal ubiquitin-dependent protein catabolic process	1	242	18	16958	0.228062	0.328307	3.89302	0.641947
GO:0015949	nucleobase-containing small molecule interconversion	1	242	18	16958	0.228062	0.328307	3.89302	0.641947
GO:0045089	positive regulation of innate immune response	1	242	18	16958	0.228062	0.328307	3.89302	0.641947
GO:0050427	3'-phosphoadenosine 5'-phosphosulfate metabolic process	1	242	18	16958	0.228062	0.328307	3.89302	0.641947
GO:0006790	sulfur compound metabolic process	1	242	18	16958	0.228062	0.328307	3.89302	0.641947
GO:0007597	blood coagulation, intrinsic pathway	1	242	18	16958	0.228062	0.328307	3.89302	0.641947
GO:0009395	phospholipid catabolic process	1	242	18	16958	0.228062	0.328307	3.89302	0.641947
GO:0043281	regulation of cysteine-type endopeptidase activity involved in apoptotic process	1	242	18	16958	0.228062	0.328307	3.89302	0.641947
GO:0060314	regulation of ryanodine-sensitive calcium-release channel activity	1	242	18	16958	0.228062	0.328307	3.89302	0.641947
GO:0002063	chondrocyte development	1	242	18	16958	0.228062	0.328307	3.89302	0.641947
GO:0050908	detection of light stimulus involved in visual perception	1	242	18	16958	0.228062	0.328307	3.89302	0.641947
GO:0050919	negative chemotaxis	1	242	18	16958	0.228062	0.328307	3.89302	0.641947
GO:0032331	negative regulation of chondrocyte differentiation	1	242	18	16958	0.228062	0.328307	3.89302	0.641947
GO:1901741	positive regulation of myoblast fusion	1	242	18	16958	0.228062	0.328307	3.89302	0.641947
GO:0010596	negative regulation of endothelial cell migration	1	242	18	16958	0.228062	0.328307	3.89302	0.641947
GO:0042176	regulation of protein catabolic process	1	242	18	16958	0.228062	0.328307	3.89302	0.641947
GO:0015031	protein transport	12	242	656	16958	0.228717	0.328965	1.28185	0.640702
GO:0033209	tumor necrosis factor-mediated signaling pathway	3	242	116	16958	0.230066	0.330621	1.81227	0.638147
GO:0017148	negative regulation of translation	2	242	64	16958	0.232086	0.333237	2.18982	0.63435
GO:0000187	activation of MAPK activity	3	242	117	16958	0.233841	0.334365	1.79678	0.631079
GO:0006886	intracellular protein transport	6	242	291	16958	0.23696	0.334365	1.44483	0.625325
GO:0050729	positive regulation of inflammatory response	2	242	65	16958	0.237365	0.334365	2.15613	0.624583
GO:0046330	positive regulation of JNK cascade	2	242	65	16958	0.237365	0.334365	2.15613	0.624583
GO:0006364	rRNA processing	3	242	118	16958	0.237627	0.334365	1.78155	0.624104
GO:0045471	response to ethanol	3	242	118	16958	0.237627	0.334365	1.78155	0.624104
GO:0048025	negative regulation of mRNA splicing, via spliceosome	1	242	19	16958	0.23909	0.334365	3.68813	0.621439
GO:0051693	actin filament capping	1	242	19	16958	0.23909	0.334365	3.68813	0.621439
GO:0042273	ribosomal large subunit biogenesis	1	242	19	16958	0.23909	0.334365	3.68813	0.621439
GO:0048821	erythrocyte development	1	242	19	16958	0.23909	0.334365	3.68813	0.621439
GO:0048872	homeostasis of number of cells	1	242	19	16958	0.23909	0.334365	3.68813	0.621439
GO:0048566	embryonic digestive tract development	1	242	19	16958	0.23909	0.334365	3.68813	0.621439
GO:0001829	trophectodermal cell differentiation	1	242	19	16958	0.23909	0.334365	3.68813	0.621439
GO:0045022	early endosome to late endosome transport	1	242	19	16958	0.23909	0.334365	3.68813	0.621439
GO:0071480	cellular response to gamma radiation	1	242	19	16958	0.23909	0.334365	3.68813	0.621439
GO:0006402	mRNA catabolic process	1	242	19	16958	0.23909	0.334365	3.68813	0.621439
GO:0030500	regulation of bone mineralization	1	242	19	16958	0.23909	0.334365	3.68813	0.621439
GO:0010939	regulation of necrotic cell death	1	242	19	16958	0.23909	0.334365	3.68813	0.621439
GO:0043409	negative regulation of MAPK cascade	1	242	19	16958	0.23909	0.334365	3.68813	0.621439
GO:0043403	skeletal muscle tissue regeneration	1	242	19	16958	0.23909	0.334365	3.68813	0.621439
GO:0046928	regulation of neurotransmitter secretion	1	242	19	16958	0.23909	0.334365	3.68813	0.621439
GO:0007250	activation of NF-kappaB-inducing kinase activity	1	242	19	16958	0.23909	0.334365	3.68813	0.621439
GO:0010880	regulation of release of sequestered calcium ion into cytosol by sarcoplasmic reticulum	1	242	19	16958	0.23909	0.334365	3.68813	0.621439
GO:0031334	positive regulation of protein complex assembly	1	242	19	16958	0.23909	0.334365	3.68813	0.621439
GO:0010881	regulation of cardiac muscle contraction by regulation of the release of sequestered calcium ion	1	242	19	16958	0.23909	0.334365	3.68813	0.621439
GO:0010039	response to iron ion	1	242	19	16958	0.23909	0.334365	3.68813	0.621439
GO:0070536	protein K63-linked deubiquitination	1	242	19	16958	0.23909	0.334365	3.68813	0.621439
GO:0031954	positive regulation of protein autophosphorylation	1	242	19	16958	0.23909	0.334365	3.68813	0.621439
GO:0071108	protein K48-linked deubiquitination	1	242	19	16958	0.23909	0.334365	3.68813	0.621439
GO:1902236	negative regulation of endoplasmic reticulum stress-induced intrinsic apoptotic signaling pathway	1	242	19	16958	0.23909	0.334365	3.68813	0.621439
GO:1900087	positive regulation of G1/S transition of mitotic cell cycle	1	242	19	16958	0.23909	0.334365	3.68813	0.621439
GO:0045860	positive regulation of protein kinase activity	2	242	66	16958	0.24265	0.338209	2.12347	0.615019
GO:0051436	negative regulation of ubiquitin-protein ligase activity involved in mitotic cell cycle	2	242	66	16958	0.24265	0.338209	2.12347	0.615019
GO:0071407	cellular response to organic cyclic compound	2	242	66	16958	0.24265	0.338209	2.12347	0.615019
GO:0009611	response to wounding	2	242	66	16958	0.24265	0.338209	2.12347	0.615019
GO:0072659	protein localization to plasma membrane	2	242	67	16958	0.24794	0.343515	2.09177	0.605653
GO:0038061	NIK/NF-kappaB signaling	2	242	67	16958	0.24794	0.343515	2.09177	0.605653
GO:0050680	negative regulation of epithelial cell proliferation	2	242	67	16958	0.24794	0.343515	2.09177	0.605653
GO:0006977	DNA damage response, signal transduction by p53 class mediator resulting in cell cycle arrest	2	242	67	16958	0.24794	0.343515	2.09177	0.605653
GO:0002223	stimulatory C-type lectin receptor signaling pathway	3	242	121	16958	0.249047	0.343515	1.73738	0.60372
GO:0090316	positive regulation of intracellular protein transport	1	242	20	16958	0.249961	0.343515	3.50372	0.602129
GO:0042276	error-prone translesion synthesis	1	242	20	16958	0.249961	0.343515	3.50372	0.602129
GO:0055117	regulation of cardiac muscle contraction	1	242	20	16958	0.249961	0.343515	3.50372	0.602129
GO:0071385	cellular response to glucocorticoid stimulus	1	242	20	16958	0.249961	0.343515	3.50372	0.602129
GO:0006778	porphyrin-containing compound metabolic process	1	242	20	16958	0.249961	0.343515	3.50372	0.602129
GO:0048168	regulation of neuronal synaptic plasticity	1	242	20	16958	0.249961	0.343515	3.50372	0.602129
GO:0050806	positive regulation of synaptic transmission	1	242	20	16958	0.249961	0.343515	3.50372	0.602129
GO:0033198	response to ATP	1	242	20	16958	0.249961	0.343515	3.50372	0.602129
GO:0030539	male genitalia development	1	242	20	16958	0.249961	0.343515	3.50372	0.602129
GO:0032733	positive regulation of interleukin-10 production	1	242	20	16958	0.249961	0.343515	3.50372	0.602129
GO:0006103	2-oxoglutarate metabolic process	1	242	20	16958	0.249961	0.343515	3.50372	0.602129
GO:0032318	regulation of Ras GTPase activity	1	242	20	16958	0.249961	0.343515	3.50372	0.602129
GO:0042472	inner ear morphogenesis	2	242	68	16958	0.253234	0.347442	2.06101	0.596477
GO:0045216	cell-cell junction organization	2	242	68	16958	0.253234	0.347442	2.06101	0.596477
GO:0007030	Golgi organization	2	242	69	16958	0.258531	0.353004	2.03114	0.587487
GO:0071347	cellular response to interleukin-1	2	242	69	16958	0.258531	0.353004	2.03114	0.587487
GO:0070371	ERK1 and ERK2 cascade	1	242	21	16958	0.260677	0.353004	3.33688	0.583898
GO:0007178	transmembrane receptor protein serine/threonine kinase signaling pathway	1	242	21	16958	0.260677	0.353004	3.33688	0.583898
GO:0045445	myoblast differentiation	1	242	21	16958	0.260677	0.353004	3.33688	0.583898
GO:0046323	glucose import	1	242	21	16958	0.260677	0.353004	3.33688	0.583898
GO:0006883	cellular sodium ion homeostasis	1	242	21	16958	0.260677	0.353004	3.33688	0.583898
GO:0002028	regulation of sodium ion transport	1	242	21	16958	0.260677	0.353004	3.33688	0.583898
GO:0035307	positive regulation of protein dephosphorylation	1	242	21	16958	0.260677	0.353004	3.33688	0.583898
GO:0035338	long-chain fatty-acyl-CoA biosynthetic process	1	242	21	16958	0.260677	0.353004	3.33688	0.583898
GO:0006970	response to osmotic stress	1	242	21	16958	0.260677	0.353004	3.33688	0.583898
GO:0055093	response to hyperoxia	1	242	21	16958	0.260677	0.353004	3.33688	0.583898
GO:0060441	epithelial tube branching involved in lung morphogenesis	1	242	21	16958	0.260677	0.353004	3.33688	0.583898
GO:0019835	cytolysis	1	242	21	16958	0.260677	0.353004	3.33688	0.583898
GO:0006997	nucleus organization	1	242	21	16958	0.260677	0.353004	3.33688	0.583898
GO:0071526	semaphorin-plexin signaling pathway	1	242	21	16958	0.260677	0.353004	3.33688	0.583898
GO:0051260	protein homooligomerization	4	242	182	16958	0.262266	0.354868	1.5401	0.581258
GO:0032481	positive regulation of type I interferon production	2	242	70	16958	0.263829	0.355828	2.00213	0.578677
GO:0032482	Rab protein signal transduction	2	242	70	16958	0.263829	0.355828	2.00213	0.578677
GO:0050679	positive regulation of epithelial cell proliferation	2	242	70	16958	0.263829	0.355828	2.00213	0.578677
GO:0030183	B cell differentiation	2	242	70	16958	0.263829	0.355828	2.00213	0.578677
GO:0051437	positive regulation of ubiquitin-protein ligase activity involved in mitotic cell cycle	2	242	71	16958	0.269128	0.361437	1.97393	0.570041
GO:0006950	response to stress	2	242	71	16958	0.269128	0.361437	1.97393	0.570041
GO:0042326	negative regulation of phosphorylation	1	242	22	16958	0.27124	0.361437	3.1852	0.566646
GO:0001702	gastrulation with mouth forming second	1	242	22	16958	0.27124	0.361437	3.1852	0.566646
GO:0032465	regulation of cytokinesis	1	242	22	16958	0.27124	0.361437	3.1852	0.566646
GO:0007220	Notch receptor processing	1	242	22	16958	0.27124	0.361437	3.1852	0.566646
GO:0008037	cell recognition	1	242	22	16958	0.27124	0.361437	3.1852	0.566646
GO:0032148	activation of protein kinase B activity	1	242	22	16958	0.27124	0.361437	3.1852	0.566646
GO:0090102	cochlea development	1	242	22	16958	0.27124	0.361437	3.1852	0.566646
GO:0033137	negative regulation of peptidyl-serine phosphorylation	1	242	22	16958	0.27124	0.361437	3.1852	0.566646
GO:0060716	labyrinthine layer blood vessel development	1	242	22	16958	0.27124	0.361437	3.1852	0.566646
GO:0006509	membrane protein ectodomain proteolysis	1	242	22	16958	0.27124	0.361437	3.1852	0.566646
GO:0045672	positive regulation of osteoclast differentiation	1	242	22	16958	0.27124	0.361437	3.1852	0.566646
GO:0010165	response to X-ray	1	242	22	16958	0.27124	0.361437	3.1852	0.566646
GO:0034113	heterotypic cell-cell adhesion	1	242	22	16958	0.27124	0.361437	3.1852	0.566646
GO:0006633	fatty acid biosynthetic process	2	242	72	16958	0.274426	0.365098	1.94651	0.561575
GO:0040008	regulation of growth	2	242	72	16958	0.274426	0.365098	1.94651	0.561575
GO:0006511	ubiquitin-dependent protein catabolic process	4	242	187	16958	0.27804	0.369611	1.49892	0.555893
GO:0071300	cellular response to retinoic acid	2	242	73	16958	0.279722	0.369698	1.91985	0.553274
GO:0006417	regulation of translation	3	242	129	16958	0.27986	0.369698	1.62964	0.553059
GO:0006979	response to oxidative stress	3	242	129	16958	0.27986	0.369698	1.62964	0.553059
GO:0070372	regulation of ERK1 and ERK2 cascade	1	242	23	16958	0.281654	0.369698	3.04671	0.550285
GO:0034660	ncRNA metabolic process	1	242	23	16958	0.281654	0.369698	3.04671	0.550285
GO:0008361	regulation of cell size	1	242	23	16958	0.281654	0.369698	3.04671	0.550285
GO:0032456	endocytic recycling	1	242	23	16958	0.281654	0.369698	3.04671	0.550285
GO:0007088	regulation of mitosis	1	242	23	16958	0.281654	0.369698	3.04671	0.550285
GO:0046209	nitric oxide metabolic process	1	242	23	16958	0.281654	0.369698	3.04671	0.550285
GO:0045921	positive regulation of exocytosis	1	242	23	16958	0.281654	0.369698	3.04671	0.550285
GO:0043252	sodium-independent organic anion transport	1	242	23	16958	0.281654	0.369698	3.04671	0.550285
GO:0034341	response to interferon-gamma	1	242	23	16958	0.281654	0.369698	3.04671	0.550285
GO:2000378	negative regulation of reactive oxygen species metabolic process	1	242	23	16958	0.281654	0.369698	3.04671	0.550285
GO:0032402	melanosome transport	1	242	23	16958	0.281654	0.369698	3.04671	0.550285
GO:0097300	programmed necrotic cell death	1	242	23	16958	0.281654	0.369698	3.04671	0.550285
GO:0043044	ATP-dependent chromatin remodeling	1	242	23	16958	0.281654	0.369698	3.04671	0.550285
GO:0090263	positive regulation of canonical Wnt signaling pathway	3	242	130	16958	0.28374	0.372144	1.6171	0.547079
GO:0034641	cellular nitrogen compound metabolic process	4	242	189	16958	0.284393	0.372706	1.48306	0.546082
GO:0002479	antigen processing and presentation of exogenous peptide antigen via MHC class I, TAP-dependent	2	242	75	16958	0.290305	0.377817	1.86865	0.537146
GO:0051439	regulation of ubiquitin-protein ligase activity involved in mitotic cell cycle	2	242	75	16958	0.290305	0.377817	1.86865	0.537146
GO:0007420	brain development	5	242	252	16958	0.291663	0.377817	1.39036	0.535119
GO:0048041	focal adhesion assembly	1	242	24	16958	0.291919	0.377817	2.91977	0.534738
GO:0001708	cell fate specification	1	242	24	16958	0.291919	0.377817	2.91977	0.534738
GO:0043113	receptor clustering	1	242	24	16958	0.291919	0.377817	2.91977	0.534738
GO:0048844	artery morphogenesis	1	242	24	16958	0.291919	0.377817	2.91977	0.534738
GO:0072661	protein targeting to plasma membrane	1	242	24	16958	0.291919	0.377817	2.91977	0.534738
GO:0030833	regulation of actin filament polymerization	1	242	24	16958	0.291919	0.377817	2.91977	0.534738
GO:0050999	regulation of nitric-oxide synthase activity	1	242	24	16958	0.291919	0.377817	2.91977	0.534738
GO:0051000	positive regulation of nitric-oxide synthase activity	1	242	24	16958	0.291919	0.377817	2.91977	0.534738
GO:0030511	positive regulation of transforming growth factor beta receptor signaling pathway	1	242	24	16958	0.291919	0.377817	2.91977	0.534738
GO:0046847	filopodium assembly	1	242	24	16958	0.291919	0.377817	2.91977	0.534738
GO:0003009	skeletal muscle contraction	1	242	24	16958	0.291919	0.377817	2.91977	0.534738
GO:0042572	retinol metabolic process	1	242	24	16958	0.291919	0.377817	2.91977	0.534738
GO:0055074	calcium ion homeostasis	1	242	24	16958	0.291919	0.377817	2.91977	0.534738
GO:0006334	nucleosome assembly	3	242	134	16958	0.299301	0.386772	1.56883	0.523891
GO:0006914	autophagy	3	242	134	16958	0.299301	0.386772	1.56883	0.523891
GO:0019915	lipid storage	1	242	25	16958	0.302038	0.387305	2.80298	0.519939
GO:0048488	synaptic vesicle endocytosis	1	242	25	16958	0.302038	0.387305	2.80298	0.519939
GO:0002227	innate immune response in mucosa	1	242	25	16958	0.302038	0.387305	2.80298	0.519939
GO:0006656	phosphatidylcholine biosynthetic process	1	242	25	16958	0.302038	0.387305	2.80298	0.519939
GO:0048169	regulation of long-term neuronal synaptic plasticity	1	242	25	16958	0.302038	0.387305	2.80298	0.519939
GO:0007140	male meiosis	1	242	25	16958	0.302038	0.387305	2.80298	0.519939
GO:0045861	negative regulation of proteolysis	1	242	25	16958	0.302038	0.387305	2.80298	0.519939
GO:0070423	nucleotide-binding oligomerization domain containing signaling pathway	1	242	25	16958	0.302038	0.387305	2.80298	0.519939
GO:0032735	positive regulation of interleukin-12 production	1	242	25	16958	0.302038	0.387305	2.80298	0.519939
GO:0046835	carbohydrate phosphorylation	1	242	25	16958	0.302038	0.387305	2.80298	0.519939
GO:0030307	positive regulation of cell growth	2	242	78	16958	0.306142	0.391965	1.79678	0.514078
GO:0001558	regulation of cell growth	2	242	78	16958	0.306142	0.391965	1.79678	0.514078
GO:0043154	negative regulation of cysteine-type endopeptidase activity involved in apoptotic process	2	242	79	16958	0.311407	0.395834	1.77403	0.506672
GO:0042590	antigen processing and presentation of exogenous peptide antigen via MHC class I	2	242	79	16958	0.311407	0.395834	1.77403	0.506672
GO:2000134	negative regulation of G1/S transition of mitotic cell cycle	1	242	26	16958	0.312013	0.395834	2.69517	0.505828
GO:0032967	positive regulation of collagen biosynthetic process	1	242	26	16958	0.312013	0.395834	2.69517	0.505828
GO:0048873	homeostasis of number of cells within a tissue	1	242	26	16958	0.312013	0.395834	2.69517	0.505828
GO:0006336	DNA replication-independent nucleosome assembly	1	242	26	16958	0.312013	0.395834	2.69517	0.505828
GO:0051453	regulation of intracellular pH	1	242	26	16958	0.312013	0.395834	2.69517	0.505828
GO:0008585	female gonad development	1	242	26	16958	0.312013	0.395834	2.69517	0.505828
GO:0042098	T cell proliferation	1	242	26	16958	0.312013	0.395834	2.69517	0.505828
GO:0070266	necroptotic process	1	242	26	16958	0.312013	0.395834	2.69517	0.505828
GO:0006027	glycosaminoglycan catabolic process	1	242	26	16958	0.312013	0.395834	2.69517	0.505828
GO:0010575	positive regulation vascular endothelial growth factor production	1	242	26	16958	0.312013	0.395834	2.69517	0.505828
GO:0001701	in utero embryonic development	5	242	260	16958	0.313909	0.397936	1.34758	0.503197
GO:0050728	negative regulation of inflammatory response	2	242	80	16958	0.316664	0.401123	1.75186	0.499402
GO:0007173	epidermal growth factor receptor signaling pathway	6	242	324	16958	0.31719	0.401484	1.29767	0.498681
GO:0006611	protein export from nucleus	1	242	27	16958	0.321846	0.405001	2.59535	0.492352
GO:0060135	maternal process involved in female pregnancy	1	242	27	16958	0.321846	0.405001	2.59535	0.492352
GO:2000377	regulation of reactive oxygen species metabolic process	1	242	27	16958	0.321846	0.405001	2.59535	0.492352
GO:0005978	glycogen biosynthetic process	1	242	27	16958	0.321846	0.405001	2.59535	0.492352
GO:2001243	negative regulation of intrinsic apoptotic signaling pathway	1	242	27	16958	0.321846	0.405001	2.59535	0.492352
GO:0015721	bile acid and bile salt transport	1	242	27	16958	0.321846	0.405001	2.59535	0.492352
GO:0000245	spliceosomal complex assembly	1	242	27	16958	0.321846	0.405001	2.59535	0.492352
GO:0031145	anaphase-promoting complex-dependent proteasomal ubiquitin-dependent protein catabolic process	2	242	81	16958	0.321911	0.405001	1.73023	0.492264
GO:0000209	protein polyubiquitination	3	242	140	16958	0.32272	0.405712	1.50159	0.491174
GO:0042254	ribosome biogenesis	2	242	82	16958	0.327149	0.410043	1.70913	0.485254
GO:0016579	protein deubiquitination	2	242	82	16958	0.327149	0.410043	1.70913	0.485254
GO:0002755	MyD88-dependent toll-like receptor signaling pathway	2	242	82	16958	0.327149	0.410043	1.70913	0.485254
GO:0000226	microtubule cytoskeleton organization	2	242	82	16958	0.327149	0.410043	1.70913	0.485254
GO:0010629	negative regulation of gene expression	3	242	142	16958	0.330533	0.41183	1.48044	0.480785
GO:0061418	regulation of transcription from RNA polymerase II promoter in response to hypoxia	1	242	28	16958	0.331539	0.41183	2.50266	0.479466
GO:0035108	limb morphogenesis	1	242	28	16958	0.331539	0.41183	2.50266	0.479466
GO:0043278	response to morphine	1	242	28	16958	0.331539	0.41183	2.50266	0.479466
GO:0090004	positive regulation of establishment of protein localization to plasma membrane	1	242	28	16958	0.331539	0.41183	2.50266	0.479466
GO:0051881	regulation of mitochondrial membrane potential	1	242	28	16958	0.331539	0.41183	2.50266	0.479466
GO:0051412	response to corticosterone	1	242	28	16958	0.331539	0.41183	2.50266	0.479466
GO:0060338	regulation of type I interferon-mediated signaling pathway	1	242	28	16958	0.331539	0.41183	2.50266	0.479466
GO:0032689	negative regulation of interferon-gamma production	1	242	28	16958	0.331539	0.41183	2.50266	0.479466
GO:0051149	positive regulation of muscle cell differentiation	1	242	28	16958	0.331539	0.41183	2.50266	0.479466
GO:0016339	calcium-dependent cell-cell adhesion via plasma membrane cell adhesion molecules	1	242	28	16958	0.331539	0.41183	2.50266	0.479466
GO:0090200	positive regulation of release of cytochrome c from mitochondria	1	242	28	16958	0.331539	0.41183	2.50266	0.479466
GO:0007163	establishment or maintenance of cell polarity	1	242	29	16958	0.341094	0.422754	2.41636	0.467126
GO:0071479	cellular response to ionizing radiation	1	242	29	16958	0.341094	0.422754	2.41636	0.467126
GO:0040014	regulation of multicellular organism growth	1	242	29	16958	0.341094	0.422754	2.41636	0.467126
GO:0042771	intrinsic apoptotic signaling pathway in response to DNA damage by p53 class mediator	1	242	30	16958	0.350513	0.433139	2.33581	0.455296
GO:0007569	cell aging	1	242	30	16958	0.350513	0.433139	2.33581	0.455296
GO:0045773	positive regulation of axon extension	1	242	30	16958	0.350513	0.433139	2.33581	0.455296
GO:0043552	positive regulation of phosphatidylinositol 3-kinase activity	1	242	30	16958	0.350513	0.433139	2.33581	0.455296
GO:0050731	positive regulation of peptidyl-tyrosine phosphorylation	2	242	87	16958	0.353162	0.43609	1.61091	0.452026
GO:0042327	positive regulation of phosphorylation	1	242	31	16958	0.359798	0.439402	2.26046	0.443941
GO:0051281	positive regulation of release of sequestered calcium ion into cytosol	1	242	31	16958	0.359798	0.439402	2.26046	0.443941
GO:0010718	positive regulation of epithelial to mesenchymal transition	1	242	31	16958	0.359798	0.439402	2.26046	0.443941
GO:0007492	endoderm development	1	242	31	16958	0.359798	0.439402	2.26046	0.443941
GO:0045765	regulation of angiogenesis	1	242	31	16958	0.359798	0.439402	2.26046	0.443941
GO:0034612	response to tumor necrosis factor	1	242	31	16958	0.359798	0.439402	2.26046	0.443941
GO:0001755	neural crest cell migration	1	242	31	16958	0.359798	0.439402	2.26046	0.443941
GO:0021983	pituitary gland development	1	242	31	16958	0.359798	0.439402	2.26046	0.443941
GO:0051017	actin filament bundle assembly	1	242	31	16958	0.359798	0.439402	2.26046	0.443941
GO:0030513	positive regulation of BMP signaling pathway	1	242	31	16958	0.359798	0.439402	2.26046	0.443941
GO:0001937	negative regulation of endothelial cell proliferation	1	242	31	16958	0.359798	0.439402	2.26046	0.443941
GO:0033574	response to testosterone	1	242	31	16958	0.359798	0.439402	2.26046	0.443941
GO:0031069	hair follicle morphogenesis	1	242	31	16958	0.359798	0.439402	2.26046	0.443941
GO:0055007	cardiac muscle cell differentiation	1	242	31	16958	0.359798	0.439402	2.26046	0.443941
GO:0000387	spliceosomal snRNP assembly	1	242	31	16958	0.359798	0.439402	2.26046	0.443941
GO:0060070	canonical Wnt signaling pathway	2	242	89	16958	0.363472	0.443563	1.57471	0.439529
GO:0050796	regulation of insulin secretion	2	242	90	16958	0.368604	0.446653	1.55721	0.433441
GO:0006821	chloride transport	2	242	90	16958	0.368604	0.446653	1.55721	0.433441
GO:0060173	limb development	1	242	32	16958	0.368951	0.446653	2.18982	0.433032
GO:0007032	endosome organization	1	242	32	16958	0.368951	0.446653	2.18982	0.433032
GO:0007093	mitotic cell cycle checkpoint	1	242	32	16958	0.368951	0.446653	2.18982	0.433032
GO:0015991	ATP hydrolysis coupled proton transport	1	242	32	16958	0.368951	0.446653	2.18982	0.433032
GO:0006363	termination of RNA polymerase I transcription	1	242	32	16958	0.368951	0.446653	2.18982	0.433032
GO:0021510	spinal cord development	1	242	32	16958	0.368951	0.446653	2.18982	0.433032
GO:2000379	positive regulation of reactive oxygen species metabolic process	1	242	32	16958	0.368951	0.446653	2.18982	0.433032
GO:0030100	regulation of endocytosis	1	242	32	16958	0.368951	0.446653	2.18982	0.433032
GO:0022400	regulation of rhodopsin mediated signaling pathway	1	242	32	16958	0.368951	0.446653	2.18982	0.433032
GO:1902476	chloride transmembrane transport	2	242	91	16958	0.373719	0.452097	1.5401	0.427455
GO:0007507	heart development	4	242	218	16958	0.377929	0.454604	1.28577	0.422589
GO:0031648	protein destabilization	1	242	33	16958	0.377973	0.454604	2.12347	0.422539
GO:0010634	positive regulation of epithelial cell migration	1	242	33	16958	0.377973	0.454604	2.12347	0.422539
GO:0050873	brown fat cell differentiation	1	242	33	16958	0.377973	0.454604	2.12347	0.422539
GO:2001244	positive regulation of intrinsic apoptotic signaling pathway	1	242	33	16958	0.377973	0.454604	2.12347	0.422539
GO:0019216	regulation of lipid metabolic process	1	242	33	16958	0.377973	0.454604	2.12347	0.422539
GO:0030032	lamellipodium assembly	1	242	33	16958	0.377973	0.454604	2.12347	0.422539
GO:0060079	regulation of excitatory postsynaptic membrane potential	1	242	33	16958	0.377973	0.454604	2.12347	0.422539
GO:0044237	cellular metabolic process	3	242	155	16958	0.381134	0.458075	1.35628	0.418922
GO:0001707	mesoderm formation	1	242	34	16958	0.386867	0.462299	2.06101	0.412438
GO:0032480	negative regulation of type I interferon production	1	242	34	16958	0.386867	0.462299	2.06101	0.412438
GO:0030501	positive regulation of bone mineralization	1	242	34	16958	0.386867	0.462299	2.06101	0.412438
GO:0006890	retrograde vesicle-mediated transport, Golgi to ER	1	242	34	16958	0.386867	0.462299	2.06101	0.412438
GO:0001569	patterning of blood vessels	1	242	34	16958	0.386867	0.462299	2.06101	0.412438
GO:0034504	protein localization to nucleus	1	242	34	16958	0.386867	0.462299	2.06101	0.412438
GO:0032776	DNA methylation on cytosine	1	242	34	16958	0.386867	0.462299	2.06101	0.412438
GO:0042113	B cell activation	1	242	34	16958	0.386867	0.462299	2.06101	0.412438
GO:0009636	response to toxic substance	2	242	94	16958	0.388963	0.464471	1.49094	0.410091
GO:0007528	neuromuscular junction development	1	242	35	16958	0.395634	0.467747	2.00213	0.402706
GO:0016056	rhodopsin mediated signaling pathway	1	242	35	16958	0.395634	0.467747	2.00213	0.402706
GO:0042769	DNA damage response, detection of DNA damage	1	242	35	16958	0.395634	0.467747	2.00213	0.402706
GO:0031146	SCF-dependent proteasomal ubiquitin-dependent protein catabolic process	1	242	35	16958	0.395634	0.467747	2.00213	0.402706
GO:0006361	transcription initiation from RNA polymerase I promoter	1	242	35	16958	0.395634	0.467747	2.00213	0.402706
GO:0007190	activation of adenylate cyclase activity	1	242	35	16958	0.395634	0.467747	2.00213	0.402706
GO:0030073	insulin secretion	1	242	35	16958	0.395634	0.467747	2.00213	0.402706
GO:0001975	response to amphetamine	1	242	35	16958	0.395634	0.467747	2.00213	0.402706
GO:0050918	positive chemotaxis	1	242	35	16958	0.395634	0.467747	2.00213	0.402706
GO:0032320	positive regulation of Ras GTPase activity	1	242	35	16958	0.395634	0.467747	2.00213	0.402706
GO:0042100	B cell proliferation	1	242	35	16958	0.395634	0.467747	2.00213	0.402706
GO:0010107	potassium ion import	1	242	35	16958	0.395634	0.467747	2.00213	0.402706
GO:0030177	positive regulation of Wnt signaling pathway	1	242	35	16958	0.395634	0.467747	2.00213	0.402706
GO:0042177	negative regulation of protein catabolic process	1	242	35	16958	0.395634	0.467747	2.00213	0.402706
GO:0008543	fibroblast growth factor receptor signaling pathway	5	242	292	16958	0.40424	0.474598	1.1999	0.39336
GO:0010243	response to organonitrogen compound	1	242	36	16958	0.404277	0.474598	1.94651	0.393321
GO:0007080	mitotic metaphase plate congression	1	242	36	16958	0.404277	0.474598	1.94651	0.393321
GO:0006360	transcription from RNA polymerase I promoter	1	242	36	16958	0.404277	0.474598	1.94651	0.393321
GO:0045907	positive regulation of vasoconstriction	1	242	36	16958	0.404277	0.474598	1.94651	0.393321
GO:0005977	glycogen metabolic process	1	242	36	16958	0.404277	0.474598	1.94651	0.393321
GO:0060325	face morphogenesis	1	242	36	16958	0.404277	0.474598	1.94651	0.393321
GO:0031397	negative regulation of protein ubiquitination	1	242	36	16958	0.404277	0.474598	1.94651	0.393321
GO:0033572	transferrin transport	1	242	36	16958	0.404277	0.474598	1.94651	0.393321
GO:0043473	pigmentation	1	242	36	16958	0.404277	0.474598	1.94651	0.393321
GO:0008152	metabolic process	30	242	1996	16958	0.409866	0.480821	1.05322	0.387358
GO:0033077	T cell differentiation in thymus	1	242	37	16958	0.412796	0.483238	1.8939	0.384264
GO:0035249	synaptic transmission, glutamatergic	1	242	37	16958	0.412796	0.483238	1.8939	0.384264
GO:0010977	negative regulation of neuron projection development	1	242	37	16958	0.412796	0.483238	1.8939	0.384264
GO:0072593	reactive oxygen species metabolic process	1	242	38	16958	0.421194	0.491001	1.84406	0.375517
GO:0032467	positive regulation of cytokinesis	1	242	38	16958	0.421194	0.491001	1.84406	0.375517
GO:0007205	protein kinase C-activating G-protein coupled receptor signaling pathway	1	242	38	16958	0.421194	0.491001	1.84406	0.375517
GO:0051402	neuron apoptotic process	1	242	38	16958	0.421194	0.491001	1.84406	0.375517
GO:0001974	blood vessel remodeling	1	242	38	16958	0.421194	0.491001	1.84406	0.375517
GO:0042692	muscle cell differentiation	1	242	38	16958	0.421194	0.491001	1.84406	0.375517
GO:0008284	positive regulation of cell proliferation	8	242	503	16958	0.428352	0.498907	1.1145	0.368199
GO:0015914	phospholipid transport	1	242	39	16958	0.429473	0.498907	1.79678	0.367064
GO:0045429	positive regulation of nitric oxide biosynthetic process	1	242	39	16958	0.429473	0.498907	1.79678	0.367064
GO:0048536	spleen development	1	242	39	16958	0.429473	0.498907	1.79678	0.367064
GO:0032855	positive regulation of Rac GTPase activity	1	242	39	16958	0.429473	0.498907	1.79678	0.367064
GO:0000186	activation of MAPKK activity	4	242	235	16958	0.432548	0.502129	1.19276	0.363966
GO:0050890	cognition	1	242	40	16958	0.437633	0.506973	1.75186	0.35889
GO:0060291	long-term synaptic potentiation	1	242	40	16958	0.437633	0.506973	1.75186	0.35889
GO:0008206	bile acid metabolic process	1	242	40	16958	0.437633	0.506973	1.75186	0.35889
GO:0006644	phospholipid metabolic process	3	242	171	16958	0.442159	0.51186	1.22938	0.354422
GO:0008286	insulin receptor signaling pathway	5	242	306	16958	0.443564	0.513131	1.14501	0.353043
GO:0034260	negative regulation of GTPase activity	1	242	41	16958	0.445678	0.513438	1.70913	0.350979
GO:0009790	embryo development	1	242	41	16958	0.445678	0.513438	1.70913	0.350979
GO:2001237	negative regulation of extrinsic apoptotic signaling pathway	1	242	41	16958	0.445678	0.513438	1.70913	0.350979
GO:0032729	positive regulation of interferon-gamma production	1	242	41	16958	0.445678	0.513438	1.70913	0.350979
GO:0031018	endocrine pancreas development	1	242	41	16958	0.445678	0.513438	1.70913	0.350979
GO:0055088	lipid homeostasis	1	242	41	16958	0.445678	0.513438	1.70913	0.350979
GO:0006874	cellular calcium ion homeostasis	2	242	106	16958	0.448161	0.515587	1.32216	0.348566
GO:0007409	axonogenesis	2	242	106	16958	0.448161	0.515587	1.32216	0.348566
GO:0006629	lipid metabolic process	8	242	513	16958	0.450007	0.517353	1.09278	0.346781
GO:0006635	fatty acid beta-oxidation	1	242	42	16958	0.453607	0.518986	1.66844	0.34332
GO:0048813	dendrite morphogenesis	1	242	42	16958	0.453607	0.518986	1.66844	0.34332
GO:0000183	chromatin silencing at rDNA	1	242	42	16958	0.453607	0.518986	1.66844	0.34332
GO:0008643	carbohydrate transport	1	242	42	16958	0.453607	0.518986	1.66844	0.34332
GO:0008645	hexose transport	1	242	42	16958	0.453607	0.518986	1.66844	0.34332
GO:0009566	fertilization	1	242	42	16958	0.453607	0.518986	1.66844	0.34332
GO:0045600	positive regulation of fat cell differentiation	1	242	42	16958	0.453607	0.518986	1.66844	0.34332
GO:0007265	Ras protein signal transduction	4	242	243	16958	0.457833	0.523462	1.15349	0.339293
GO:0043687	post-translational protein modification	5	242	312	16958	0.46024	0.525405	1.12299	0.337015
GO:0006605	protein targeting	1	242	43	16958	0.461424	0.525405	1.62964	0.3359
GO:0008015	blood circulation	1	242	43	16958	0.461424	0.525405	1.62964	0.3359
GO:0010043	response to zinc ion	1	242	43	16958	0.461424	0.525405	1.62964	0.3359
GO:1903506	regulation of nucleic acid-templated transcription	1	242	43	16958	0.461424	0.525405	1.62964	0.3359
GO:0010595	positive regulation of endothelial cell migration	1	242	43	16958	0.461424	0.525405	1.62964	0.3359
GO:0032024	positive regulation of insulin secretion	1	242	44	16958	0.469129	0.532724	1.5926	0.328708
GO:0021915	neural tube development	1	242	44	16958	0.469129	0.532724	1.5926	0.328708
GO:0045859	regulation of protein kinase activity	1	242	44	16958	0.469129	0.532724	1.5926	0.328708
GO:0006418	tRNA aminoacylation for protein translation	1	242	44	16958	0.469129	0.532724	1.5926	0.328708
GO:0042593	glucose homeostasis	2	242	111	16958	0.471872	0.535473	1.2626	0.326176
GO:0030324	lung development	2	242	112	16958	0.476541	0.539511	1.25133	0.3219
GO:0030838	positive regulation of actin filament polymerization	1	242	45	16958	0.476725	0.539511	1.55721	0.321732
GO:0009306	protein secretion	1	242	45	16958	0.476725	0.539511	1.55721	0.321732
GO:0030218	erythrocyte differentiation	1	242	45	16958	0.476725	0.539511	1.55721	0.321732
GO:0002224	toll-like receptor signaling pathway	2	242	113	16958	0.481184	0.544189	1.24025	0.317689
GO:0003151	outflow tract morphogenesis	1	242	46	16958	0.484212	0.544657	1.52336	0.314964
GO:0009267	cellular response to starvation	1	242	46	16958	0.484212	0.544657	1.52336	0.314964
GO:0050434	positive regulation of viral transcription	1	242	46	16958	0.484212	0.544657	1.52336	0.314964
GO:0048538	thymus development	1	242	46	16958	0.484212	0.544657	1.52336	0.314964
GO:0032760	positive regulation of tumor necrosis factor production	1	242	46	16958	0.484212	0.544657	1.52336	0.314964
GO:0071560	cellular response to transforming growth factor beta stimulus	1	242	46	16958	0.484212	0.544657	1.52336	0.314964
GO:0006120	mitochondrial electron transport, NADH to ubiquinone	1	242	46	16958	0.484212	0.544657	1.52336	0.314964
GO:0019432	triglyceride biosynthetic process	1	242	46	16958	0.484212	0.544657	1.52336	0.314964
GO:0000045	autophagic vacuole assembly	1	242	47	16958	0.491593	0.549621	1.49094	0.308395
GO:0035176	social behavior	1	242	47	16958	0.491593	0.549621	1.49094	0.308395
GO:0043647	inositol phosphate metabolic process	1	242	47	16958	0.491593	0.549621	1.49094	0.308395
GO:0045786	negative regulation of cell cycle	1	242	47	16958	0.491593	0.549621	1.49094	0.308395
GO:0000413	protein peptidyl-prolyl isomerization	1	242	47	16958	0.491593	0.549621	1.49094	0.308395
GO:0006865	amino acid transport	1	242	47	16958	0.491593	0.549621	1.49094	0.308395
GO:0001541	ovarian follicle development	1	242	47	16958	0.491593	0.549621	1.49094	0.308395
GO:0006520	cellular amino acid metabolic process	1	242	47	16958	0.491593	0.549621	1.49094	0.308395
GO:0008277	regulation of G-protein coupled receptor protein signaling pathway	1	242	47	16958	0.491593	0.549621	1.49094	0.308395
GO:0006367	transcription initiation from RNA polymerase II promoter	4	242	254	16958	0.491957	0.54966	1.10353	0.308073
GO:1903507	negative regulation of nucleic acid-templated transcription	1	242	48	16958	0.498868	0.556635	1.45988	0.302014
GO:0031532	actin cytoskeleton reorganization	1	242	48	16958	0.498868	0.556635	1.45988	0.302014
GO:0010468	regulation of gene expression	3	242	187	16958	0.50074	0.55835	1.12419	0.300388
GO:0071456	cellular response to hypoxia	2	242	118	16958	0.504019	0.561631	1.1877	0.297553
GO:0006626	protein targeting to mitochondrion	1	242	49	16958	0.50604	0.562004	1.43009	0.295815
GO:0051781	positive regulation of cell division	1	242	49	16958	0.50604	0.562004	1.43009	0.295815
GO:0007249	I-kappaB kinase/NF-kappaB signaling	1	242	49	16958	0.50604	0.562004	1.43009	0.295815
GO:0009058	biosynthetic process	1	242	49	16958	0.50604	0.562004	1.43009	0.295815
GO:0030163	protein catabolic process	1	242	49	16958	0.50604	0.562004	1.43009	0.295815
GO:0061025	membrane fusion	1	242	50	16958	0.513109	0.568719	1.40149	0.28979
GO:0045597	positive regulation of cell differentiation	1	242	50	16958	0.513109	0.568719	1.40149	0.28979
GO:0007416	synapse assembly	1	242	50	16958	0.513109	0.568719	1.40149	0.28979
GO:0042384	cilium assembly	2	242	121	16958	0.517406	0.5731	1.15825	0.286169
GO:0045727	positive regulation of translation	1	242	51	16958	0.520078	0.573772	1.37401	0.283932
GO:0008542	visual learning	1	242	51	16958	0.520078	0.573772	1.37401	0.283932
GO:0010923	negative regulation of phosphatase activity	1	242	51	16958	0.520078	0.573772	1.37401	0.283932
GO:0006521	regulation of cellular amino acid metabolic process	1	242	51	16958	0.520078	0.573772	1.37401	0.283932
GO:0043525	positive regulation of neuron apoptotic process	1	242	51	16958	0.520078	0.573772	1.37401	0.283932
GO:0031047	gene silencing by RNA	1	242	51	16958	0.520078	0.573772	1.37401	0.283932
GO:0001822	kidney development	2	242	122	16958	0.521815	0.575308	1.14876	0.282484
GO:0045785	positive regulation of cell adhesion	1	242	52	16958	0.526947	0.580583	1.34758	0.278233
GO:0038095	Fc-epsilon receptor signaling pathway	5	242	337	16958	0.527929	0.58128	1.03968	0.277424
GO:0008202	steroid metabolic process	2	242	124	16958	0.530552	0.583782	1.13023	0.275272
GO:0070301	cellular response to hydrogen peroxide	1	242	53	16958	0.533719	0.586106	1.32216	0.272687
GO:0071346	cellular response to interferon-gamma	1	242	53	16958	0.533719	0.586106	1.32216	0.272687
GO:0022008	neurogenesis	1	242	53	16958	0.533719	0.586106	1.32216	0.272687
GO:0071333	cellular response to glucose stimulus	1	242	54	16958	0.540394	0.593046	1.29767	0.26729
GO:0000165	MAPK cascade	4	242	272	16958	0.545756	0.598536	1.03051	0.263002
GO:0032092	positive regulation of protein binding	1	242	55	16958	0.546974	0.599083	1.27408	0.262034
GO:0006749	glutathione metabolic process	1	242	55	16958	0.546974	0.599083	1.27408	0.262034
GO:0031647	regulation of protein stability	1	242	56	16958	0.55346	0.605789	1.25133	0.256914
GO:0030317	sperm motility	1	242	57	16958	0.559853	0.611182	1.22938	0.251926
GO:0034613	cellular protein localization	1	242	57	16958	0.559853	0.611182	1.22938	0.251926
GO:0051403	stress-activated MAPK cascade	1	242	57	16958	0.559853	0.611182	1.22938	0.251926
GO:0019722	calcium-mediated signaling	1	242	57	16958	0.559853	0.611182	1.22938	0.251926
GO:0051259	protein oligomerization	1	242	58	16958	0.566155	0.617254	1.20818	0.247064
GO:0007254	JNK cascade	1	242	58	16958	0.566155	0.617254	1.20818	0.247064
GO:0042102	positive regulation of T cell proliferation	1	242	59	16958	0.572368	0.623619	1.1877	0.242325
GO:0042127	regulation of cell proliferation	3	242	209	16958	0.575843	0.626996	1.00585	0.239696
GO:0051092	positive regulation of NF-kappaB transcription factor activity	2	242	135	16958	0.576641	0.627454	1.03814	0.239095
GO:0021987	cerebral cortex development	1	242	61	16958	0.584528	0.633968	1.14876	0.233194
GO:0007202	activation of phospholipase C activity	1	242	61	16958	0.584528	0.633968	1.14876	0.233194
GO:0048661	positive regulation of smooth muscle cell proliferation	1	242	61	16958	0.584528	0.633968	1.14876	0.233194
GO:0006968	cellular defense response	1	242	61	16958	0.584528	0.633968	1.14876	0.233194
GO:0051591	response to cAMP	1	242	61	16958	0.584528	0.633968	1.14876	0.233194
GO:0007266	Rho protein signal transduction	1	242	62	16958	0.590479	0.639589	1.13023	0.228796
GO:0045665	negative regulation of neuron differentiation	1	242	62	16958	0.590479	0.639589	1.13023	0.228796
GO:0000278	mitotic cell cycle	6	242	436	16958	0.593086	0.641996	0.964326	0.226883
GO:0030326	embryonic limb morphogenesis	1	242	63	16958	0.596344	0.645104	1.11229	0.224503
GO:0050727	regulation of inflammatory response	1	242	64	16958	0.602126	0.650093	1.09491	0.220313
GO:0045596	negative regulation of cell differentiation	1	242	64	16958	0.602126	0.650093	1.09491	0.220313
GO:0042147	retrograde transport, endosome to Golgi	1	242	64	16958	0.602126	0.650093	1.09491	0.220313
GO:0016485	protein processing	1	242	65	16958	0.607825	0.655398	1.07807	0.216221
GO:0015758	glucose transport	1	242	65	16958	0.607825	0.655398	1.07807	0.216221
GO:0031398	positive regulation of protein ubiquitination	1	242	66	16958	0.613444	0.660175	1.06173	0.212225
GO:0034166	toll-like receptor 10 signaling pathway	1	242	66	16958	0.613444	0.660175	1.06173	0.212225
GO:0034146	toll-like receptor 5 signaling pathway	1	242	66	16958	0.613444	0.660175	1.06173	0.212225
GO:0007050	cell cycle arrest	2	242	145	16958	0.615608	0.662076	0.966543	0.210696
GO:0006488	dolichol-linked oligosaccharide biosynthetic process	1	242	67	16958	0.618981	0.664847	1.04589	0.208322
GO:0001938	positive regulation of endothelial cell proliferation	1	242	67	16958	0.618981	0.664847	1.04589	0.208322
GO:0043433	negative regulation of sequence-specific DNA binding transcription factor activity	1	242	68	16958	0.62444	0.670278	1.03051	0.204509
GO:0000902	cell morphogenesis	1	242	69	16958	0.629821	0.674317	1.01557	0.200783
GO:0030334	regulation of cell migration	1	242	69	16958	0.629821	0.674317	1.01557	0.200783
GO:0061136	regulation of proteasomal protein catabolic process	1	242	69	16958	0.629821	0.674317	1.01557	0.200783
GO:0007269	neurotransmitter secretion	1	242	69	16958	0.629821	0.674317	1.01557	0.200783
GO:0032088	negative regulation of NF-kappaB transcription factor activity	1	242	70	16958	0.635126	0.678689	1.00106	0.19714
GO:0006302	double-strand break repair	1	242	70	16958	0.635126	0.678689	1.00106	0.19714
GO:0008104	protein localization	1	242	70	16958	0.635126	0.678689	1.00106	0.19714
GO:0007156	homophilic cell adhesion via plasma membrane adhesion molecules	2	242	152	16958	0.641219	0.684761	0.922031	0.192994
GO:0006631	fatty acid metabolic process	2	242	153	16958	0.644766	0.688109	0.916005	0.190598
GO:0032870	cellular response to hormone stimulus	1	242	72	16958	0.645508	0.688459	0.973255	0.190098
GO:0034162	toll-like receptor 9 signaling pathway	1	242	73	16958	0.650588	0.692549	0.959923	0.186694
GO:0038124	toll-like receptor TLR6:TLR2 signaling pathway	1	242	73	16958	0.650588	0.692549	0.959923	0.186694
GO:0038123	toll-like receptor TLR1:TLR2 signaling pathway	1	242	73	16958	0.650588	0.692549	0.959923	0.186694
GO:0045444	fat cell differentiation	1	242	74	16958	0.655596	0.696101	0.946951	0.183363
GO:0006879	cellular iron ion homeostasis	1	242	74	16958	0.655596	0.696101	0.946951	0.183363
GO:0007338	single fertilization	1	242	74	16958	0.655596	0.696101	0.946951	0.183363
GO:0016197	endosomal transport	1	242	74	16958	0.655596	0.696101	0.946951	0.183363
GO:0002244	hematopoietic progenitor cell differentiation	1	242	75	16958	0.660533	0.70045	0.934325	0.180106
GO:0034134	toll-like receptor 2 signaling pathway	1	242	75	16958	0.660533	0.70045	0.934325	0.180106
GO:0031295	T cell costimulation	1	242	76	16958	0.665399	0.704345	0.922031	0.176918
GO:0060041	retina development in camera-type eye	1	242	76	16958	0.665399	0.704345	0.922031	0.176918
GO:0006805	xenobiotic metabolic process	2	242	159	16958	0.665473	0.704345	0.881439	0.17687
GO:0051607	defense response to virus	2	242	160	16958	0.668828	0.707447	0.87593	0.174686
GO:0060326	cell chemotaxis	1	242	77	16958	0.670195	0.708443	0.910057	0.173799
GO:0050830	defense response to Gram-positive bacterium	1	242	78	16958	0.674923	0.711636	0.898389	0.170746
GO:0035666	TRIF-dependent toll-like receptor signaling pathway	1	242	78	16958	0.674923	0.711636	0.898389	0.170746
GO:0007286	spermatid development	1	242	78	16958	0.674923	0.711636	0.898389	0.170746
GO:0055086	nucleobase-containing small molecule metabolic process	1	242	78	16958	0.674923	0.711636	0.898389	0.170746
GO:0043123	positive regulation of I-kappaB kinase/NF-kappaB signaling	2	242	162	16958	0.675457	0.711749	0.865116	0.170402
GO:0006915	apoptotic process	10	242	778	16958	0.677387	0.713331	0.900699	0.169163
GO:0007219	Notch signaling pathway	2	242	163	16958	0.678731	0.714296	0.859808	0.168302
GO:0044255	cellular lipid metabolic process	2	242	164	16958	0.681979	0.717261	0.854566	0.166229
GO:0002756	MyD88-independent toll-like receptor signaling pathway	1	242	80	16958	0.684177	0.71912	0.87593	0.164831
GO:0051056	regulation of small GTPase mediated signal transduction	2	242	165	16958	0.685199	0.71974	0.849386	0.164183
GO:0006493	protein O-linked glycosylation	1	242	82	16958	0.693169	0.727195	0.854566	0.159161
GO:0030216	keratinocyte differentiation	1	242	82	16958	0.693169	0.727195	0.854566	0.159161
GO:0006767	water-soluble vitamin metabolic process	1	242	83	16958	0.697569	0.730891	0.84427	0.156413
GO:0032869	cellular response to insulin stimulus	1	242	83	16958	0.697569	0.730891	0.84427	0.156413
GO:0034138	toll-like receptor 3 signaling pathway	1	242	84	16958	0.701906	0.734974	0.834219	0.153721
GO:0006810	transport	25	242	1908	16958	0.70573	0.738513	0.918165	0.151362
GO:0010976	positive regulation of neuron projection development	1	242	85	16958	0.706182	0.738522	0.824404	0.151084
GO:0007005	mitochondrion organization	1	242	87	16958	0.714549	0.746337	0.805453	0.145968
GO:0035264	multicellular organism growth	1	242	87	16958	0.714549	0.746337	0.805453	0.145968
GO:0008033	tRNA processing	1	242	89	16958	0.72268	0.753413	0.787353	0.141054
GO:0001843	neural tube closure	1	242	89	16958	0.72268	0.753413	0.787353	0.141054
GO:0032851	positive regulation of Rab GTPase activity	1	242	89	16958	0.72268	0.753413	0.787353	0.141054
GO:0007275	multicellular organismal development	14	242	1112	16958	0.724546	0.754886	0.882231	0.139934
GO:0015992	proton transport	1	242	90	16958	0.726658	0.756614	0.778604	0.13867
GO:0043161	proteasome-mediated ubiquitin-dependent protein catabolic process	2	242	179	16958	0.727535	0.757055	0.782954	0.138146
GO:0006766	vitamin metabolic process	1	242	91	16958	0.73058	0.759275	0.770048	0.136332
GO:0035725	sodium ion transmembrane transport	1	242	91	16958	0.73058	0.759275	0.770048	0.136332
GO:0000122	negative regulation of transcription from RNA polymerase II promoter	9	242	739	16958	0.732684	0.760987	0.853409	0.135083
GO:0007283	spermatogenesis	5	242	430	16958	0.738235	0.766275	0.814818	0.131805
GO:0030154	cell differentiation	10	242	820	16958	0.738701	0.766281	0.854566	0.131532
GO:0045814	negative regulation of gene expression, epigenetic	1	242	94	16958	0.742012	0.769237	0.745472	0.129589
GO:0046474	glycerophospholipid biosynthetic process	1	242	95	16958	0.745714	0.772595	0.737625	0.127428
GO:0007268	synaptic transmission	5	242	440	16958	0.756175	0.782946	0.7963	0.121378
GO:0006897	endocytosis	2	242	191	16958	0.759907	0.785931	0.733763	0.11924
GO:0034142	toll-like receptor 4 signaling pathway	1	242	99	16958	0.760001	0.785931	0.707822	0.119186
GO:0050852	T cell receptor signaling pathway	1	242	102	16958	0.770189	0.795973	0.687004	0.113403
GO:0035335	peptidyl-tyrosine dephosphorylation	1	242	103	16958	0.773488	0.798888	0.680334	0.111546
GO:0001889	liver development	1	242	105	16958	0.779946	0.805059	0.667375	0.107935
GO:0040029	regulation of gene expression, epigenetic	1	242	108	16958	0.789291	0.8142	0.648837	0.102763
GO:0008544	epidermis development	1	242	112	16958	0.801138	0.825911	0.625664	0.0962925
GO:0008283	cell proliferation	4	242	386	16958	0.804527	0.828771	0.726159	0.0944595
GO:0006996	organelle organization	3	242	300	16958	0.804907	0.828771	0.700744	0.0942542
GO:0016337	single organismal cell-cell adhesion	1	242	114	16958	0.806811	0.830218	0.614688	0.0932282
GO:0050790	regulation of catalytic activity	1	242	118	16958	0.817677	0.840362	0.593851	0.0874181
GO:0001764	neuron migration	1	242	118	16958	0.817677	0.840362	0.593851	0.0874181
GO:0048011	neurotrophin TRK receptor signaling pathway	4	242	396	16958	0.820144	0.842017	0.707822	0.0861101
GO:0006464	cellular protein modification process	1	242	119	16958	0.820297	0.842017	0.58886	0.0860287
GO:0043547	positive regulation of GTPase activity	5	242	483	16958	0.822934	0.844203	0.725408	0.0846351
GO:0007010	cytoskeleton organization	1	242	122	16958	0.827935	0.848811	0.57438	0.0820039
GO:0034220	ion transmembrane transport	3	242	323	16958	0.842967	0.863691	0.650846	0.0741897
GO:0055085	transmembrane transport	9	242	831	16958	0.843994	0.864213	0.758928	0.0736605
GO:0042391	regulation of membrane potential	1	242	129	16958	0.844521	0.864222	0.543212	0.0733894
GO:0007399	nervous system development	5	242	501	16958	0.84615	0.865357	0.699345	0.0725529
GO:0097190	apoptotic signaling pathway	1	242	130	16958	0.846757	0.865447	0.539034	0.0722411
GO:0006814	sodium ion transport	1	242	131	16958	0.848961	0.867168	0.534919	0.0711123
GO:0006952	defense response	1	242	132	16958	0.851133	0.868854	0.530867	0.0700025
GO:0002250	adaptive immune response	1	242	134	16958	0.855385	0.87266	0.522943	0.0678386
GO:0006813	potassium ion transport	1	242	136	16958	0.859515	0.876337	0.515253	0.0657465
GO:0009653	anatomical structure morphogenesis	1	242	138	16958	0.863528	0.879353	0.507785	0.0637235
GO:0090305	nucleic acid phosphodiester bond hydrolysis	1	242	138	16958	0.863528	0.879353	0.507785	0.0637235
GO:0030030	cell projection organization	1	242	142	16958	0.871215	0.886639	0.493482	0.0598747
GO:0006816	calcium ion transport	1	242	153	16958	0.890202	0.90541	0.458002	0.0505116
GO:0034765	regulation of ion transmembrane transport	1	242	163	16958	0.905031	0.919931	0.429904	0.0433367
GO:0006486	protein glycosylation	1	242	165	16958	0.907748	0.92213	0.424693	0.0420348
GO:0051301	cell division	3	242	387	16958	0.916985	0.930947	0.543212	0.0376377
GO:0007067	mitotic nuclear division	2	242	288	16958	0.919417	0.932847	0.486628	0.0364876
GO:0006470	protein dephosphorylation	1	242	176	16958	0.921366	0.934256	0.39815	0.0355679
GO:0019221	cytokine-mediated signaling pathway	2	242	294	16958	0.92492	0.93729	0.476696	0.0338958
GO:0007166	cell surface receptor signaling pathway	2	242	314	16958	0.940819	0.952822	0.446334	0.0264941
GO:0016055	Wnt signaling pathway	1	242	202	16958	0.946114	0.957603	0.346903	0.0240564
GO:0045892	negative regulation of transcription, DNA-templated	4	242	535	16958	0.949661	0.96061	0.523921	0.0224315
GO:0016311	dephosphorylation	1	242	222	16958	0.959725	0.970201	0.31565	0.0178534
GO:0016310	phosphorylation	6	242	785	16958	0.970469	0.980468	0.5356	0.0130184
GO:0016567	protein ubiquitination	3	242	487	16958	0.971646	0.981041	0.43167	0.0124918
GO:0006281	DNA repair	2	242	376	16958	0.972214	0.981041	0.372736	0.0122382
GO:0006325	chromatin organization	1	242	261	16958	0.977194	0.98547	0.268484	0.0100194
GO:0045944	positive regulation of transcription from RNA polymerase II promoter	7	242	993	16958	0.989428	0.997204	0.493979	0.00461591
GO:0045893	positive regulation of transcription, DNA-templated	3	242	588	16958	0.99109	0.998276	0.357522	0.00388681
GO:0035556	intracellular signal transduction	2	242	488	16958	0.99329	0.999888	0.28719	0.00292387
GO:0006357	regulation of transcription from RNA polymerase II promoter	2	242	530	16958	0.996118	1	0.264432	0.00168919
GO:0006811	ion transport	3	242	687	16958	0.997286	1	0.306002	0.00118042
GO:0006974	cellular response to DNA damage stimulus	1	242	427	16958	0.998004	1	0.164109	0.000867897
GO:0050896	response to stimulus	2	242	610	16958	0.998655	1	0.229752	0.000584552
GO:0008150	biological_process	3	242	768	16958	0.999006	1	0.273728	0.000431876
GO:0007049	cell cycle	2	242	641	16958	0.999113	1	0.218641	0.00038545
GO:0007165	signal transduction	16	242	2146	16958	0.999277	1	0.522456	0.000314183
GO:0006468	protein phosphorylation	1	242	638	16958	0.999913	1	0.109834	3.7839e-05
GO:0007186	G-protein coupled receptor signaling pathway	3	242	1048	16958	0.999974	1	0.200595	1.12831e-05
GO:0006351	transcription, DNA-templated	9	242	2398	16958	1	1	0.262998	6.06858e-09
GO:0006355	regulation of transcription, DNA-templated	7	242	2550	16958	1	1	0.192361	2.12467e-11

## Sheet: mRNA GO 
Supplementary Data 4 Differentially expressed mRNA GO function
GOID	GOTerm	DifGene	AllDifGene	GeneInGO	AllGene	P-Value	FDR	Enrichment	(-log10P)
GO:0016126	sterol biosynthetic process	9	348	29	16958	4.06015e-09	8.2827e-06	15.1231	8.39146
GO:0008202	steroid metabolic process	14	348	124	16958	2.56642e-07	0.000261775	5.50176	6.59067
GO:0006695	cholesterol biosynthetic process	8	348	38	16958	8.29304e-07	0.000563927	10.2589	6.08129
GO:0030199	collagen fibril organization	8	348	41	16958	1.53565e-06	0.000783181	9.50827	5.81371
GO:0006694	steroid biosynthetic process	9	348	61	16958	3.94297e-06	0.00160873	7.18966	5.40418
GO:0006954	inflammatory response	22	348	368	16958	7.96192e-06	0.0019856	2.9132	5.09898
GO:0044281	small molecule metabolic process	55	348	1468	16958	8.7978e-06	0.0019856	1.82571	5.05563
GO:0008299	isoprenoid biosynthetic process	5	348	15	16958	8.96606e-06	0.0019856	16.2433	5.0474
GO:0030198	extracellular matrix organization	20	348	317	16958	9.41437e-06	0.0019856	3.07444	5.02621
GO:0002376	immune system process	23	348	401	16958	9.73334e-06	0.0019856	2.79498	5.01174
GO:0001501	skeletal system development	13	348	160	16958	2.66521e-05	0.00463612	3.9593	4.57427
GO:0007155	cell adhesion	30	348	645	16958	2.72713e-05	0.00463612	2.26651	4.56429
GO:0006979	response to oxidative stress	11	348	129	16958	7.13679e-05	0.0110573	4.15526	4.1465
GO:0045766	positive regulation of angiogenesis	10	348	108	16958	7.58832e-05	0.0110573	4.51203	4.11985
GO:0008203	cholesterol metabolic process	9	348	94	16958	0.000133634	0.0159186	4.66563	3.87408
GO:0030574	collagen catabolic process	8	348	74	16958	0.000134536	0.0159186	5.2681	3.87116
GO:0019369	arachidonic acid metabolic process	7	348	56	16958	0.000141019	0.0159186	6.09124	3.85072
GO:0032026	response to magnesium ion	4	348	14	16958	0.000148261	0.0159186	13.9228	3.82897
GO:0006809	nitric oxide biosynthetic process	4	348	14	16958	0.000148261	0.0159186	13.9228	3.82897
GO:0030212	hyaluronan metabolic process	5	348	26	16958	0.000163104	0.0166366	9.37113	3.78754
GO:0007166	cell surface receptor signaling pathway	17	348	314	16958	0.000280041	0.027204	2.63824	3.55278
GO:0008284	positive regulation of cell proliferation	23	348	503	16958	0.000304897	0.0282722	2.22821	3.51585
GO:0050727	regulation of inflammatory response	7	348	64	16958	0.000328344	0.0283837	5.32983	3.48367
GO:0006915	apoptotic process	31	348	778	16958	0.000333925	0.0283837	1.94168	3.47635
GO:2000664	positive regulation of interleukin-5 secretion	2	348	2	16958	0.000419938	0.0285558	48.7299	3.37681
GO:0071727	cellular response to triacyl bacterial lipopeptide	2	348	2	16958	0.000419938	0.0285558	48.7299	3.37681
GO:0042495	detection of triacyl bacterial lipopeptide	2	348	2	16958	0.000419938	0.0285558	48.7299	3.37681
GO:0046456	icosanoid biosynthetic process	2	348	2	16958	0.000419938	0.0285558	48.7299	3.37681
GO:0009645	response to low light intensity stimulus	2	348	2	16958	0.000419938	0.0285558	48.7299	3.37681
GO:0090291	negative regulation of osteoclast proliferation	2	348	2	16958	0.000419938	0.0285558	48.7299	3.37681
GO:0072643	interferon-gamma secretion	3	348	8	16958	0.000444425	0.029246	18.2737	3.3522
GO:0001525	angiogenesis	14	348	244	16958	0.000538408	0.0343235	2.79598	3.26889
GO:0009615	response to virus	10	348	139	16958	0.0005969	0.0367992	3.50575	3.2241
GO:0060337	type I interferon signaling pathway	7	348	71	16958	0.000621971	0.0367992	4.80435	3.20623
GO:0014070	response to organic cyclic compound	10	348	140	16958	0.000631359	0.0367992	3.48071	3.19972
GO:0035457	cellular response to interferon-alpha	3	348	9	16958	0.000656514	0.0372025	16.2433	3.18276
GO:0032496	response to lipopolysaccharide	12	348	195	16958	0.000719638	0.0395105	2.99876	3.14289
GO:0055114	oxidation-reduction process	29	348	744	16958	0.000735981	0.0395105	1.89942	3.13313
GO:0060325	face morphogenesis	5	348	36	16958	0.000790193	0.0413332	6.76804	3.10227
GO:0022617	extracellular matrix disassembly	9	348	120	16958	0.000825362	0.0420935	3.65474	3.08336
GO:0006749	glutathione metabolic process	6	348	55	16958	0.000888884	0.0442274	5.31599	3.05115
GO:0006629	lipid metabolic process	22	348	513	16958	0.000960685	0.0463923	2.08978	3.01742
GO:0060548	negative regulation of cell death	6	348	56	16958	0.000978628	0.0463923	5.22106	3.00938
GO:0072593	reactive oxygen species metabolic process	5	348	38	16958	0.00101743	0.0463923	6.41183	2.9925
GO:0007267	cell-cell signaling	14	348	261	16958	0.00103838	0.0463923	2.61386	2.98364
GO:0001558	regulation of cell growth	7	348	78	16958	0.00109359	0.0463923	4.37319	2.96115
GO:0001503	ossification	8	348	101	16958	0.00111872	0.0463923	3.85979	2.95128
GO:0001502	cartilage condensation	4	348	23	16958	0.00113346	0.0463923	8.47476	2.94559
GO:0019221	cytokine-mediated signaling pathway	15	348	294	16958	0.00115325	0.0463923	2.48622	2.93808
GO:0097191	extrinsic apoptotic signaling pathway	6	348	58	16958	0.00117887	0.0463923	5.04102	2.92854
GO:0051216	cartilage development	7	348	79	16958	0.00117919	0.0463923	4.31784	2.92842
GO:0043331	response to dsRNA	2	348	3	16958	0.00124268	0.0463923	32.4866	2.90564
GO:0035900	response to isolation stress	2	348	3	16958	0.00124268	0.0463923	32.4866	2.90564
GO:0033693	neurofilament bundle assembly	2	348	3	16958	0.00124268	0.0463923	32.4866	2.90564
GO:0002237	response to molecule of bacterial origin	3	348	11	16958	0.00125077	0.0463923	13.29	2.90282
GO:0032570	response to progesterone	5	348	41	16958	0.00144466	0.0508122	5.94267	2.84023
GO:0030162	regulation of proteolysis	5	348	41	16958	0.00144466	0.0508122	5.94267	2.84023
GO:0055072	iron ion homeostasis	5	348	41	16958	0.00144466	0.0508122	5.94267	2.84023
GO:0001836	release of cytochrome c from mitochondria	4	348	25	16958	0.00156776	0.0542074	7.79678	2.80472
GO:0051607	defense response to virus	10	348	160	16958	0.00174792	0.0594291	3.04562	2.75748
GO:0045087	innate immune response	32	348	900	16958	0.00179647	0.0600787	1.73262	2.74558
GO:0042574	retinal metabolic process	3	348	13	16958	0.00210289	0.0691919	11.2454	2.67718
GO:0002062	chondrocyte differentiation	5	348	45	16958	0.00220307	0.0713376	5.41443	2.65697
GO:2000667	positive regulation of interleukin-13 secretion	2	348	4	16958	0.0024516	0.072482	24.3649	2.61055
GO:0071603	endothelial cell-cell adhesion	2	348	4	16958	0.0024516	0.072482	24.3649	2.61055
GO:0090027	negative regulation of monocyte chemotaxis	2	348	4	16958	0.0024516	0.072482	24.3649	2.61055
GO:0070164	negative regulation of adiponectin secretion	2	348	4	16958	0.0024516	0.072482	24.3649	2.61055
GO:0048659	smooth muscle cell proliferation	2	348	4	16958	0.0024516	0.072482	24.3649	2.61055
GO:0071934	thiamine transmembrane transport	2	348	4	16958	0.0024516	0.072482	24.3649	2.61055
GO:0060122	inner ear receptor stereocilium organization	3	348	14	16958	0.00263597	0.0746859	10.4421	2.57906
GO:0045055	regulated secretory pathway	3	348	14	16958	0.00263597	0.0746859	10.4421	2.57906
GO:0019371	cyclooxygenase pathway	3	348	14	16958	0.00263597	0.0746859	10.4421	2.57906
GO:0045471	response to ethanol	8	348	118	16958	0.00300235	0.0839014	3.30372	2.52254
GO:0005975	carbohydrate metabolic process	18	348	425	16958	0.00310757	0.0841103	2.06385	2.50758
GO:0031214	biomineral tissue development	4	348	30	16958	0.00313352	0.0841103	6.49732	2.50397
GO:0001958	endochondral ossification	4	348	30	16958	0.00313352	0.0841103	6.49732	2.50397
GO:0030214	hyaluronan catabolic process	3	348	15	16958	0.00324524	0.0859777	9.74598	2.48875
GO:2001238	positive regulation of extrinsic apoptotic signaling pathway	4	348	31	16958	0.00354037	0.0913602	6.28773	2.45095
GO:0038124	toll-like receptor TLR6:TLR2 signaling pathway	6	348	73	16958	0.00383775	0.0913602	4.0052	2.41592
GO:0038123	toll-like receptor TLR1:TLR2 signaling pathway	6	348	73	16958	0.00383775	0.0913602	4.0052	2.41592
GO:0071276	cellular response to cadmium ion	3	348	16	16958	0.00393392	0.0913602	9.13685	2.40517
GO:0045088	regulation of innate immune response	3	348	16	16958	0.00393392	0.0913602	9.13685	2.40517
GO:0030502	negative regulation of bone mineralization	3	348	16	16958	0.00393392	0.0913602	9.13685	2.40517
GO:0071773	cellular response to BMP stimulus	4	348	32	16958	0.00398165	0.0913602	6.09124	2.39994
GO:0060676	ureteric bud formation	2	348	5	16958	0.0040306	0.0913602	19.492	2.39463
GO:0034755	iron ion transmembrane transport	2	348	5	16958	0.0040306	0.0913602	19.492	2.39463
GO:0051891	positive regulation of cardioblast differentiation	2	348	5	16958	0.0040306	0.0913602	19.492	2.39463
GO:0032237	activation of store-operated calcium channel activity	2	348	5	16958	0.0040306	0.0913602	19.492	2.39463
GO:0002819	regulation of adaptive immune response	2	348	5	16958	0.0040306	0.0913602	19.492	2.39463
GO:0050689	negative regulation of defense response to virus by host	2	348	5	16958	0.0040306	0.0913602	19.492	2.39463
GO:0034142	toll-like receptor 4 signaling pathway	7	348	99	16958	0.0042796	0.0959383	3.44555	2.3686
GO:0034134	toll-like receptor 2 signaling pathway	6	348	75	16958	0.00438765	0.0972915	3.89839	2.35777
GO:0010634	positive regulation of epithelial cell migration	4	348	33	16958	0.00445869	0.0978035	5.90665	2.35079
GO:0071294	cellular response to zinc ion	3	348	17	16958	0.00470496	0.101033	8.59939	2.32744
GO:0031333	negative regulation of protein complex assembly	3	348	17	16958	0.00470496	0.101033	8.59939	2.32744
GO:0007160	cell-matrix adhesion	7	348	101	16958	0.0047763	0.101496	3.37732	2.32091
GO:0070059	intrinsic apoptotic signaling pathway in response to endoplasmic reticulum stress	4	348	34	16958	0.00497276	0.104582	5.73293	2.3034
GO:0030168	platelet activation	11	348	216	16958	0.0051438	0.106299	2.48161	2.28872
GO:0010466	negative regulation of peptidase activity	8	348	129	16958	0.00515863	0.106299	3.02201	2.28747
GO:0043627	response to estrogen	6	348	78	16958	0.0053186	0.1085	3.74845	2.2742
GO:0030177	positive regulation of Wnt signaling pathway	4	348	35	16958	0.00552512	0.11122	5.56913	2.25766
GO:0009395	phospholipid catabolic process	3	348	18	16958	0.00556101	0.11122	8.12165	2.25485
GO:0060021	palate development	6	348	79	16958	0.00565883	0.112078	3.701	2.24727
GO:0002682	regulation of immune system process	2	348	6	16958	0.00596406	0.112809	16.2433	2.22446
GO:0033591	response to L-ascorbic acid	2	348	6	16958	0.00596406	0.112809	16.2433	2.22446
GO:0045110	intermediate filament bundle assembly	2	348	6	16958	0.00596406	0.112809	16.2433	2.22446
GO:0030213	hyaluronan biosynthetic process	2	348	6	16958	0.00596406	0.112809	16.2433	2.22446
GO:0001666	response to hypoxia	10	348	190	16958	0.00597224	0.112809	2.56473	2.22386
GO:0048468	cell development	5	348	57	16958	0.00618441	0.115745	4.27455	2.2087
GO:0043123	positive regulation of I-kappaB kinase/NF-kappaB signaling	9	348	162	16958	0.00632687	0.117335	2.70722	2.19881
GO:0008631	intrinsic apoptotic signaling pathway in response to oxidative stress	3	348	19	16958	0.00650445	0.119541	7.69419	2.18679
GO:0060395	SMAD protein signal transduction	5	348	58	16958	0.00665663	0.121246	4.20085	2.17675
GO:0002755	MyD88-dependent toll-like receptor signaling pathway	6	348	82	16958	0.00677489	0.122308	3.5656	2.1691
GO:0042267	natural killer cell mediated cytotoxicity	3	348	20	16958	0.00753741	0.132554	7.30948	2.12278
GO:0045926	negative regulation of growth	3	348	20	16958	0.00753741	0.132554	7.30948	2.12278
GO:0090190	positive regulation of branching involved in ureteric bud morphogenesis	3	348	20	16958	0.00753741	0.132554	7.30948	2.12278
GO:0002576	platelet degranulation	6	348	84	16958	0.00760244	0.132555	3.48071	2.11905
GO:0009409	response to cold	4	348	39	16958	0.00814119	0.134426	4.99794	2.08931
GO:0008285	negative regulation of cell proliferation	17	348	432	16958	0.00816681	0.134426	1.91761	2.08795
GO:0071281	cellular response to iron ion	2	348	7	16958	0.00823687	0.134426	13.9228	2.08424
GO:0043567	regulation of insulin-like growth factor receptor signaling pathway	2	348	7	16958	0.00823687	0.134426	13.9228	2.08424
GO:0051346	negative regulation of hydrolase activity	2	348	7	16958	0.00823687	0.134426	13.9228	2.08424
GO:0043931	ossification involved in bone maturation	2	348	7	16958	0.00823687	0.134426	13.9228	2.08424
GO:0071599	otic vesicle development	2	348	7	16958	0.00823687	0.134426	13.9228	2.08424
GO:1903076	regulation of protein localization to plasma membrane	2	348	7	16958	0.00823687	0.134426	13.9228	2.08424
GO:0001894	tissue homeostasis	3	348	21	16958	0.00866176	0.140057	6.96141	2.06239
GO:0002224	toll-like receptor signaling pathway	7	348	113	16958	0.00871923	0.140057	3.01867	2.05952
GO:0097193	intrinsic apoptotic signaling pathway	5	348	62	16958	0.00879867	0.140229	3.92983	2.05558
GO:0042493	response to drug	15	348	367	16958	0.00909634	0.14191	1.99168	2.04113
GO:0032355	response to estradiol	7	348	114	16958	0.00913112	0.14191	2.99219	2.03948
GO:0001568	blood vessel development	5	348	63	16958	0.00940056	0.14191	3.86745	2.02685
GO:0042346	positive regulation of NF-kappaB import into nucleus	3	348	22	16958	0.00987915	0.14191	6.64498	2.00528
GO:0045987	positive regulation of smooth muscle contraction	3	348	22	16958	0.00987915	0.14191	6.64498	2.00528
GO:0030203	glycosaminoglycan metabolic process	7	348	116	16958	0.00999742	0.14191	2.9406	2.00011
GO:0007568	aging	9	348	175	16958	0.0102514	0.14191	2.50611	1.98922
GO:0016477	cell migration	10	348	206	16958	0.01028	0.14191	2.36553	1.98801
GO:0006665	sphingolipid metabolic process	6	348	90	16958	0.0105207	0.14191	3.24866	1.97795
GO:0031666	positive regulation of lipopolysaccharide-mediated signaling pathway	2	348	8	16958	0.0108344	0.14191	12.1825	1.9652
GO:0010666	positive regulation of cardiac muscle cell apoptotic process	2	348	8	16958	0.0108344	0.14191	12.1825	1.9652
GO:0060907	positive regulation of macrophage cytokine production	2	348	8	16958	0.0108344	0.14191	12.1825	1.9652
GO:0009404	toxin metabolic process	2	348	8	16958	0.0108344	0.14191	12.1825	1.9652
GO:0071493	cellular response to UV-B	2	348	8	16958	0.0108344	0.14191	12.1825	1.9652
GO:0014824	artery smooth muscle contraction	2	348	8	16958	0.0108344	0.14191	12.1825	1.9652
GO:0060710	chorio-allantoic fusion	2	348	8	16958	0.0108344	0.14191	12.1825	1.9652
GO:0006517	protein deglycosylation	2	348	8	16958	0.0108344	0.14191	12.1825	1.9652
GO:0033629	negative regulation of cell adhesion mediated by integrin	2	348	8	16958	0.0108344	0.14191	12.1825	1.9652
GO:0071456	cellular response to hypoxia	7	348	118	16958	0.0109222	0.14191	2.89076	1.96169
GO:0010951	negative regulation of endopeptidase activity	8	348	148	16958	0.0114405	0.14191	2.63405	1.94156
GO:0043280	positive regulation of cysteine-type endopeptidase activity involved in apoptotic process	4	348	43	16958	0.01146	0.14191	4.53301	1.94082
GO:0051384	response to glucocorticoid	6	348	92	16958	0.011649	0.14191	3.17804	1.93371
GO:0008637	apoptotic mitochondrial changes	3	348	24	16958	0.0125985	0.14191	6.09124	1.89968
GO:0010862	positive regulation of pathway-restricted SMAD protein phosphorylation	4	348	45	16958	0.0134024	0.14191	4.33155	1.87282
GO:0060586	multicellular organismal iron ion homeostasis	2	348	9	16958	0.0137423	0.14191	10.8289	1.86194
GO:0071223	cellular response to lipoteichoic acid	2	348	9	16958	0.0137423	0.14191	10.8289	1.86194
GO:0070723	response to cholesterol	2	348	9	16958	0.0137423	0.14191	10.8289	1.86194
GO:0071372	cellular response to follicle-stimulating hormone stimulus	2	348	9	16958	0.0137423	0.14191	10.8289	1.86194
GO:0001960	negative regulation of cytokine-mediated signaling pathway	2	348	9	16958	0.0137423	0.14191	10.8289	1.86194
GO:0032836	glomerular basement membrane development	2	348	9	16958	0.0137423	0.14191	10.8289	1.86194
GO:0033627	cell adhesion mediated by integrin	2	348	9	16958	0.0137423	0.14191	10.8289	1.86194
GO:0097267	omega-hydroxylase P450 pathway	2	348	9	16958	0.0137423	0.14191	10.8289	1.86194
GO:0035455	response to interferon-alpha	2	348	9	16958	0.0137423	0.14191	10.8289	1.86194
GO:0007584	response to nutrient	6	348	96	16958	0.0141567	0.14191	3.04562	1.84904
GO:0007596	blood coagulation	18	348	496	16958	0.0143338	0.14191	1.76842	1.84364
GO:0009267	cellular response to starvation	4	348	46	16958	0.0144473	0.14191	4.23738	1.84021
GO:0032760	positive regulation of tumor necrosis factor production	4	348	46	16958	0.0144473	0.14191	4.23738	1.84021
GO:0001942	hair follicle development	4	348	46	16958	0.0144473	0.14191	4.23738	1.84021
GO:0010468	regulation of gene expression	9	348	187	16958	0.0152884	0.14191	2.34529	1.81564
GO:1900740	positive regulation of protein insertion into mitochondrial membrane involved in apoptotic signaling pathway	3	348	26	16958	0.0157044	0.14191	5.62268	1.80398
GO:0034641	cellular nitrogen compound metabolic process	9	348	189	16958	0.0162788	0.14191	2.32047	1.78838
GO:0070365	hepatocyte differentiation	2	348	10	16958	0.016947	0.14191	9.74598	1.77091
GO:0060174	limb bud formation	2	348	10	16958	0.016947	0.14191	9.74598	1.77091
GO:0003215	cardiac right ventricle morphogenesis	2	348	10	16958	0.016947	0.14191	9.74598	1.77091
GO:0032703	negative regulation of interleukin-2 production	2	348	10	16958	0.016947	0.14191	9.74598	1.77091
GO:0030031	cell projection assembly	2	348	10	16958	0.016947	0.14191	9.74598	1.77091
GO:0050966	detection of mechanical stimulus involved in sensory perception of pain	2	348	10	16958	0.016947	0.14191	9.74598	1.77091
GO:0051973	positive regulation of telomerase activity	2	348	10	16958	0.016947	0.14191	9.74598	1.77091
GO:0050665	hydrogen peroxide biosynthetic process	2	348	10	16958	0.016947	0.14191	9.74598	1.77091
GO:0006559	L-phenylalanine catabolic process	2	348	10	16958	0.016947	0.14191	9.74598	1.77091
GO:0060052	neurofilament cytoskeleton organization	2	348	10	16958	0.016947	0.14191	9.74598	1.77091
GO:0044342	type B pancreatic cell proliferation	2	348	10	16958	0.016947	0.14191	9.74598	1.77091
GO:0033690	positive regulation of osteoblast proliferation	2	348	10	16958	0.016947	0.14191	9.74598	1.77091
GO:0042116	macrophage activation	2	348	10	16958	0.016947	0.14191	9.74598	1.77091
GO:0006805	xenobiotic metabolic process	8	348	159	16958	0.0169983	0.14191	2.45182	1.76959
GO:0030308	negative regulation of cell growth	7	348	129	16958	0.0171465	0.14191	2.64426	1.76582
GO:1901687	glutathione derivative biosynthetic process	3	348	27	16958	0.0174042	0.14191	5.41443	1.75935
GO:0043542	endothelial cell migration	3	348	27	16958	0.0174042	0.14191	5.41443	1.75935
GO:0008584	male gonad development	6	348	101	16958	0.0177914	0.14191	2.89484	1.74979
GO:0030204	chondroitin sulfate metabolic process	4	348	49	16958	0.0178857	0.14191	3.97795	1.74749
GO:0001934	positive regulation of protein phosphorylation	8	348	161	16958	0.0181869	0.14191	2.42136	1.74024
GO:0043065	positive regulation of apoptotic process	13	348	330	16958	0.0191908	0.14191	1.91966	1.71691
GO:0035987	endodermal cell differentiation	3	348	28	16958	0.0192026	0.14191	5.22106	1.71664
GO:0000188	inactivation of MAPK activity	3	348	28	16958	0.0192026	0.14191	5.22106	1.71664
GO:0050707	regulation of cytokine secretion	2	348	11	16958	0.020435	0.14191	8.85998	1.68963
GO:0003334	keratinocyte development	2	348	11	16958	0.020435	0.14191	8.85998	1.68963
GO:0042535	positive regulation of tumor necrosis factor biosynthetic process	2	348	11	16958	0.020435	0.14191	8.85998	1.68963
GO:0097202	activation of cysteine-type endopeptidase activity	2	348	11	16958	0.020435	0.14191	8.85998	1.68963
GO:0060394	negative regulation of pathway-restricted SMAD protein phosphorylation	2	348	11	16958	0.020435	0.14191	8.85998	1.68963
GO:0032330	regulation of chondrocyte differentiation	2	348	11	16958	0.020435	0.14191	8.85998	1.68963
GO:0070208	protein heterotrimerization	2	348	11	16958	0.020435	0.14191	8.85998	1.68963
GO:0071268	homocysteine biosynthetic process	1	348	1	16958	0.0205213	0.14191	48.7299	1.6878
GO:0071228	cellular response to tumor cell	1	348	1	16958	0.0205213	0.14191	48.7299	1.6878
GO:0061043	regulation of vascular wound healing	1	348	1	16958	0.0205213	0.14191	48.7299	1.6878
GO:0019510	S-adenosylhomocysteine catabolic process	1	348	1	16958	0.0205213	0.14191	48.7299	1.6878
GO:0072163	mesonephric epithelium development	1	348	1	16958	0.0205213	0.14191	48.7299	1.6878
GO:0010712	regulation of collagen metabolic process	1	348	1	16958	0.0205213	0.14191	48.7299	1.6878
GO:1901296	negative regulation of canonical Wnt signaling pathway involved in cardiac muscle cell fate commitment	1	348	1	16958	0.0205213	0.14191	48.7299	1.6878
GO:0043618	regulation of transcription from RNA polymerase II promoter in response to stress	1	348	1	16958	0.0205213	0.14191	48.7299	1.6878
GO:0090335	regulation of brown fat cell differentiation	1	348	1	16958	0.0205213	0.14191	48.7299	1.6878
GO:0052063	induction by symbiont of defense-related host nitric oxide production	1	348	1	16958	0.0205213	0.14191	48.7299	1.6878
GO:0032493	response to bacterial lipoprotein	1	348	1	16958	0.0205213	0.14191	48.7299	1.6878
GO:2000607	negative regulation of cell proliferation involved in mesonephros development	1	348	1	16958	0.0205213	0.14191	48.7299	1.6878
GO:0033382	maintenance of granzyme B location in T cell secretory granule	1	348	1	16958	0.0205213	0.14191	48.7299	1.6878
GO:0033371	T cell secretory granule organization	1	348	1	16958	0.0205213	0.14191	48.7299	1.6878
GO:0033373	maintenance of protease location in mast cell secretory granule	1	348	1	16958	0.0205213	0.14191	48.7299	1.6878
GO:0001315	age-dependent response to reactive oxygen species	1	348	1	16958	0.0205213	0.14191	48.7299	1.6878
GO:0033368	protease localization to mast cell secretory granule	1	348	1	16958	0.0205213	0.14191	48.7299	1.6878
GO:0035543	positive regulation of SNARE complex assembly	1	348	1	16958	0.0205213	0.14191	48.7299	1.6878
GO:0019061	uncoating of virus	1	348	1	16958	0.0205213	0.14191	48.7299	1.6878
GO:0033343	positive regulation of collagen binding	1	348	1	16958	0.0205213	0.14191	48.7299	1.6878
GO:2000683	regulation of cellular response to X-ray	1	348	1	16958	0.0205213	0.14191	48.7299	1.6878
GO:0000479	endonucleolytic cleavage of tricistronic rRNA transcript (SSU-rRNA, 5.8S rRNA, LSU-rRNA)	1	348	1	16958	0.0205213	0.14191	48.7299	1.6878
GO:0046687	response to chromate	1	348	1	16958	0.0205213	0.14191	48.7299	1.6878
GO:0046690	response to tellurium ion	1	348	1	16958	0.0205213	0.14191	48.7299	1.6878
GO:0032058	positive regulation of translational initiation in response to stress	1	348	1	16958	0.0205213	0.14191	48.7299	1.6878
GO:2000224	regulation of testosterone biosynthetic process	1	348	1	16958	0.0205213	0.14191	48.7299	1.6878
GO:0071384	cellular response to corticosteroid stimulus	1	348	1	16958	0.0205213	0.14191	48.7299	1.6878
GO:0060681	branch elongation involved in ureteric bud branching	1	348	1	16958	0.0205213	0.14191	48.7299	1.6878
GO:0072666	establishment of protein localization to vacuole	1	348	1	16958	0.0205213	0.14191	48.7299	1.6878
GO:0070471	uterine smooth muscle contraction	1	348	1	16958	0.0205213	0.14191	48.7299	1.6878
GO:0006743	ubiquinone metabolic process	1	348	1	16958	0.0205213	0.14191	48.7299	1.6878
GO:0071357	cellular response to type I interferon	1	348	1	16958	0.0205213	0.14191	48.7299	1.6878
GO:1901184	regulation of ERBB signaling pathway	1	348	1	16958	0.0205213	0.14191	48.7299	1.6878
GO:0042892	chloramphenicol transport	1	348	1	16958	0.0205213	0.14191	48.7299	1.6878
GO:0090500	endocardial cushion to mesenchymal transition	1	348	1	16958	0.0205213	0.14191	48.7299	1.6878
GO:0019677	NAD catabolic process	1	348	1	16958	0.0205213	0.14191	48.7299	1.6878
GO:1902023	L-arginine transport	1	348	1	16958	0.0205213	0.14191	48.7299	1.6878
GO:1990523	bone regeneration	1	348	1	16958	0.0205213	0.14191	48.7299	1.6878
GO:0001806	type IV hypersensitivity	1	348	1	16958	0.0205213	0.14191	48.7299	1.6878
GO:0061085	regulation of histone H3-K27 methylation	1	348	1	16958	0.0205213	0.14191	48.7299	1.6878
GO:0060649	mammary gland bud elongation	1	348	1	16958	0.0205213	0.14191	48.7299	1.6878
GO:0060659	nipple sheath formation	1	348	1	16958	0.0205213	0.14191	48.7299	1.6878
GO:0002316	follicular B cell differentiation	1	348	1	16958	0.0205213	0.14191	48.7299	1.6878
GO:2000564	regulation of CD8-positive, alpha-beta T cell proliferation	1	348	1	16958	0.0205213	0.14191	48.7299	1.6878
GO:0070429	negative regulation of nucleotide-binding oligomerization domain containing 1 signaling pathway	1	348	1	16958	0.0205213	0.14191	48.7299	1.6878
GO:0097640	L-ornithine import across plasma membrane	1	348	1	16958	0.0205213	0.14191	48.7299	1.6878
GO:0048250	mitochondrial iron ion transport	1	348	1	16958	0.0205213	0.14191	48.7299	1.6878
GO:0072355	histone H3-T3 phosphorylation	1	348	1	16958	0.0205213	0.14191	48.7299	1.6878
GO:0097639	L-lysine import across plasma membrane	1	348	1	16958	0.0205213	0.14191	48.7299	1.6878
GO:0002041	intussusceptive angiogenesis	1	348	1	16958	0.0205213	0.14191	48.7299	1.6878
GO:0071449	cellular response to lipid hydroperoxide	1	348	1	16958	0.0205213	0.14191	48.7299	1.6878
GO:0060345	spleen trabecula formation	1	348	1	16958	0.0205213	0.14191	48.7299	1.6878
GO:0046900	tetrahydrofolylpolyglutamate metabolic process	1	348	1	16958	0.0205213	0.14191	48.7299	1.6878
GO:1990079	cartilage homeostasis	1	348	1	16958	0.0205213	0.14191	48.7299	1.6878
GO:0010878	cholesterol storage	1	348	1	16958	0.0205213	0.14191	48.7299	1.6878
GO:0046880	regulation of follicle-stimulating hormone secretion	1	348	1	16958	0.0205213	0.14191	48.7299	1.6878
GO:0033986	response to methanol	1	348	1	16958	0.0205213	0.14191	48.7299	1.6878
GO:0001993	regulation of systemic arterial blood pressure by norepinephrine-epinephrine	1	348	1	16958	0.0205213	0.14191	48.7299	1.6878
GO:0001998	angiotensin mediated vasoconstriction involved in regulation of systemic arterial blood pressure	1	348	1	16958	0.0205213	0.14191	48.7299	1.6878
GO:0001999	renal response to blood flow involved in circulatory renin-angiotensin regulation of systemic arterial blood pressure	1	348	1	16958	0.0205213	0.14191	48.7299	1.6878
GO:0002828	regulation of type 2 immune response	1	348	1	16958	0.0205213	0.14191	48.7299	1.6878
GO:0046466	membrane lipid catabolic process	1	348	1	16958	0.0205213	0.14191	48.7299	1.6878
GO:1901879	regulation of protein depolymerization	1	348	1	16958	0.0205213	0.14191	48.7299	1.6878
GO:2000404	regulation of T cell migration	1	348	1	16958	0.0205213	0.14191	48.7299	1.6878
GO:0046479	glycosphingolipid catabolic process	1	348	1	16958	0.0205213	0.14191	48.7299	1.6878
GO:0002429	immune response-activating cell surface receptor signaling pathway	1	348	1	16958	0.0205213	0.14191	48.7299	1.6878
GO:0071867	response to monoamine	1	348	1	16958	0.0205213	0.14191	48.7299	1.6878
GO:0055094	response to lipoprotein particle	1	348	1	16958	0.0205213	0.14191	48.7299	1.6878
GO:0080058	protein deglutathionylation	1	348	1	16958	0.0205213	0.14191	48.7299	1.6878
GO:1902632	positive regulation of membrane hyperpolarization	1	348	1	16958	0.0205213	0.14191	48.7299	1.6878
GO:0051969	regulation of transmission of nerve impulse	1	348	1	16958	0.0205213	0.14191	48.7299	1.6878
GO:0070237	positive regulation of activation-induced cell death of T cells	1	348	1	16958	0.0205213	0.14191	48.7299	1.6878
GO:0003059	positive regulation of the force of heart contraction by epinephrine	1	348	1	16958	0.0205213	0.14191	48.7299	1.6878
GO:0019884	antigen processing and presentation of exogenous antigen	1	348	1	16958	0.0205213	0.14191	48.7299	1.6878
GO:0003069	vasodilation by acetylcholine involved in regulation of systemic arterial blood pressure	1	348	1	16958	0.0205213	0.14191	48.7299	1.6878
GO:1900053	negative regulation of retinoic acid biosynthetic process	1	348	1	16958	0.0205213	0.14191	48.7299	1.6878
GO:0042637	catagen	1	348	1	16958	0.0205213	0.14191	48.7299	1.6878
GO:0019358	nicotinate nucleotide salvage	1	348	1	16958	0.0205213	0.14191	48.7299	1.6878
GO:0019341	dibenzo-p-dioxin catabolic process	1	348	1	16958	0.0205213	0.14191	48.7299	1.6878
GO:0046521	sphingoid catabolic process	1	348	1	16958	0.0205213	0.14191	48.7299	1.6878
GO:2000703	negative regulation of fibroblast growth factor receptor signaling pathway involved in ureteric bud formation	1	348	1	16958	0.0205213	0.14191	48.7299	1.6878
GO:1903056	regulation of melanosome organization	1	348	1	16958	0.0205213	0.14191	48.7299	1.6878
GO:2000734	negative regulation of glial cell-derived neurotrophic factor receptor signaling pathway involved in ureteric bud formation	1	348	1	16958	0.0205213	0.14191	48.7299	1.6878
GO:0034516	response to vitamin B6	1	348	1	16958	0.0205213	0.14191	48.7299	1.6878
GO:0034104	negative regulation of tissue remodeling	1	348	1	16958	0.0205213	0.14191	48.7299	1.6878
GO:0048773	erythrophore differentiation	1	348	1	16958	0.0205213	0.14191	48.7299	1.6878
GO:2000761	positive regulation of N-terminal peptidyl-lysine acetylation	1	348	1	16958	0.0205213	0.14191	48.7299	1.6878
GO:0035898	parathyroid hormone secretion	1	348	1	16958	0.0205213	0.14191	48.7299	1.6878
GO:0046130	purine ribonucleoside catabolic process	1	348	1	16958	0.0205213	0.14191	48.7299	1.6878
GO:0051957	positive regulation of amino acid transport	1	348	1	16958	0.0205213	0.14191	48.7299	1.6878
GO:0034148	negative regulation of toll-like receptor 5 signaling pathway	1	348	1	16958	0.0205213	0.14191	48.7299	1.6878
GO:0034130	toll-like receptor 1 signaling pathway	1	348	1	16958	0.0205213	0.14191	48.7299	1.6878
GO:0044380	protein localization to cytoskeleton	1	348	1	16958	0.0205213	0.14191	48.7299	1.6878
GO:0033275	actin-myosin filament sliding	1	348	1	16958	0.0205213	0.14191	48.7299	1.6878
GO:2000349	negative regulation of CD40 signaling pathway	1	348	1	16958	0.0205213	0.14191	48.7299	1.6878
GO:0043063	intercellular bridge organization	1	348	1	16958	0.0205213	0.14191	48.7299	1.6878
GO:0001819	positive regulation of cytokine production	3	348	29	16958	0.0210998	0.1451	5.04102	1.67572
GO:0001889	liver development	6	348	105	16958	0.0211248	0.1451	2.78456	1.67521
GO:0051092	positive regulation of NF-kappaB transcription factor activity	7	348	135	16958	0.0214337	0.146727	2.52673	1.6689
GO:0030307	positive regulation of cell growth	5	348	78	16958	0.0220621	0.150524	3.12371	1.65635
GO:0048662	negative regulation of smooth muscle cell proliferation	3	348	30	16958	0.0230961	0.157053	4.87299	1.63646
GO:0070301	cellular response to hydrogen peroxide	4	348	53	16958	0.0232026	0.157181	3.67773	1.63446
GO:0009653	anatomical structure morphogenesis	7	348	138	16958	0.0238343	0.157181	2.47181	1.6228
GO:0001649	osteoblast differentiation	6	348	108	16958	0.0238859	0.157181	2.70722	1.62186
GO:0009650	UV protection	2	348	12	16958	0.0241935	0.157181	8.12165	1.6163
GO:0032461	positive regulation of protein oligomerization	2	348	12	16958	0.0241935	0.157181	8.12165	1.6163
GO:0036120	cellular response to platelet-derived growth factor stimulus	2	348	12	16958	0.0241935	0.157181	8.12165	1.6163
GO:0060272	embryonic skeletal joint morphogenesis	2	348	12	16958	0.0241935	0.157181	8.12165	1.6163
GO:0048193	Golgi vesicle transport	2	348	12	16958	0.0241935	0.157181	8.12165	1.6163
GO:0007171	activation of transmembrane receptor protein tyrosine kinase activity	2	348	12	16958	0.0241935	0.157181	8.12165	1.6163
GO:0042340	keratan sulfate catabolic process	2	348	12	16958	0.0241935	0.157181	8.12165	1.6163
GO:0048333	mesodermal cell differentiation	2	348	12	16958	0.0241935	0.157181	8.12165	1.6163
GO:0044849	estrous cycle	2	348	12	16958	0.0241935	0.157181	8.12165	1.6163
GO:0019363	pyridine nucleotide biosynthetic process	2	348	12	16958	0.0241935	0.157181	8.12165	1.6163
GO:0055003	cardiac myofibril assembly	2	348	12	16958	0.0241935	0.157181	8.12165	1.6163
GO:0050728	negative regulation of inflammatory response	5	348	80	16958	0.0243141	0.157463	3.04562	1.61414
GO:0007492	endoderm development	3	348	31	16958	0.0251914	0.161098	4.7158	1.59875
GO:0045765	regulation of angiogenesis	3	348	31	16958	0.0251914	0.161098	4.7158	1.59875
GO:0030513	positive regulation of BMP signaling pathway	3	348	31	16958	0.0251914	0.161098	4.7158	1.59875
GO:0033574	response to testosterone	3	348	31	16958	0.0251914	0.161098	4.7158	1.59875
GO:0032526	response to retinoic acid	4	348	55	16958	0.026184	0.166403	3.54399	1.58196
GO:0007599	hemostasis	4	348	55	16958	0.026184	0.166403	3.54399	1.58196
GO:0048008	platelet-derived growth factor receptor signaling pathway	3	348	32	16958	0.0273855	0.172427	4.56843	1.56248
GO:0042339	keratan sulfate metabolic process	3	348	32	16958	0.0273855	0.172427	4.56843	1.56248
GO:0001654	eye development	3	348	32	16958	0.0273855	0.172427	4.56843	1.56248
GO:0071397	cellular response to cholesterol	2	348	13	16958	0.02821	0.175452	7.49691	1.5496
GO:0033197	response to vitamin E	2	348	13	16958	0.02821	0.175452	7.49691	1.5496
GO:0009435	NAD biosynthetic process	2	348	13	16958	0.02821	0.175452	7.49691	1.5496
GO:0019430	removal of superoxide radicals	2	348	13	16958	0.02821	0.175452	7.49691	1.5496
GO:0034138	toll-like receptor 3 signaling pathway	5	348	84	16958	0.0292495	0.181364	2.90059	1.53388
GO:0006730	one-carbon metabolic process	3	348	33	16958	0.0296781	0.183465	4.42999	1.52756
GO:0048839	inner ear development	4	348	58	16958	0.0310686	0.186645	3.36068	1.50768
GO:0016042	lipid catabolic process	6	348	115	16958	0.0312423	0.186645	2.54243	1.50526
GO:0033327	Leydig cell differentiation	2	348	14	16958	0.0324723	0.186645	6.96141	1.48849
GO:0032270	positive regulation of cellular protein metabolic process	2	348	14	16958	0.0324723	0.186645	6.96141	1.48849
GO:0006978	DNA damage response, signal transduction by p53 class mediator resulting in transcription of p21 class mediator	2	348	14	16958	0.0324723	0.186645	6.96141	1.48849
GO:0030207	chondroitin sulfate catabolic process	2	348	14	16958	0.0324723	0.186645	6.96141	1.48849
GO:0035810	positive regulation of urine volume	2	348	14	16958	0.0324723	0.186645	6.96141	1.48849
GO:0002027	regulation of heart rate	3	348	35	16958	0.0345575	0.186645	4.17685	1.46146
GO:0007259	JAK-STAT cascade	3	348	35	16958	0.0345575	0.186645	4.17685	1.46146
GO:0043507	positive regulation of JUN kinase activity	3	348	35	16958	0.0345575	0.186645	4.17685	1.46146
GO:0000302	response to reactive oxygen species	3	348	35	16958	0.0345575	0.186645	4.17685	1.46146
GO:0050790	regulation of catalytic activity	6	348	118	16958	0.0348018	0.186645	2.47779	1.4584
GO:0045669	positive regulation of osteoblast differentiation	4	348	61	16958	0.0364542	0.186645	3.1954	1.43825
GO:2000045	regulation of G1/S transition of mitotic cell cycle	2	348	15	16958	0.0369688	0.186645	6.49732	1.43216
GO:0050868	negative regulation of T cell activation	2	348	15	16958	0.0369688	0.186645	6.49732	1.43216
GO:2001241	positive regulation of extrinsic apoptotic signaling pathway in absence of ligand	2	348	15	16958	0.0369688	0.186645	6.49732	1.43216
GO:0014898	cardiac muscle hypertrophy in response to stress	2	348	15	16958	0.0369688	0.186645	6.49732	1.43216
GO:0010243	response to organonitrogen compound	3	348	36	16958	0.037143	0.186645	4.06082	1.43012
GO:0001837	epithelial to mesenchymal transition	3	348	36	16958	0.037143	0.186645	4.06082	1.43012
GO:0031397	negative regulation of protein ubiquitination	3	348	36	16958	0.037143	0.186645	4.06082	1.43012
GO:0030148	sphingolipid biosynthetic process	3	348	36	16958	0.037143	0.186645	4.06082	1.43012
GO:0001822	kidney development	6	348	122	16958	0.0399401	0.186645	2.39655	1.39859
GO:0016266	O-glycan processing	4	348	63	16958	0.0403249	0.186645	3.09396	1.39443
GO:0002238	response to molecule of fungal origin	1	348	2	16958	0.0406226	0.186645	24.3649	1.39123
GO:2000116	regulation of cysteine-type endopeptidase activity	1	348	2	16958	0.0406226	0.186645	24.3649	1.39123
GO:0042701	progesterone secretion	1	348	2	16958	0.0406226	0.186645	24.3649	1.39123
GO:0042704	uterine wall breakdown	1	348	2	16958	0.0406226	0.186645	24.3649	1.39123
GO:0072573	tolerance induction to lipopolysaccharide	1	348	2	16958	0.0406226	0.186645	24.3649	1.39123
GO:2000124	regulation of endocannabinoid signaling pathway	1	348	2	16958	0.0406226	0.186645	24.3649	1.39123
GO:0032912	negative regulation of transforming growth factor beta2 production	1	348	2	16958	0.0406226	0.186645	24.3649	1.39123
GO:2001015	negative regulation of skeletal muscle cell differentiation	1	348	2	16958	0.0406226	0.186645	24.3649	1.39123
GO:1901201	regulation of extracellular matrix assembly	1	348	2	16958	0.0406226	0.186645	24.3649	1.39123
GO:0039535	regulation of RIG-I signaling pathway	1	348	2	16958	0.0406226	0.186645	24.3649	1.39123
GO:0097494	regulation of vesicle size	1	348	2	16958	0.0406226	0.186645	24.3649	1.39123
GO:0072182	regulation of nephron tubule epithelial cell differentiation	1	348	2	16958	0.0406226	0.186645	24.3649	1.39123
GO:0016488	farnesol catabolic process	1	348	2	16958	0.0406226	0.186645	24.3649	1.39123
GO:1903027	regulation of opsonization	1	348	2	16958	0.0406226	0.186645	24.3649	1.39123
GO:1902170	cellular response to reactive nitrogen species	1	348	2	16958	0.0406226	0.186645	24.3649	1.39123
GO:0042732	D-xylose metabolic process	1	348	2	16958	0.0406226	0.186645	24.3649	1.39123
GO:0032528	microvillus organization	1	348	2	16958	0.0406226	0.186645	24.3649	1.39123
GO:0097460	ferrous iron import into cell	1	348	2	16958	0.0406226	0.186645	24.3649	1.39123
GO:0007493	endodermal cell fate determination	1	348	2	16958	0.0406226	0.186645	24.3649	1.39123
GO:0006178	guanine salvage	1	348	2	16958	0.0406226	0.186645	24.3649	1.39123
GO:0042264	peptidyl-aspartic acid hydroxylation	1	348	2	16958	0.0406226	0.186645	24.3649	1.39123
GO:0031585	regulation of inositol 1,4,5-trisphosphate-sensitive calcium-release channel activity	1	348	2	16958	0.0406226	0.186645	24.3649	1.39123
GO:0032459	regulation of protein oligomerization	1	348	2	16958	0.0406226	0.186645	24.3649	1.39123
GO:0033384	geranyl diphosphate biosynthetic process	1	348	2	16958	0.0406226	0.186645	24.3649	1.39123
GO:0010260	organ senescence	1	348	2	16958	0.0406226	0.186645	24.3649	1.39123
GO:0033364	mast cell secretory granule organization	1	348	2	16958	0.0406226	0.186645	24.3649	1.39123
GO:0034694	response to prostaglandin	1	348	2	16958	0.0406226	0.186645	24.3649	1.39123
GO:0045337	farnesyl diphosphate biosynthetic process	1	348	2	16958	0.0406226	0.186645	24.3649	1.39123
GO:0002689	negative regulation of leukocyte chemotaxis	1	348	2	16958	0.0406226	0.186645	24.3649	1.39123
GO:0006742	NADP catabolic process	1	348	2	16958	0.0406226	0.186645	24.3649	1.39123
GO:0090082	positive regulation of heart induction by negative regulation of canonical Wnt signaling pathway	1	348	2	16958	0.0406226	0.186645	24.3649	1.39123
GO:0007208	phospholipase C-activating serotonin receptor signaling pathway	1	348	2	16958	0.0406226	0.186645	24.3649	1.39123
GO:0097053	L-kynurenine catabolic process	1	348	2	16958	0.0406226	0.186645	24.3649	1.39123
GO:0090038	negative regulation of protein kinase C signaling	1	348	2	16958	0.0406226	0.186645	24.3649	1.39123
GO:0050867	positive regulation of cell activation	1	348	2	16958	0.0406226	0.186645	24.3649	1.39123
GO:0071726	cellular response to diacyl bacterial lipopeptide	1	348	2	16958	0.0406226	0.186645	24.3649	1.39123
GO:0072606	interleukin-8 secretion	1	348	2	16958	0.0406226	0.186645	24.3649	1.39123
GO:1902310	positive regulation of peptidyl-serine dephosphorylation	1	348	2	16958	0.0406226	0.186645	24.3649	1.39123
GO:0003342	proepicardium development	1	348	2	16958	0.0406226	0.186645	24.3649	1.39123
GO:0005997	xylulose metabolic process	1	348	2	16958	0.0406226	0.186645	24.3649	1.39123
GO:0071000	response to magnetism	1	348	2	16958	0.0406226	0.186645	24.3649	1.39123
GO:0034059	response to anoxia	1	348	2	16958	0.0406226	0.186645	24.3649	1.39123
GO:1900155	negative regulation of bone trabecula formation	1	348	2	16958	0.0406226	0.186645	24.3649	1.39123
GO:0070171	negative regulation of tooth mineralization	1	348	2	16958	0.0406226	0.186645	24.3649	1.39123
GO:0050992	dimethylallyl diphosphate biosynthetic process	1	348	2	16958	0.0406226	0.186645	24.3649	1.39123
GO:0046038	GMP catabolic process	1	348	2	16958	0.0406226	0.186645	24.3649	1.39123
GO:0002019	regulation of renal output by angiotensin	1	348	2	16958	0.0406226	0.186645	24.3649	1.39123
GO:0061290	canonical Wnt signaling pathway involved in metanephric kidney development	1	348	2	16958	0.0406226	0.186645	24.3649	1.39123
GO:1901098	positive regulation of autophagic vacuole maturation	1	348	2	16958	0.0406226	0.186645	24.3649	1.39123
GO:0017143	insecticide metabolic process	1	348	2	16958	0.0406226	0.186645	24.3649	1.39123
GO:0038065	collagen-activated signaling pathway	1	348	2	16958	0.0406226	0.186645	24.3649	1.39123
GO:0042986	positive regulation of amyloid precursor protein biosynthetic process	1	348	2	16958	0.0406226	0.186645	24.3649	1.39123
GO:1903225	negative regulation of endodermal cell differentiation	1	348	2	16958	0.0406226	0.186645	24.3649	1.39123
GO:1903232	melanosome assembly	1	348	2	16958	0.0406226	0.186645	24.3649	1.39123
GO:0016267	O-glycan processing, core 1	1	348	2	16958	0.0406226	0.186645	24.3649	1.39123
GO:0042496	detection of diacyl bacterial lipopeptide	1	348	2	16958	0.0406226	0.186645	24.3649	1.39123
GO:0046851	negative regulation of bone remodeling	1	348	2	16958	0.0406226	0.186645	24.3649	1.39123
GO:0030029	actin filament-based process	1	348	2	16958	0.0406226	0.186645	24.3649	1.39123
GO:0010899	regulation of phosphatidylcholine catabolic process	1	348	2	16958	0.0406226	0.186645	24.3649	1.39123
GO:0043370	regulation of CD4-positive, alpha-beta T cell differentiation	1	348	2	16958	0.0406226	0.186645	24.3649	1.39123
GO:0001991	regulation of systemic arterial blood pressure by circulatory renin-angiotensin	1	348	2	16958	0.0406226	0.186645	24.3649	1.39123
GO:0021592	fourth ventricle development	1	348	2	16958	0.0406226	0.186645	24.3649	1.39123
GO:0097154	GABAergic neuron differentiation	1	348	2	16958	0.0406226	0.186645	24.3649	1.39123
GO:2000860	positive regulation of aldosterone secretion	1	348	2	16958	0.0406226	0.186645	24.3649	1.39123
GO:0090177	establishment of planar polarity involved in neural tube closure	1	348	2	16958	0.0406226	0.186645	24.3649	1.39123
GO:0001552	ovarian follicle atresia	1	348	2	16958	0.0406226	0.186645	24.3649	1.39123
GO:0001543	ovarian follicle rupture	1	348	2	16958	0.0406226	0.186645	24.3649	1.39123
GO:0032263	GMP salvage	1	348	2	16958	0.0406226	0.186645	24.3649	1.39123
GO:0014846	esophagus smooth muscle contraction	1	348	2	16958	0.0406226	0.186645	24.3649	1.39123
GO:0034021	response to silicon dioxide	1	348	2	16958	0.0406226	0.186645	24.3649	1.39123
GO:0002448	mast cell mediated immunity	1	348	2	16958	0.0406226	0.186645	24.3649	1.39123
GO:0034014	response to triglyceride	1	348	2	16958	0.0406226	0.186645	24.3649	1.39123
GO:0010041	response to iron(III) ion	1	348	2	16958	0.0406226	0.186645	24.3649	1.39123
GO:0044259	multicellular organismal macromolecule metabolic process	1	348	2	16958	0.0406226	0.186645	24.3649	1.39123
GO:1903531	negative regulation of secretion by cell	1	348	2	16958	0.0406226	0.186645	24.3649	1.39123
GO:0006971	hypotonic response	1	348	2	16958	0.0406226	0.186645	24.3649	1.39123
GO:0036344	platelet morphogenesis	1	348	2	16958	0.0406226	0.186645	24.3649	1.39123
GO:0046168	glycerol-3-phosphate catabolic process	1	348	2	16958	0.0406226	0.186645	24.3649	1.39123
GO:0089700	protein kinase D signaling	1	348	2	16958	0.0406226	0.186645	24.3649	1.39123
GO:0097324	melanocyte migration	1	348	2	16958	0.0406226	0.186645	24.3649	1.39123
GO:0019442	tryptophan catabolic process to acetyl-CoA	1	348	2	16958	0.0406226	0.186645	24.3649	1.39123
GO:0051066	dihydrobiopterin metabolic process	1	348	2	16958	0.0406226	0.186645	24.3649	1.39123
GO:0032349	positive regulation of aldosterone biosynthetic process	1	348	2	16958	0.0406226	0.186645	24.3649	1.39123
GO:1903070	negative regulation of ER-associated ubiquitin-dependent protein catabolic process	1	348	2	16958	0.0406226	0.186645	24.3649	1.39123
GO:0046100	hypoxanthine metabolic process	1	348	2	16958	0.0406226	0.186645	24.3649	1.39123
GO:0035411	catenin import into nucleus	1	348	2	16958	0.0406226	0.186645	24.3649	1.39123
GO:0002572	pro-T cell differentiation	1	348	2	16958	0.0406226	0.186645	24.3649	1.39123
GO:0002537	nitric oxide production involved in inflammatory response	1	348	2	16958	0.0406226	0.186645	24.3649	1.39123
GO:0034124	regulation of MyD88-dependent toll-like receptor signaling pathway	1	348	2	16958	0.0406226	0.186645	24.3649	1.39123
GO:0060857	establishment of glial blood-brain barrier	1	348	2	16958	0.0406226	0.186645	24.3649	1.39123
GO:0090240	positive regulation of histone H4 acetylation	1	348	2	16958	0.0406226	0.186645	24.3649	1.39123
GO:0001706	endoderm formation	2	348	16	16958	0.0416881	0.190254	6.09124	1.37999
GO:0019674	NAD metabolic process	2	348	16	16958	0.0416881	0.190254	6.09124	1.37999
GO:0060047	heart contraction	2	348	16	16958	0.0416881	0.190254	6.09124	1.37999
GO:0050714	positive regulation of protein secretion	3	348	38	16958	0.0426019	0.193991	3.8471	1.37057
GO:0009636	response to toxic substance	5	348	94	16958	0.0442016	0.200827	2.59202	1.35456
GO:0045071	negative regulation of viral genome replication	3	348	39	16958	0.0454737	0.20569	3.74845	1.34224
GO:0045429	positive regulation of nitric oxide biosynthetic process	3	348	39	16958	0.0454737	0.20569	3.74845	1.34224
GO:0031398	positive regulation of protein ubiquitination	4	348	66	16958	0.0465524	0.206093	2.95333	1.33206
GO:0009611	response to wounding	4	348	66	16958	0.0465524	0.206093	2.95333	1.33206
GO:0048485	sympathetic nervous system development	2	348	17	16958	0.0466192	0.206093	5.73293	1.33144
GO:0010288	response to lead ion	2	348	17	16958	0.0466192	0.206093	5.73293	1.33144
GO:0048596	embryonic camera-type eye morphogenesis	2	348	17	16958	0.0466192	0.206093	5.73293	1.33144
GO:0050860	negative regulation of T cell receptor signaling pathway	2	348	17	16958	0.0466192	0.206093	5.73293	1.33144
GO:0014075	response to amine	2	348	17	16958	0.0466192	0.206093	5.73293	1.33144
GO:0045104	intermediate filament cytoskeleton organization	2	348	17	16958	0.0466192	0.206093	5.73293	1.33144
GO:0030224	monocyte differentiation	2	348	17	16958	0.0466192	0.206093	5.73293	1.33144
GO:0015701	bicarbonate transport	3	348	40	16958	0.0484389	0.206093	3.65474	1.31481
GO:0040007	growth	3	348	40	16958	0.0484389	0.206093	3.65474	1.31481
GO:0006953	acute-phase response	3	348	41	16958	0.0514966	0.206093	3.5656	1.28822
GO:0006693	prostaglandin metabolic process	2	348	18	16958	0.0517514	0.206093	5.41443	1.28608
GO:0002687	positive regulation of leukocyte migration	2	348	18	16958	0.0517514	0.206093	5.41443	1.28608
GO:0002063	chondrocyte development	2	348	18	16958	0.0517514	0.206093	5.41443	1.28608
GO:0032753	positive regulation of interleukin-4 production	2	348	18	16958	0.0517514	0.206093	5.41443	1.28608
GO:0031032	actomyosin structure organization	2	348	18	16958	0.0517514	0.206093	5.41443	1.28608
GO:0032331	negative regulation of chondrocyte differentiation	2	348	18	16958	0.0517514	0.206093	5.41443	1.28608
GO:0044255	cellular lipid metabolic process	7	348	164	16958	0.0526333	0.206093	2.07993	1.27874
GO:0032088	negative regulation of NF-kappaB transcription factor activity	4	348	70	16958	0.0556392	0.206093	2.78456	1.25462
GO:0009612	response to mechanical stimulus	4	348	70	16958	0.0556392	0.206093	2.78456	1.25462
GO:0007411	axon guidance	17	348	543	16958	0.0563532	0.206093	1.52561	1.24908
GO:0045807	positive regulation of endocytosis	2	348	19	16958	0.0570746	0.206093	5.12946	1.24356
GO:0042311	vasodilation	2	348	19	16958	0.0570746	0.206093	5.12946	1.24356
GO:0048566	embryonic digestive tract development	2	348	19	16958	0.0570746	0.206093	5.12946	1.24356
GO:0003281	ventricular septum development	2	348	19	16958	0.0570746	0.206093	5.12946	1.24356
GO:0006826	iron ion transport	2	348	19	16958	0.0570746	0.206093	5.12946	1.24356
GO:0007250	activation of NF-kappaB-inducing kinase activity	2	348	19	16958	0.0570746	0.206093	5.12946	1.24356
GO:0010880	regulation of release of sequestered calcium ion into cytosol by sarcoplasmic reticulum	2	348	19	16958	0.0570746	0.206093	5.12946	1.24356
GO:0010881	regulation of cardiac muscle contraction by regulation of the release of sequestered calcium ion	2	348	19	16958	0.0570746	0.206093	5.12946	1.24356
GO:0030048	actin filament-based movement	2	348	19	16958	0.0570746	0.206093	5.12946	1.24356
GO:0016601	Rac protein signal transduction	2	348	19	16958	0.0570746	0.206093	5.12946	1.24356
GO:0010039	response to iron ion	2	348	19	16958	0.0570746	0.206093	5.12946	1.24356
GO:0022604	regulation of cell morphogenesis	2	348	19	16958	0.0570746	0.206093	5.12946	1.24356
GO:0032874	positive regulation of stress-activated MAPK cascade	2	348	19	16958	0.0570746	0.206093	5.12946	1.24356
GO:0019373	epoxygenase P450 pathway	2	348	19	16958	0.0570746	0.206093	5.12946	1.24356
GO:0010595	positive regulation of endothelial cell migration	3	348	43	16958	0.0578844	0.206093	3.39976	1.23744
GO:0012501	programmed cell death	7	348	168	16958	0.0584267	0.206093	2.03041	1.23339
GO:0007565	female pregnancy	5	348	102	16958	0.0589354	0.206093	2.38872	1.22962
GO:0010033	response to organic substance	5	348	102	16958	0.0589354	0.206093	2.38872	1.22962
GO:1902513	regulation of organelle transport along microtubule	1	348	3	16958	0.0603126	0.206093	16.2433	1.21959
GO:0032911	negative regulation of transforming growth factor beta1 production	1	348	3	16958	0.0603126	0.206093	16.2433	1.21959
GO:2001044	regulation of integrin-mediated signaling pathway	1	348	3	16958	0.0603126	0.206093	16.2433	1.21959
GO:0071221	cellular response to bacterial lipopeptide	1	348	3	16958	0.0603126	0.206093	16.2433	1.21959
GO:0072179	nephric duct formation	1	348	3	16958	0.0603126	0.206093	16.2433	1.21959
GO:0032959	inositol trisphosphate biosynthetic process	1	348	3	16958	0.0603126	0.206093	16.2433	1.21959
GO:0042745	circadian sleep/wake cycle	1	348	3	16958	0.0603126	0.206093	16.2433	1.21959
GO:0031649	heat generation	1	348	3	16958	0.0603126	0.206093	16.2433	1.21959
GO:0006168	adenine salvage	1	348	3	16958	0.0603126	0.206093	16.2433	1.21959
GO:0021773	striatal medium spiny neuron differentiation	1	348	3	16958	0.0603126	0.206093	16.2433	1.21959
GO:0060947	cardiac vascular smooth muscle cell differentiation	1	348	3	16958	0.0603126	0.206093	16.2433	1.21959
GO:0018125	peptidyl-cysteine methylation	1	348	3	16958	0.0603126	0.206093	16.2433	1.21959
GO:0045726	positive regulation of integrin biosynthetic process	1	348	3	16958	0.0603126	0.206093	16.2433	1.21959
GO:0018193	peptidyl-amino acid modification	1	348	3	16958	0.0603126	0.206093	16.2433	1.21959
GO:2000611	positive regulation of thyroid hormone generation	1	348	3	16958	0.0603126	0.206093	16.2433	1.21959
GO:0042249	establishment of planar polarity of embryonic epithelium	1	348	3	16958	0.0603126	0.206093	16.2433	1.21959
GO:0001306	age-dependent response to oxidative stress	1	348	3	16958	0.0603126	0.206093	16.2433	1.21959
GO:0060544	regulation of necroptotic process	1	348	3	16958	0.0603126	0.206093	16.2433	1.21959
GO:0002677	negative regulation of chronic inflammatory response	1	348	3	16958	0.0603126	0.206093	16.2433	1.21959
GO:0042816	vitamin B6 metabolic process	1	348	3	16958	0.0603126	0.206093	16.2433	1.21959
GO:0071379	cellular response to prostaglandin stimulus	1	348	3	16958	0.0603126	0.206093	16.2433	1.21959
GO:0002374	cytokine secretion involved in immune response	1	348	3	16958	0.0603126	0.206093	16.2433	1.21959
GO:0060266	negative regulation of respiratory burst involved in inflammatory response	1	348	3	16958	0.0603126	0.206093	16.2433	1.21959
GO:0048143	astrocyte activation	1	348	3	16958	0.0603126	0.206093	16.2433	1.21959
GO:0051306	mitotic sister chromatid separation	1	348	3	16958	0.0603126	0.206093	16.2433	1.21959
GO:0051795	positive regulation of catagen	1	348	3	16958	0.0603126	0.206093	16.2433	1.21959
GO:0051799	negative regulation of hair follicle development	1	348	3	16958	0.0603126	0.206093	16.2433	1.21959
GO:0072676	lymphocyte migration	1	348	3	16958	0.0603126	0.206093	16.2433	1.21959
GO:0003278	apoptotic process involved in heart morphogenesis	1	348	3	16958	0.0603126	0.206093	16.2433	1.21959
GO:0030888	regulation of B cell proliferation	1	348	3	16958	0.0603126	0.206093	16.2433	1.21959
GO:0032649	regulation of interferon-gamma production	1	348	3	16958	0.0603126	0.206093	16.2433	1.21959
GO:0032613	interleukin-10 production	1	348	3	16958	0.0603126	0.206093	16.2433	1.21959
GO:0048936	peripheral nervous system neuron axonogenesis	1	348	3	16958	0.0603126	0.206093	16.2433	1.21959
GO:0045425	positive regulation of granulocyte macrophage colony-stimulating factor biosynthetic process	1	348	3	16958	0.0603126	0.206093	16.2433	1.21959
GO:0018242	protein O-linked glycosylation via serine	1	348	3	16958	0.0603126	0.206093	16.2433	1.21959
GO:0033864	positive regulation of NAD(P)H oxidase activity	1	348	3	16958	0.0603126	0.206093	16.2433	1.21959
GO:0002752	cell surface pattern recognition receptor signaling pathway	1	348	3	16958	0.0603126	0.206093	16.2433	1.21959
GO:0070433	negative regulation of nucleotide-binding oligomerization domain containing 2 signaling pathway	1	348	3	16958	0.0603126	0.206093	16.2433	1.21959
GO:0002730	regulation of dendritic cell cytokine production	1	348	3	16958	0.0603126	0.206093	16.2433	1.21959
GO:2000544	regulation of endothelial cell chemotaxis to fibroblast growth factor	1	348	3	16958	0.0603126	0.206093	16.2433	1.21959
GO:0034395	regulation of transcription from RNA polymerase II promoter in response to iron	1	348	3	16958	0.0603126	0.206093	16.2433	1.21959
GO:1900625	positive regulation of monocyte aggregation	1	348	3	16958	0.0603126	0.206093	16.2433	1.21959
GO:0070424	regulation of nucleotide-binding oligomerization domain containing signaling pathway	1	348	3	16958	0.0603126	0.206093	16.2433	1.21959
GO:2000105	positive regulation of DNA-dependent DNA replication	1	348	3	16958	0.0603126	0.206093	16.2433	1.21959
GO:0003331	positive regulation of extracellular matrix constituent secretion	1	348	3	16958	0.0603126	0.206093	16.2433	1.21959
GO:1903659	regulation of complement-dependent cytotoxicity	1	348	3	16958	0.0603126	0.206093	16.2433	1.21959
GO:0060374	mast cell differentiation	1	348	3	16958	0.0603126	0.206093	16.2433	1.21959
GO:1900106	positive regulation of hyaluranon cable assembly	1	348	3	16958	0.0603126	0.206093	16.2433	1.21959
GO:0002025	vasodilation by norepinephrine-epinephrine involved in regulation of systemic arterial blood pressure	1	348	3	16958	0.0603126	0.206093	16.2433	1.21959
GO:0070141	response to UV-A	1	348	3	16958	0.0603126	0.206093	16.2433	1.21959
GO:0002032	desensitization of G-protein coupled receptor protein signaling pathway by arrestin	1	348	3	16958	0.0603126	0.206093	16.2433	1.21959
GO:0002034	regulation of blood vessel size by renin-angiotensin	1	348	3	16958	0.0603126	0.206093	16.2433	1.21959
GO:0002035	brain renin-angiotensin system	1	348	3	16958	0.0603126	0.206093	16.2433	1.21959
GO:0046058	cAMP metabolic process	1	348	3	16958	0.0603126	0.206093	16.2433	1.21959
GO:0002086	diaphragm contraction	1	348	3	16958	0.0603126	0.206093	16.2433	1.21959
GO:0060392	negative regulation of SMAD protein import into nucleus	1	348	3	16958	0.0603126	0.206093	16.2433	1.21959
GO:0048295	positive regulation of isotype switching to IgE isotypes	1	348	3	16958	0.0603126	0.206093	16.2433	1.21959
GO:0032741	positive regulation of interleukin-18 production	1	348	3	16958	0.0603126	0.206093	16.2433	1.21959
GO:0070508	cholesterol import	1	348	3	16958	0.0603126	0.206093	16.2433	1.21959
GO:0031339	negative regulation of vesicle fusion	1	348	3	16958	0.0603126	0.206093	16.2433	1.21959
GO:0070988	demethylation	1	348	3	16958	0.0603126	0.206093	16.2433	1.21959
GO:0032651	regulation of interleukin-1 beta production	1	348	3	16958	0.0603126	0.206093	16.2433	1.21959
GO:0019287	isopentenyl diphosphate biosynthetic process, mevalonate pathway	1	348	3	16958	0.0603126	0.206093	16.2433	1.21959
GO:0046464	acylglycerol catabolic process	1	348	3	16958	0.0603126	0.206093	16.2433	1.21959
GO:0032289	central nervous system myelin formation	1	348	3	16958	0.0603126	0.206093	16.2433	1.21959
GO:0071895	odontoblast differentiation	1	348	3	16958	0.0603126	0.206093	16.2433	1.21959
GO:0014873	response to muscle activity involved in regulation of muscle adaptation	1	348	3	16958	0.0603126	0.206093	16.2433	1.21959
GO:0010482	regulation of epidermal cell division	1	348	3	16958	0.0603126	0.206093	16.2433	1.21959
GO:0046477	glycosylceramide catabolic process	1	348	3	16958	0.0603126	0.206093	16.2433	1.21959
GO:1902731	negative regulation of chondrocyte proliferation	1	348	3	16958	0.0603126	0.206093	16.2433	1.21959
GO:0034435	cholesterol esterification	1	348	3	16958	0.0603126	0.206093	16.2433	1.21959
GO:0045590	negative regulation of regulatory T cell differentiation	1	348	3	16958	0.0603126	0.206093	16.2433	1.21959
GO:1900020	positive regulation of protein kinase C activity	1	348	3	16958	0.0603126	0.206093	16.2433	1.21959
GO:0070278	extracellular matrix constituent secretion	1	348	3	16958	0.0603126	0.206093	16.2433	1.21959
GO:0048385	regulation of retinoic acid receptor signaling pathway	1	348	3	16958	0.0603126	0.206093	16.2433	1.21959
GO:0015888	thiamine transport	1	348	3	16958	0.0603126	0.206093	16.2433	1.21959
GO:0043932	ossification involved in bone remodeling	1	348	3	16958	0.0603126	0.206093	16.2433	1.21959
GO:0070293	renal absorption	1	348	3	16958	0.0603126	0.206093	16.2433	1.21959
GO:0002158	osteoclast proliferation	1	348	3	16958	0.0603126	0.206093	16.2433	1.21959
GO:0006982	response to lipid hydroperoxide	1	348	3	16958	0.0603126	0.206093	16.2433	1.21959
GO:0003051	angiotensin-mediated drinking behavior	1	348	3	16958	0.0603126	0.206093	16.2433	1.21959
GO:0043987	histone H3-S10 phosphorylation	1	348	3	16958	0.0603126	0.206093	16.2433	1.21959
GO:0042663	regulation of endodermal cell fate specification	1	348	3	16958	0.0603126	0.206093	16.2433	1.21959
GO:0003032	detection of oxygen	1	348	3	16958	0.0603126	0.206093	16.2433	1.21959
GO:0035910	ascending aorta morphogenesis	1	348	3	16958	0.0603126	0.206093	16.2433	1.21959
GO:0030201	heparan sulfate proteoglycan metabolic process	1	348	3	16958	0.0603126	0.206093	16.2433	1.21959
GO:1903598	positive regulation of gap junction assembly	1	348	3	16958	0.0603126	0.206093	16.2433	1.21959
GO:1900086	positive regulation of peptidyl-tyrosine autophosphorylation	1	348	3	16958	0.0603126	0.206093	16.2433	1.21959
GO:1903595	positive regulation of histamine secretion by mast cell	1	348	3	16958	0.0603126	0.206093	16.2433	1.21959
GO:0006116	NADH oxidation	1	348	3	16958	0.0603126	0.206093	16.2433	1.21959
GO:0009624	response to nematode	1	348	3	16958	0.0603126	0.206093	16.2433	1.21959
GO:0021678	third ventricle development	1	348	3	16958	0.0603126	0.206093	16.2433	1.21959
GO:0051097	negative regulation of helicase activity	1	348	3	16958	0.0603126	0.206093	16.2433	1.21959
GO:0043420	anthranilate metabolic process	1	348	3	16958	0.0603126	0.206093	16.2433	1.21959
GO:2000726	negative regulation of cardiac muscle cell differentiation	1	348	3	16958	0.0603126	0.206093	16.2433	1.21959
GO:0033688	regulation of osteoblast proliferation	1	348	3	16958	0.0603126	0.206093	16.2433	1.21959
GO:0002930	trabecular meshwork development	1	348	3	16958	0.0603126	0.206093	16.2433	1.21959
GO:1903061	positive regulation of protein lipidation	1	348	3	16958	0.0603126	0.206093	16.2433	1.21959
GO:0060401	cytosolic calcium ion transport	1	348	3	16958	0.0603126	0.206093	16.2433	1.21959
GO:0000320	re-entry into mitotic cell cycle	1	348	3	16958	0.0603126	0.206093	16.2433	1.21959
GO:0015819	lysine transport	1	348	3	16958	0.0603126	0.206093	16.2433	1.21959
GO:2000304	positive regulation of ceramide biosynthetic process	1	348	3	16958	0.0603126	0.206093	16.2433	1.21959
GO:0034140	negative regulation of toll-like receptor 3 signaling pathway	1	348	3	16958	0.0603126	0.206093	16.2433	1.21959
GO:0006931	substrate-dependent cell migration, cell attachment to substrate	1	348	3	16958	0.0603126	0.206093	16.2433	1.21959
GO:0034121	regulation of toll-like receptor signaling pathway	1	348	3	16958	0.0603126	0.206093	16.2433	1.21959
GO:1901727	positive regulation of histone deacetylase activity	1	348	3	16958	0.0603126	0.206093	16.2433	1.21959
GO:0006633	fatty acid biosynthetic process	4	348	72	16958	0.0605153	0.206096	2.70722	1.21813
GO:0008217	regulation of blood pressure	4	348	72	16958	0.0605153	0.206096	2.70722	1.21813
GO:0042060	wound healing	5	348	103	16958	0.0609521	0.207237	2.36553	1.21501
GO:0048565	digestive tract development	3	348	44	16958	0.061212	0.207774	3.32249	1.21316
GO:0048168	regulation of neuronal synaptic plasticity	2	348	20	16958	0.0625788	0.209968	4.87299	1.20357
GO:0050806	positive regulation of synaptic transmission	2	348	20	16958	0.0625788	0.209968	4.87299	1.20357
GO:0033198	response to ATP	2	348	20	16958	0.0625788	0.209968	4.87299	1.20357
GO:0006855	drug transmembrane transport	2	348	20	16958	0.0625788	0.209968	4.87299	1.20357
GO:0006801	superoxide metabolic process	2	348	20	16958	0.0625788	0.209968	4.87299	1.20357
GO:0051145	smooth muscle cell differentiation	2	348	20	16958	0.0625788	0.209968	4.87299	1.20357
GO:0097296	activation of cysteine-type endopeptidase activity involved in apoptotic signaling pathway	2	348	20	16958	0.0625788	0.209968	4.87299	1.20357
GO:0007229	integrin-mediated signaling pathway	5	348	104	16958	0.0630075	0.210757	2.34278	1.20061
GO:0006644	phospholipid metabolic process	7	348	171	16958	0.0630204	0.210757	1.99479	1.20052
GO:0007417	central nervous system development	6	348	137	16958	0.063337	0.211469	2.13416	1.19834
GO:0030514	negative regulation of BMP signaling pathway	3	348	45	16958	0.064627	0.215072	3.24866	1.18959
GO:0030218	erythrocyte differentiation	3	348	45	16958	0.064627	0.215072	3.24866	1.18959
GO:0048010	vascular endothelial growth factor receptor signaling pathway	10	348	281	16958	0.0651235	0.216371	1.73416	1.18626
GO:0006879	cellular iron ion homeostasis	4	348	74	16958	0.0656107	0.217635	2.63405	1.18303
GO:0006687	glycosphingolipid metabolic process	3	348	46	16958	0.0681279	0.221066	3.17804	1.16668
GO:0032091	negative regulation of protein binding	3	348	46	16958	0.0681279	0.221066	3.17804	1.16668
GO:0001658	branching involved in ureteric bud morphogenesis	3	348	46	16958	0.0681279	0.221066	3.17804	1.16668
GO:0033138	positive regulation of peptidyl-serine phosphorylation	4	348	75	16958	0.0682397	0.221066	2.59893	1.16596
GO:0035162	embryonic hemopoiesis	2	348	21	16958	0.0682542	0.221066	4.64094	1.16587
GO:0042744	hydrogen peroxide catabolic process	2	348	21	16958	0.0682542	0.221066	4.64094	1.16587
GO:0016125	sterol metabolic process	2	348	21	16958	0.0682542	0.221066	4.64094	1.16587
GO:0033189	response to vitamin A	2	348	21	16958	0.0682542	0.221066	4.64094	1.16587
GO:0055093	response to hyperoxia	2	348	21	16958	0.0682542	0.221066	4.64094	1.16587
GO:0019835	cytolysis	2	348	21	16958	0.0682542	0.221066	4.64094	1.16587
GO:0035902	response to immobilization stress	2	348	21	16958	0.0682542	0.221066	4.64094	1.16587
GO:0045663	positive regulation of myoblast differentiation	2	348	21	16958	0.0682542	0.221066	4.64094	1.16587
GO:0010628	positive regulation of gene expression	10	348	285	16958	0.0701312	0.221066	1.70982	1.15409
GO:0043647	inositol phosphate metabolic process	3	348	47	16958	0.0717132	0.221066	3.11042	1.1444
GO:0042326	negative regulation of phosphorylation	2	348	22	16958	0.0740917	0.221066	4.42999	1.13023
GO:0034614	cellular response to reactive oxygen species	2	348	22	16958	0.0740917	0.221066	4.42999	1.13023
GO:0045070	positive regulation of viral genome replication	2	348	22	16958	0.0740917	0.221066	4.42999	1.13023
GO:0033137	negative regulation of peptidyl-serine phosphorylation	2	348	22	16958	0.0740917	0.221066	4.42999	1.13023
GO:0060716	labyrinthine layer blood vessel development	2	348	22	16958	0.0740917	0.221066	4.42999	1.13023
GO:0070542	response to fatty acid	2	348	22	16958	0.0740917	0.221066	4.42999	1.13023
GO:0010165	response to X-ray	2	348	22	16958	0.0740917	0.221066	4.42999	1.13023
GO:0048738	cardiac muscle tissue development	2	348	22	16958	0.0740917	0.221066	4.42999	1.13023
GO:0035666	TRIF-dependent toll-like receptor signaling pathway	4	348	78	16958	0.0764475	0.221066	2.49897	1.11664
GO:0071230	cellular response to amino acid stimulus	3	348	49	16958	0.0791313	0.221066	2.98346	1.10165
GO:0051781	positive regulation of cell division	3	348	49	16958	0.0791313	0.221066	2.98346	1.10165
GO:0048705	skeletal system morphogenesis	3	348	49	16958	0.0791313	0.221066	2.98346	1.10165
GO:0072107	positive regulation of ureteric bud formation	1	348	4	16958	0.0795996	0.221066	12.1825	1.09909
GO:0036003	positive regulation of transcription from RNA polymerase II promoter in response to stress	1	348	4	16958	0.0795996	0.221066	12.1825	1.09909
GO:0061448	connective tissue development	1	348	4	16958	0.0795996	0.221066	12.1825	1.09909
GO:0048023	positive regulation of melanin biosynthetic process	1	348	4	16958	0.0795996	0.221066	12.1825	1.09909
GO:0060563	neuroepithelial cell differentiation	1	348	4	16958	0.0795996	0.221066	12.1825	1.09909
GO:0032909	regulation of transforming growth factor beta2 production	1	348	4	16958	0.0795996	0.221066	12.1825	1.09909
GO:0003179	heart valve morphogenesis	1	348	4	16958	0.0795996	0.221066	12.1825	1.09909
GO:0061041	regulation of wound healing	1	348	4	16958	0.0795996	0.221066	12.1825	1.09909
GO:0003183	mitral valve morphogenesis	1	348	4	16958	0.0795996	0.221066	12.1825	1.09909
GO:0006663	platelet activating factor biosynthetic process	1	348	4	16958	0.0795996	0.221066	12.1825	1.09909
GO:0006670	sphingosine metabolic process	1	348	4	16958	0.0795996	0.221066	12.1825	1.09909
GO:0010742	macrophage derived foam cell differentiation	1	348	4	16958	0.0795996	0.221066	12.1825	1.09909
GO:0046629	gamma-delta T cell activation	1	348	4	16958	0.0795996	0.221066	12.1825	1.09909
GO:0030260	entry into host cell	1	348	4	16958	0.0795996	0.221066	12.1825	1.09909
GO:0010664	negative regulation of striated muscle cell apoptotic process	1	348	4	16958	0.0795996	0.221066	12.1825	1.09909
GO:0046642	negative regulation of alpha-beta T cell proliferation	1	348	4	16958	0.0795996	0.221066	12.1825	1.09909
GO:0010693	negative regulation of alkaline phosphatase activity	1	348	4	16958	0.0795996	0.221066	12.1825	1.09909
GO:0034638	phosphatidylcholine catabolic process	1	348	4	16958	0.0795996	0.221066	12.1825	1.09909
GO:0033353	S-adenosylmethionine cycle	1	348	4	16958	0.0795996	0.221066	12.1825	1.09909
GO:0015936	coenzyme A metabolic process	1	348	4	16958	0.0795996	0.221066	12.1825	1.09909
GO:0032497	detection of lipopolysaccharide	1	348	4	16958	0.0795996	0.221066	12.1825	1.09909
GO:0043152	induction of bacterial agglutination	1	348	4	16958	0.0795996	0.221066	12.1825	1.09909
GO:0000480	endonucleolytic cleavage in 5'-ETS of tricistronic rRNA transcript (SSU-rRNA, 5.8S rRNA, LSU-rRNA)	1	348	4	16958	0.0795996	0.221066	12.1825	1.09909
GO:0048861	leukemia inhibitory factor signaling pathway	1	348	4	16958	0.0795996	0.221066	12.1825	1.09909
GO:0002669	positive regulation of T cell anergy	1	348	4	16958	0.0795996	0.221066	12.1825	1.09909
GO:0048144	fibroblast proliferation	1	348	4	16958	0.0795996	0.221066	12.1825	1.09909
GO:0071395	cellular response to jasmonic acid stimulus	1	348	4	16958	0.0795996	0.221066	12.1825	1.09909
GO:0060686	negative regulation of prostatic bud formation	1	348	4	16958	0.0795996	0.221066	12.1825	1.09909
GO:0003257	positive regulation of transcription from RNA polymerase II promoter involved in myocardial precursor cell differentiation	1	348	4	16958	0.0795996	0.221066	12.1825	1.09909
GO:0006769	nicotinamide metabolic process	1	348	4	16958	0.0795996	0.221066	12.1825	1.09909
GO:0045064	T-helper 2 cell differentiation	1	348	4	16958	0.0795996	0.221066	12.1825	1.09909
GO:0050882	voluntary musculoskeletal movement	1	348	4	16958	0.0795996	0.221066	12.1825	1.09909
GO:0045069	regulation of viral genome replication	1	348	4	16958	0.0795996	0.221066	12.1825	1.09909
GO:0045085	negative regulation of interleukin-2 biosynthetic process	1	348	4	16958	0.0795996	0.221066	12.1825	1.09909
GO:0048592	eye morphogenesis	1	348	4	16958	0.0795996	0.221066	12.1825	1.09909
GO:0051387	negative regulation of neurotrophin TRK receptor signaling pathway	1	348	4	16958	0.0795996	0.221066	12.1825	1.09909
GO:0045959	negative regulation of complement activation, classical pathway	1	348	4	16958	0.0795996	0.221066	12.1825	1.09909
GO:0003289	atrial septum primum morphogenesis	1	348	4	16958	0.0795996	0.221066	12.1825	1.09909
GO:0060279	positive regulation of ovulation	1	348	4	16958	0.0795996	0.221066	12.1825	1.09909
GO:0006278	RNA-dependent DNA replication	1	348	4	16958	0.0795996	0.221066	12.1825	1.09909
GO:0021891	olfactory bulb interneuron development	1	348	4	16958	0.0795996	0.221066	12.1825	1.09909
GO:0018243	protein O-linked glycosylation via threonine	1	348	4	16958	0.0795996	0.221066	12.1825	1.09909
GO:2000969	positive regulation of alpha-amino-3-hydroxy-5-methyl-4-isoxazole propionate selective glutamate receptor activity	1	348	4	16958	0.0795996	0.221066	12.1825	1.09909
GO:0034354	'de novo' NAD biosynthetic process from tryptophan	1	348	4	16958	0.0795996	0.221066	12.1825	1.09909
GO:0008065	establishment of blood-nerve barrier	1	348	4	16958	0.0795996	0.221066	12.1825	1.09909
GO:0034340	response to type I interferon	1	348	4	16958	0.0795996	0.221066	12.1825	1.09909
GO:0070884	regulation of calcineurin-NFAT signaling cascade	1	348	4	16958	0.0795996	0.221066	12.1825	1.09909
GO:2000553	positive regulation of T-helper 2 cell cytokine production	1	348	4	16958	0.0795996	0.221066	12.1825	1.09909
GO:0072331	signal transduction by p53 class mediator	1	348	4	16958	0.0795996	0.221066	12.1825	1.09909
GO:1900158	negative regulation of bone mineralization involved in bone maturation	1	348	4	16958	0.0795996	0.221066	12.1825	1.09909
GO:0097638	L-arginine import across plasma membrane	1	348	4	16958	0.0795996	0.221066	12.1825	1.09909
GO:0042904	9-cis-retinoic acid biosynthetic process	1	348	4	16958	0.0795996	0.221066	12.1825	1.09909
GO:0090191	negative regulation of branching involved in ureteric bud morphogenesis	1	348	4	16958	0.0795996	0.221066	12.1825	1.09909
GO:0002016	regulation of blood volume by renin-angiotensin	1	348	4	16958	0.0795996	0.221066	12.1825	1.09909
GO:0002018	renin-angiotensin regulation of aldosterone production	1	348	4	16958	0.0795996	0.221066	12.1825	1.09909
GO:1900127	positive regulation of hyaluronan biosynthetic process	1	348	4	16958	0.0795996	0.221066	12.1825	1.09909
GO:0038033	positive regulation of endothelial cell chemotaxis by VEGF-activated vascular endothelial growth factor receptor signaling pathway	1	348	4	16958	0.0795996	0.221066	12.1825	1.09909
GO:0014061	regulation of norepinephrine secretion	1	348	4	16958	0.0795996	0.221066	12.1825	1.09909
GO:0043415	positive regulation of skeletal muscle tissue regeneration	1	348	4	16958	0.0795996	0.221066	12.1825	1.09909
GO:0038066	p38MAPK cascade	1	348	4	16958	0.0795996	0.221066	12.1825	1.09909
GO:0043374	CD8-positive, alpha-beta T cell differentiation	1	348	4	16958	0.0795996	0.221066	12.1825	1.09909
GO:0001922	B-1 B cell homeostasis	1	348	4	16958	0.0795996	0.221066	12.1825	1.09909
GO:0046881	positive regulation of follicle-stimulating hormone secretion	1	348	4	16958	0.0795996	0.221066	12.1825	1.09909
GO:0043308	eosinophil degranulation	1	348	4	16958	0.0795996	0.221066	12.1825	1.09909
GO:0035799	ureter maturation	1	348	4	16958	0.0795996	0.221066	12.1825	1.09909
GO:0014832	urinary bladder smooth muscle contraction	1	348	4	16958	0.0795996	0.221066	12.1825	1.09909
GO:0010002	cardioblast differentiation	1	348	4	16958	0.0795996	0.221066	12.1825	1.09909
GO:0002439	chronic inflammatory response to antigenic stimulus	1	348	4	16958	0.0795996	0.221066	12.1825	1.09909
GO:0060734	regulation of eIF2 alpha phosphorylation by endoplasmic reticulum stress	1	348	4	16958	0.0795996	0.221066	12.1825	1.09909
GO:0060486	Clara cell differentiation	1	348	4	16958	0.0795996	0.221066	12.1825	1.09909
GO:0023051	regulation of signaling	1	348	4	16958	0.0795996	0.221066	12.1825	1.09909
GO:2000255	negative regulation of male germ cell proliferation	1	348	4	16958	0.0795996	0.221066	12.1825	1.09909
GO:1900041	negative regulation of interleukin-2 secretion	1	348	4	16958	0.0795996	0.221066	12.1825	1.09909
GO:1903553	positive regulation of extracellular vesicular exosome assembly	1	348	4	16958	0.0795996	0.221066	12.1825	1.09909
GO:0070262	peptidyl-serine dephosphorylation	1	348	4	16958	0.0795996	0.221066	12.1825	1.09909
GO:0019805	quinolinate biosynthetic process	1	348	4	16958	0.0795996	0.221066	12.1825	1.09909
GO:0070254	mucus secretion	1	348	4	16958	0.0795996	0.221066	12.1825	1.09909
GO:0070252	actin-mediated cell contraction	1	348	4	16958	0.0795996	0.221066	12.1825	1.09909
GO:2001181	positive regulation of interleukin-10 secretion	1	348	4	16958	0.0795996	0.221066	12.1825	1.09909
GO:0042662	negative regulation of mesodermal cell fate specification	1	348	4	16958	0.0795996	0.221066	12.1825	1.09909
GO:0051586	positive regulation of dopamine uptake involved in synaptic transmission	1	348	4	16958	0.0795996	0.221066	12.1825	1.09909
GO:0038165	oncostatin-M-mediated signaling pathway	1	348	4	16958	0.0795996	0.221066	12.1825	1.09909
GO:0042159	lipoprotein catabolic process	1	348	4	16958	0.0795996	0.221066	12.1825	1.09909
GO:0035813	regulation of renal sodium excretion	1	348	4	16958	0.0795996	0.221066	12.1825	1.09909
GO:0010513	positive regulation of phosphatidylinositol biosynthetic process	1	348	4	16958	0.0795996	0.221066	12.1825	1.09909
GO:0071947	protein deubiquitination involved in ubiquitin-dependent protein catabolic process	1	348	4	16958	0.0795996	0.221066	12.1825	1.09909
GO:0071548	response to dexamethasone	1	348	4	16958	0.0795996	0.221066	12.1825	1.09909
GO:0034136	negative regulation of toll-like receptor 2 signaling pathway	1	348	4	16958	0.0795996	0.221066	12.1825	1.09909
GO:0045226	extracellular polysaccharide biosynthetic process	1	348	4	16958	0.0795996	0.221066	12.1825	1.09909
GO:0006955	immune response	13	348	409	16958	0.0799203	0.221066	1.54887	1.09734
GO:0035924	cellular response to vascular endothelial growth factor stimulus	2	348	23	16958	0.0800823	0.221066	4.23738	1.09646
GO:0010765	positive regulation of sodium ion transport	2	348	23	16958	0.0800823	0.221066	4.23738	1.09646
GO:0045862	positive regulation of proteolysis	2	348	23	16958	0.0800823	0.221066	4.23738	1.09646
GO:0034341	response to interferon-gamma	2	348	23	16958	0.0800823	0.221066	4.23738	1.09646
GO:0002092	positive regulation of receptor internalization	2	348	23	16958	0.0800823	0.221066	4.23738	1.09646
GO:0032715	negative regulation of interleukin-6 production	2	348	23	16958	0.0800823	0.221066	4.23738	1.09646
GO:0097300	programmed necrotic cell death	2	348	23	16958	0.0800823	0.221066	4.23738	1.09646
GO:0014911	positive regulation of smooth muscle cell migration	2	348	23	16958	0.0800823	0.221066	4.23738	1.09646
GO:0030324	lung development	5	348	112	16958	0.0808354	0.222843	2.17544	1.0924
GO:0002756	MyD88-independent toll-like receptor signaling pathway	4	348	80	16958	0.0821824	0.226251	2.43649	1.08522
GO:0045944	positive regulation of transcription from RNA polymerase II promoter	27	348	993	16958	0.0829408	0.227779	1.32498	1.08123
GO:0045597	positive regulation of cell differentiation	3	348	50	16958	0.0829608	0.227779	2.92379	1.08113
GO:0061098	positive regulation of protein tyrosine kinase activity	2	348	24	16958	0.0862172	0.236085	4.06082	1.06441
GO:0042572	retinol metabolic process	2	348	24	16958	0.0862172	0.236085	4.06082	1.06441
GO:0007189	adenylate cyclase-activating G-protein coupled receptor signaling pathway	3	348	51	16958	0.0868685	0.236914	2.86646	1.06114
GO:0043408	regulation of MAPK cascade	3	348	51	16958	0.0868685	0.236914	2.86646	1.06114
GO:0043525	positive regulation of neuron apoptotic process	3	348	51	16958	0.0868685	0.236914	2.86646	1.06114
GO:0016311	dephosphorylation	8	348	222	16958	0.0877252	0.238931	1.75603	1.05688
GO:0006493	protein O-linked glycosylation	4	348	82	16958	0.088123	0.239695	2.37707	1.05491
GO:0032728	positive regulation of interferon-beta production	2	348	25	16958	0.092488	0.241014	3.89839	1.03391
GO:0045648	positive regulation of erythrocyte differentiation	2	348	25	16958	0.092488	0.241014	3.89839	1.03391
GO:0003007	heart morphogenesis	3	348	53	16958	0.0949117	0.241014	2.7583	1.02268
GO:0030097	hemopoiesis	4	348	85	16958	0.0974104	0.241014	2.29317	1.01139
GO:1903401	L-lysine transmembrane transport	1	348	5	16958	0.0984919	0.241014	9.74598	1.0066
GO:0060591	chondroblast differentiation	1	348	5	16958	0.0984919	0.241014	9.74598	1.0066
GO:0042723	thiamine-containing compound metabolic process	1	348	5	16958	0.0984919	0.241014	9.74598	1.0066
GO:2001028	positive regulation of endothelial cell chemotaxis	1	348	5	16958	0.0984919	0.241014	9.74598	1.0066
GO:0019941	modification-dependent protein catabolic process	1	348	5	16958	0.0984919	0.241014	9.74598	1.0066
GO:0060575	intestinal epithelial cell differentiation	1	348	5	16958	0.0984919	0.241014	9.74598	1.0066
GO:0071224	cellular response to peptidoglycan	1	348	5	16958	0.0984919	0.241014	9.74598	1.0066
GO:0003180	aortic valve morphogenesis	1	348	5	16958	0.0984919	0.241014	9.74598	1.0066
GO:0072178	nephric duct morphogenesis	1	348	5	16958	0.0984919	0.241014	9.74598	1.0066
GO:0061484	hematopoietic stem cell homeostasis	1	348	5	16958	0.0984919	0.241014	9.74598	1.0066
GO:0097461	ferric iron import into cell	1	348	5	16958	0.0984919	0.241014	9.74598	1.0066
GO:0006166	purine ribonucleoside salvage	1	348	5	16958	0.0984919	0.241014	9.74598	1.0066
GO:0021782	glial cell development	1	348	5	16958	0.0984919	0.241014	9.74598	1.0066
GO:0070741	response to interleukin-6	1	348	5	16958	0.0984919	0.241014	9.74598	1.0066
GO:0030240	skeletal muscle thin filament assembly	1	348	5	16958	0.0984919	0.241014	9.74598	1.0066
GO:0070318	positive regulation of G0 to G1 transition	1	348	5	16958	0.0984919	0.241014	9.74598	1.0066
GO:0019060	intracellular transport of viral protein in host cell	1	348	5	16958	0.0984919	0.241014	9.74598	1.0066
GO:0090383	phagosome acidification	1	348	5	16958	0.0984919	0.241014	9.74598	1.0066
GO:0006725	cellular aromatic compound metabolic process	1	348	5	16958	0.0984919	0.241014	9.74598	1.0066
GO:0045061	thymic T cell selection	1	348	5	16958	0.0984919	0.241014	9.74598	1.0066
GO:0036155	acylglycerol acyl-chain remodeling	1	348	5	16958	0.0984919	0.241014	9.74598	1.0066
GO:0045077	negative regulation of interferon-gamma biosynthetic process	1	348	5	16958	0.0984919	0.241014	9.74598	1.0066
GO:0045927	positive regulation of growth	1	348	5	16958	0.0984919	0.241014	9.74598	1.0066
GO:0021957	corticospinal tract morphogenesis	1	348	5	16958	0.0984919	0.241014	9.74598	1.0066
GO:0042421	norepinephrine biosynthetic process	1	348	5	16958	0.0984919	0.241014	9.74598	1.0066
GO:0003279	cardiac septum development	1	348	5	16958	0.0984919	0.241014	9.74598	1.0066
GO:0010803	regulation of tumor necrosis factor-mediated signaling pathway	1	348	5	16958	0.0984919	0.241014	9.74598	1.0066
GO:0045908	negative regulation of vasodilation	1	348	5	16958	0.0984919	0.241014	9.74598	1.0066
GO:1903352	L-ornithine transmembrane transport	1	348	5	16958	0.0984919	0.241014	9.74598	1.0066
GO:0007598	blood coagulation, extrinsic pathway	1	348	5	16958	0.0984919	0.241014	9.74598	1.0066
GO:0071799	cellular response to prostaglandin D stimulus	1	348	5	16958	0.0984919	0.241014	9.74598	1.0066
GO:0002328	pro-B cell differentiation	1	348	5	16958	0.0984919	0.241014	9.74598	1.0066
GO:0072602	interleukin-4 secretion	1	348	5	16958	0.0984919	0.241014	9.74598	1.0066
GO:0003310	pancreatic A cell differentiation	1	348	5	16958	0.0984919	0.241014	9.74598	1.0066
GO:0048263	determination of dorsal identity	1	348	5	16958	0.0984919	0.241014	9.74598	1.0066
GO:0005981	regulation of glycogen catabolic process	1	348	5	16958	0.0984919	0.241014	9.74598	1.0066
GO:0005976	polysaccharide metabolic process	1	348	5	16958	0.0984919	0.241014	9.74598	1.0066
GO:0070120	ciliary neurotrophic factor-mediated signaling pathway	1	348	5	16958	0.0984919	0.241014	9.74598	1.0066
GO:0003357	noradrenergic neuron differentiation	1	348	5	16958	0.0984919	0.241014	9.74598	1.0066
GO:0014009	glial cell proliferation	1	348	5	16958	0.0984919	0.241014	9.74598	1.0066
GO:0038031	non-canonical Wnt signaling pathway via JNK cascade	1	348	5	16958	0.0984919	0.241014	9.74598	1.0066
GO:0010936	negative regulation of macrophage cytokine production	1	348	5	16958	0.0984919	0.241014	9.74598	1.0066
GO:0002090	regulation of receptor internalization	1	348	5	16958	0.0984919	0.241014	9.74598	1.0066
GO:0014074	response to purine-containing compound	1	348	5	16958	0.0984919	0.241014	9.74598	1.0066
GO:0008626	granzyme-mediated apoptotic signaling pathway	1	348	5	16958	0.0984919	0.241014	9.74598	1.0066
GO:0010917	negative regulation of mitochondrial membrane potential	1	348	5	16958	0.0984919	0.241014	9.74598	1.0066
GO:0030578	PML body organization	1	348	5	16958	0.0984919	0.241014	9.74598	1.0066
GO:0033600	negative regulation of mammary gland epithelial cell proliferation	1	348	5	16958	0.0984919	0.241014	9.74598	1.0066
GO:0032754	positive regulation of interleukin-5 production	1	348	5	16958	0.0984919	0.241014	9.74598	1.0066
GO:0031346	positive regulation of cell projection organization	1	348	5	16958	0.0984919	0.241014	9.74598	1.0066
GO:0046882	negative regulation of follicle-stimulating hormone secretion	1	348	5	16958	0.0984919	0.241014	9.74598	1.0066
GO:1990441	negative regulation of transcription from RNA polymerase II promoter in response to endoplasmic reticulum stress	1	348	5	16958	0.0984919	0.241014	9.74598	1.0066
GO:0046834	lipid phosphorylation	1	348	5	16958	0.0984919	0.241014	9.74598	1.0066
GO:0048633	positive regulation of skeletal muscle tissue growth	1	348	5	16958	0.0984919	0.241014	9.74598	1.0066
GO:0035773	insulin secretion involved in cellular response to glucose stimulus	1	348	5	16958	0.0984919	0.241014	9.74598	1.0066
GO:0032264	IMP salvage	1	348	5	16958	0.0984919	0.241014	9.74598	1.0066
GO:0090131	mesenchyme migration	1	348	5	16958	0.0984919	0.241014	9.74598	1.0066
GO:0010044	response to aluminum ion	1	348	5	16958	0.0984919	0.241014	9.74598	1.0066
GO:0033157	regulation of intracellular protein transport	1	348	5	16958	0.0984919	0.241014	9.74598	1.0066
GO:0060023	soft palate development	1	348	5	16958	0.0984919	0.241014	9.74598	1.0066
GO:0070295	renal water absorption	1	348	5	16958	0.0984919	0.241014	9.74598	1.0066
GO:0006525	arginine metabolic process	1	348	5	16958	0.0984919	0.241014	9.74598	1.0066
GO:0061304	retinal blood vessel morphogenesis	1	348	5	16958	0.0984919	0.241014	9.74598	1.0066
GO:0006572	tyrosine catabolic process	1	348	5	16958	0.0984919	0.241014	9.74598	1.0066
GO:0030644	cellular chloride ion homeostasis	1	348	5	16958	0.0984919	0.241014	9.74598	1.0066
GO:0061370	testosterone biosynthetic process	1	348	5	16958	0.0984919	0.241014	9.74598	1.0066
GO:0014904	myotube cell development	1	348	5	16958	0.0984919	0.241014	9.74598	1.0066
GO:1903053	regulation of extracellular matrix organization	1	348	5	16958	0.0984919	0.241014	9.74598	1.0066
GO:0000303	response to superoxide	1	348	5	16958	0.0984919	0.241014	9.74598	1.0066
GO:0035860	glial cell-derived neurotrophic factor receptor signaling pathway	1	348	5	16958	0.0984919	0.241014	9.74598	1.0066
GO:0045627	positive regulation of T-helper 1 cell differentiation	1	348	5	16958	0.0984919	0.241014	9.74598	1.0066
GO:0045636	positive regulation of melanocyte differentiation	1	348	5	16958	0.0984919	0.241014	9.74598	1.0066
GO:0015809	arginine transport	1	348	5	16958	0.0984919	0.241014	9.74598	1.0066
GO:0034123	positive regulation of toll-like receptor signaling pathway	1	348	5	16958	0.0984919	0.241014	9.74598	1.0066
GO:2000347	positive regulation of hepatocyte proliferation	1	348	5	16958	0.0984919	0.241014	9.74598	1.0066
GO:0032967	positive regulation of collagen biosynthetic process	2	348	26	16958	0.0988866	0.241014	3.74845	1.00486
GO:0010800	positive regulation of peptidyl-threonine phosphorylation	2	348	26	16958	0.0988866	0.241014	3.74845	1.00486
GO:0030449	regulation of complement activation	2	348	26	16958	0.0988866	0.241014	3.74845	1.00486
GO:0009311	oligosaccharide metabolic process	2	348	26	16958	0.0988866	0.241014	3.74845	1.00486
GO:2000352	negative regulation of endothelial cell apoptotic process	2	348	26	16958	0.0988866	0.241014	3.74845	1.00486
GO:0006027	glycosaminoglycan catabolic process	2	348	26	16958	0.0988866	0.241014	3.74845	1.00486
GO:0010575	positive regulation vascular endothelial growth factor production	2	348	26	16958	0.0988866	0.241014	3.74845	1.00486
GO:0002931	response to ischemia	2	348	26	16958	0.0988866	0.241014	3.74845	1.00486
GO:0009968	negative regulation of signal transduction	3	348	54	16958	0.0990438	0.241109	2.70722	1.00417
GO:0008283	cell proliferation	12	348	386	16958	0.101596	0.247028	1.51492	0.993122
GO:0050731	positive regulation of peptidyl-tyrosine phosphorylation	4	348	87	16958	0.103846	0.252197	2.24045	0.98361
GO:0048147	negative regulation of fibroblast proliferation	2	348	27	16958	0.105405	0.254771	3.60962	0.977138
GO:2000377	regulation of reactive oxygen species metabolic process	2	348	27	16958	0.105405	0.254771	3.60962	0.977138
GO:0043388	positive regulation of DNA binding	2	348	27	16958	0.105405	0.254771	3.60962	0.977138
GO:0071549	cellular response to dexamethasone stimulus	2	348	27	16958	0.105405	0.254771	3.60962	0.977138
GO:0006887	exocytosis	5	348	122	16958	0.106485	0.257075	1.99713	0.972713
GO:0031647	regulation of protein stability	3	348	56	16958	0.10752	0.259269	2.61053	0.968509
GO:0060070	canonical Wnt signaling pathway	4	348	89	16958	0.110471	0.264313	2.19011	0.956753
GO:0006661	phosphatidylinositol biosynthetic process	3	348	57	16958	0.111861	0.264313	2.56473	0.951321
GO:0019722	calcium-mediated signaling	3	348	57	16958	0.111861	0.264313	2.56473	0.951321
GO:0008630	intrinsic apoptotic signaling pathway in response to DNA damage	3	348	57	16958	0.111861	0.264313	2.56473	0.951321
GO:0070374	positive regulation of ERK1 and ERK2 cascade	6	348	160	16958	0.112025	0.264313	1.82737	0.950686
GO:0008406	gonad development	2	348	28	16958	0.112036	0.264313	3.48071	0.950642
GO:0035108	limb morphogenesis	2	348	28	16958	0.112036	0.264313	3.48071	0.950642
GO:0007616	long-term memory	2	348	28	16958	0.112036	0.264313	3.48071	0.950642
GO:0090200	positive regulation of release of cytochrome c from mitochondria	2	348	28	16958	0.112036	0.264313	3.48071	0.950642
GO:0071280	cellular response to copper ion	1	348	6	16958	0.116997	0.264313	8.12165	0.931824
GO:0032964	collagen biosynthetic process	1	348	6	16958	0.116997	0.264313	8.12165	0.931824
GO:0045823	positive regulation of heart contraction	1	348	6	16958	0.116997	0.264313	8.12165	0.931824
GO:0003158	endothelium development	1	348	6	16958	0.116997	0.264313	8.12165	0.931824
GO:0042743	hydrogen peroxide metabolic process	1	348	6	16958	0.116997	0.264313	8.12165	0.931824
GO:0032515	negative regulation of phosphoprotein phosphatase activity	1	348	6	16958	0.116997	0.264313	8.12165	0.931824
GO:0051222	positive regulation of protein transport	1	348	6	16958	0.116997	0.264313	8.12165	0.931824
GO:0031584	activation of phospholipase D activity	1	348	6	16958	0.116997	0.264313	8.12165	0.931824
GO:0010631	epithelial cell migration	1	348	6	16958	0.116997	0.264313	8.12165	0.931824
GO:0010649	regulation of cell communication by electrical coupling	1	348	6	16958	0.116997	0.264313	8.12165	0.931824
GO:0031133	regulation of axon diameter	1	348	6	16958	0.116997	0.264313	8.12165	0.931824
GO:0002634	regulation of germinal center formation	1	348	6	16958	0.116997	0.264313	8.12165	0.931824
GO:0019076	viral release from host cell	1	348	6	16958	0.116997	0.264313	8.12165	0.931824
GO:2000650	negative regulation of sodium ion transmembrane transporter activity	1	348	6	16958	0.116997	0.264313	8.12165	0.931824
GO:2000651	positive regulation of sodium ion transmembrane transporter activity	1	348	6	16958	0.116997	0.264313	8.12165	0.931824
GO:0032020	ISG15-protein conjugation	1	348	6	16958	0.116997	0.264313	8.12165	0.931824
GO:0002686	negative regulation of leukocyte migration	1	348	6	16958	0.116997	0.264313	8.12165	0.931824
GO:0003211	cardiac ventricle formation	1	348	6	16958	0.116997	0.264313	8.12165	0.931824
GO:0009812	flavonoid metabolic process	1	348	6	16958	0.116997	0.264313	8.12165	0.931824
GO:0010837	regulation of keratinocyte proliferation	1	348	6	16958	0.116997	0.264313	8.12165	0.931824
GO:0016139	glycoside catabolic process	1	348	6	16958	0.116997	0.264313	8.12165	0.931824
GO:0008063	Toll signaling pathway	1	348	6	16958	0.116997	0.264313	8.12165	0.931824
GO:0034349	glial cell apoptotic process	1	348	6	16958	0.116997	0.264313	8.12165	0.931824
GO:0072307	regulation of metanephric nephron tubule epithelial cell differentiation	1	348	6	16958	0.116997	0.264313	8.12165	0.931824
GO:0045187	regulation of circadian sleep/wake cycle, sleep	1	348	6	16958	0.116997	0.264313	8.12165	0.931824
GO:1900116	extracellular negative regulation of signal transduction	1	348	6	16958	0.116997	0.264313	8.12165	0.931824
GO:0042541	hemoglobin biosynthetic process	1	348	6	16958	0.116997	0.264313	8.12165	0.931824
GO:0006013	mannose metabolic process	1	348	6	16958	0.116997	0.264313	8.12165	0.931824
GO:0033601	positive regulation of mammary gland epithelial cell proliferation	1	348	6	16958	0.116997	0.264313	8.12165	0.931824
GO:0032736	positive regulation of interleukin-13 production	1	348	6	16958	0.116997	0.264313	8.12165	0.931824
GO:0045542	positive regulation of cholesterol biosynthetic process	1	348	6	16958	0.116997	0.264313	8.12165	0.931824
GO:0060706	cell differentiation involved in embryonic placenta development	1	348	6	16958	0.116997	0.264313	8.12165	0.931824
GO:0070972	protein localization to endoplasmic reticulum	1	348	6	16958	0.116997	0.264313	8.12165	0.931824
GO:0046822	regulation of nucleocytoplasmic transport	1	348	6	16958	0.116997	0.264313	8.12165	0.931824
GO:0014829	vascular smooth muscle contraction	1	348	6	16958	0.116997	0.264313	8.12165	0.931824
GO:0046850	regulation of bone remodeling	1	348	6	16958	0.116997	0.264313	8.12165	0.931824
GO:0090166	Golgi disassembly	1	348	6	16958	0.116997	0.264313	8.12165	0.931824
GO:0045578	negative regulation of B cell differentiation	1	348	6	16958	0.116997	0.264313	8.12165	0.931824
GO:0060430	lung saccule development	1	348	6	16958	0.116997	0.264313	8.12165	0.931824
GO:1900004	negative regulation of serine-type endopeptidase activity	1	348	6	16958	0.116997	0.264313	8.12165	0.931824
GO:0051151	negative regulation of smooth muscle cell differentiation	1	348	6	16958	0.116997	0.264313	8.12165	0.931824
GO:0051155	positive regulation of striated muscle cell differentiation	1	348	6	16958	0.116997	0.264313	8.12165	0.931824
GO:0032400	melanosome localization	1	348	6	16958	0.116997	0.264313	8.12165	0.931824
GO:0003081	regulation of systemic arterial blood pressure by renin-angiotensin	1	348	6	16958	0.116997	0.264313	8.12165	0.931824
GO:0010535	positive regulation of activation of JAK2 kinase activity	1	348	6	16958	0.116997	0.264313	8.12165	0.931824
GO:0045656	negative regulation of monocyte differentiation	1	348	6	16958	0.116997	0.264313	8.12165	0.931824
GO:0014909	smooth muscle cell migration	1	348	6	16958	0.116997	0.264313	8.12165	0.931824
GO:0032364	oxygen homeostasis	1	348	6	16958	0.116997	0.264313	8.12165	0.931824
GO:0051209	release of sequestered calcium ion into cytosol	2	348	29	16958	0.118772	0.267139	3.36068	0.925285
GO:0018146	keratan sulfate biosynthetic process	2	348	29	16958	0.118772	0.267139	3.36068	0.925285
GO:0030099	myeloid cell differentiation	2	348	29	16958	0.118772	0.267139	3.36068	0.925285
GO:0034968	histone lysine methylation	2	348	29	16958	0.118772	0.267139	3.36068	0.925285
GO:0007601	visual perception	7	348	201	16958	0.120669	0.271107	1.69706	0.918404
GO:0042981	regulation of apoptotic process	9	348	279	16958	0.121759	0.273255	1.57193	0.914498
GO:0051289	protein homotetramerization	3	348	60	16958	0.125273	0.279001	2.43649	0.902144
GO:0051602	response to electrical stimulus	2	348	30	16958	0.125606	0.279001	3.24866	0.900989
GO:0042771	intrinsic apoptotic signaling pathway in response to DNA damage by p53 class mediator	2	348	30	16958	0.125606	0.279001	3.24866	0.900989
GO:0050715	positive regulation of cytokine secretion	2	348	30	16958	0.125606	0.279001	3.24866	0.900989
GO:0014065	phosphatidylinositol 3-kinase signaling	2	348	30	16958	0.125606	0.279001	3.24866	0.900989
GO:0051924	regulation of calcium ion transport	2	348	30	16958	0.125606	0.279001	3.24866	0.900989
GO:0021766	hippocampus development	3	348	61	16958	0.129867	0.279001	2.39655	0.886502
GO:0016525	negative regulation of angiogenesis	3	348	61	16958	0.129867	0.279001	2.39655	0.886502
GO:0001523	retinoid metabolic process	3	348	61	16958	0.129867	0.279001	2.39655	0.886502
GO:0046474	glycerophospholipid biosynthetic process	4	348	95	16958	0.131426	0.279001	2.05178	0.88132
GO:0006654	phosphatidic acid biosynthetic process	2	348	31	16958	0.132531	0.279001	3.14386	0.877681
GO:0031663	lipopolysaccharide-mediated signaling pathway	2	348	31	16958	0.132531	0.279001	3.14386	0.877681
GO:0046627	negative regulation of insulin receptor signaling pathway	2	348	31	16958	0.132531	0.279001	3.14386	0.877681
GO:0034612	response to tumor necrosis factor	2	348	31	16958	0.132531	0.279001	3.14386	0.877681
GO:0048568	embryonic organ development	2	348	31	16958	0.132531	0.279001	3.14386	0.877681
GO:0042476	odontogenesis	2	348	31	16958	0.132531	0.279001	3.14386	0.877681
GO:0045732	positive regulation of protein catabolic process	3	348	62	16958	0.134519	0.279001	2.3579	0.871215
GO:1902108	regulation of mitochondrial membrane permeability involved in apoptotic process	1	348	7	16958	0.135124	0.279001	6.96141	0.869267
GO:2000188	regulation of cholesterol homeostasis	1	348	7	16958	0.135124	0.279001	6.96141	0.869267
GO:0085029	extracellular matrix assembly	1	348	7	16958	0.135124	0.279001	6.96141	0.869267
GO:0006657	CDP-choline pathway	1	348	7	16958	0.135124	0.279001	6.96141	0.869267
GO:0045838	positive regulation of membrane potential	1	348	7	16958	0.135124	0.279001	6.96141	0.869267
GO:0042756	drinking behavior	1	348	7	16958	0.135124	0.279001	6.96141	0.869267
GO:0051223	regulation of protein transport	1	348	7	16958	0.135124	0.279001	6.96141	0.869267
GO:0048806	genitalia development	1	348	7	16958	0.135124	0.279001	6.96141	0.869267
GO:0010694	positive regulation of alkaline phosphatase activity	1	348	7	16958	0.135124	0.279001	6.96141	0.869267
GO:0045743	positive regulation of fibroblast growth factor receptor signaling pathway	1	348	7	16958	0.135124	0.279001	6.96141	0.869267
GO:0032466	negative regulation of cytokinesis	1	348	7	16958	0.135124	0.279001	6.96141	0.869267
GO:0035965	cardiolipin acyl-chain remodeling	1	348	7	16958	0.135124	0.279001	6.96141	0.869267
GO:0060510	Type II pneumocyte differentiation	1	348	7	16958	0.135124	0.279001	6.96141	0.869267
GO:0061564	axon development	1	348	7	16958	0.135124	0.279001	6.96141	0.869267
GO:0060235	lens induction in camera-type eye	1	348	7	16958	0.135124	0.279001	6.96141	0.869267
GO:0051782	negative regulation of cell division	1	348	7	16958	0.135124	0.279001	6.96141	0.869267
GO:0050871	positive regulation of B cell activation	1	348	7	16958	0.135124	0.279001	6.96141	0.869267
GO:0045084	positive regulation of interleukin-12 biosynthetic process	1	348	7	16958	0.135124	0.279001	6.96141	0.869267
GO:0009804	coumarin metabolic process	1	348	7	16958	0.135124	0.279001	6.96141	0.869267
GO:0051385	response to mineralocorticoid	1	348	7	16958	0.135124	0.279001	6.96141	0.869267
GO:0042448	progesterone metabolic process	1	348	7	16958	0.135124	0.279001	6.96141	0.869267
GO:0009792	embryo development ending in birth or egg hatching	1	348	7	16958	0.135124	0.279001	6.96141	0.869267
GO:0045410	positive regulation of interleukin-6 biosynthetic process	1	348	7	16958	0.135124	0.279001	6.96141	0.869267
GO:0048251	elastic fiber assembly	1	348	7	16958	0.135124	0.279001	6.96141	0.869267
GO:2000394	positive regulation of lamellipodium morphogenesis	1	348	7	16958	0.135124	0.279001	6.96141	0.869267
GO:0060373	regulation of ventricular cardiac muscle cell membrane depolarization	1	348	7	16958	0.135124	0.279001	6.96141	0.869267
GO:0071468	cellular response to acidic pH	1	348	7	16958	0.135124	0.279001	6.96141	0.869267
GO:0071467	cellular response to pH	1	348	7	16958	0.135124	0.279001	6.96141	0.869267
GO:0018894	dibenzo-p-dioxin metabolic process	1	348	7	16958	0.135124	0.279001	6.96141	0.869267
GO:1900181	negative regulation of protein localization to nucleus	1	348	7	16958	0.135124	0.279001	6.96141	0.869267
GO:0001956	positive regulation of neurotransmitter secretion	1	348	7	16958	0.135124	0.279001	6.96141	0.869267
GO:0046883	regulation of hormone secretion	1	348	7	16958	0.135124	0.279001	6.96141	0.869267
GO:0046826	negative regulation of protein export from nucleus	1	348	7	16958	0.135124	0.279001	6.96141	0.869267
GO:0032287	peripheral nervous system myelin maintenance	1	348	7	16958	0.135124	0.279001	6.96141	0.869267
GO:0048645	organ formation	1	348	7	16958	0.135124	0.279001	6.96141	0.869267
GO:0046483	heterocycle metabolic process	1	348	7	16958	0.135124	0.279001	6.96141	0.869267
GO:0045162	clustering of voltage-gated sodium channels	1	348	7	16958	0.135124	0.279001	6.96141	0.869267
GO:0014894	response to denervation involved in regulation of muscle adaptation	1	348	7	16958	0.135124	0.279001	6.96141	0.869267
GO:0050691	regulation of defense response to virus by host	1	348	7	16958	0.135124	0.279001	6.96141	0.869267
GO:0051549	positive regulation of keratinocyte migration	1	348	7	16958	0.135124	0.279001	6.96141	0.869267
GO:0035493	SNARE complex assembly	1	348	7	16958	0.135124	0.279001	6.96141	0.869267
GO:0060017	parathyroid gland development	1	348	7	16958	0.135124	0.279001	6.96141	0.869267
GO:0051971	positive regulation of transmission of nerve impulse	1	348	7	16958	0.135124	0.279001	6.96141	0.869267
GO:0060452	positive regulation of cardiac muscle contraction	1	348	7	16958	0.135124	0.279001	6.96141	0.869267
GO:0031987	locomotion involved in locomotory behavior	1	348	7	16958	0.135124	0.279001	6.96141	0.869267
GO:0060040	retinal bipolar neuron differentiation	1	348	7	16958	0.135124	0.279001	6.96141	0.869267
GO:0019441	tryptophan catabolic process to kynurenine	1	348	7	16958	0.135124	0.279001	6.96141	0.869267
GO:0051569	regulation of histone H3-K4 methylation	1	348	7	16958	0.135124	0.279001	6.96141	0.869267
GO:0032873	negative regulation of stress-activated MAPK cascade	1	348	7	16958	0.135124	0.279001	6.96141	0.869267
GO:0051099	positive regulation of binding	1	348	7	16958	0.135124	0.279001	6.96141	0.869267
GO:0018026	peptidyl-lysine monomethylation	1	348	7	16958	0.135124	0.279001	6.96141	0.869267
GO:0035811	negative regulation of urine volume	1	348	7	16958	0.135124	0.279001	6.96141	0.869267
GO:0006032	chitin catabolic process	1	348	7	16958	0.135124	0.279001	6.96141	0.869267
GO:0045606	positive regulation of epidermal cell differentiation	1	348	7	16958	0.135124	0.279001	6.96141	0.869267
GO:0006072	glycerol-3-phosphate metabolic process	1	348	7	16958	0.135124	0.279001	6.96141	0.869267
GO:1903077	negative regulation of protein localization to plasma membrane	1	348	7	16958	0.135124	0.279001	6.96141	0.869267
GO:0045630	positive regulation of T-helper 2 cell differentiation	1	348	7	16958	0.135124	0.279001	6.96141	0.869267
GO:0034141	positive regulation of toll-like receptor 3 signaling pathway	1	348	7	16958	0.135124	0.279001	6.96141	0.869267
GO:0006929	substrate-dependent cell migration	1	348	7	16958	0.135124	0.279001	6.96141	0.869267
GO:0048732	gland development	1	348	7	16958	0.135124	0.279001	6.96141	0.869267
GO:0036302	atrioventricular canal development	1	348	7	16958	0.135124	0.279001	6.96141	0.869267
GO:0090244	Wnt signaling pathway involved in somitogenesis	1	348	7	16958	0.135124	0.279001	6.96141	0.869267
GO:0071356	cellular response to tumor necrosis factor	4	348	97	16958	0.138751	0.2862	2.00948	0.857764
GO:0021510	spinal cord development	2	348	32	16958	0.139541	0.28696	3.04562	0.855298
GO:0045909	positive regulation of vasodilation	2	348	32	16958	0.139541	0.28696	3.04562	0.855298
GO:2000379	positive regulation of reactive oxygen species metabolic process	2	348	32	16958	0.139541	0.28696	3.04562	0.855298
GO:0007612	learning	3	348	64	16958	0.143994	0.289847	2.28421	0.841656
GO:0048863	stem cell differentiation	2	348	33	16958	0.146629	0.289847	2.95333	0.83378
GO:2001244	positive regulation of intrinsic apoptotic signaling pathway	2	348	33	16958	0.146629	0.289847	2.95333	0.83378
GO:0051930	regulation of sensory perception of pain	2	348	33	16958	0.146629	0.289847	2.95333	0.83378
GO:0045214	sarcomere organization	2	348	33	16958	0.146629	0.289847	2.95333	0.83378
GO:0050729	positive regulation of inflammatory response	3	348	65	16958	0.148812	0.289847	2.24907	0.827362
GO:0046330	positive regulation of JNK cascade	3	348	65	16958	0.148812	0.289847	2.24907	0.827362
GO:0043066	negative regulation of apoptotic process	15	348	542	16958	0.149216	0.289847	1.34861	0.826185
GO:0006928	cellular component movement	4	348	100	16958	0.150037	0.289847	1.9492	0.823801
GO:0007179	transforming growth factor beta receptor signaling pathway	5	348	137	16958	0.151393	0.289847	1.77846	0.819893
GO:0060137	maternal process involved in parturition	1	348	8	16958	0.15288	0.289847	6.09124	0.81565
GO:0000046	autophagic vacuole fusion	1	348	8	16958	0.15288	0.289847	6.09124	0.81565
GO:2000146	negative regulation of cell motility	1	348	8	16958	0.15288	0.289847	6.09124	0.81565
GO:0003181	atrioventricular valve morphogenesis	1	348	8	16958	0.15288	0.289847	6.09124	0.81565
GO:0006690	icosanoid metabolic process	1	348	8	16958	0.15288	0.289847	6.09124	0.81565
GO:0061072	iris morphogenesis	1	348	8	16958	0.15288	0.289847	6.09124	0.81565
GO:0060155	platelet dense granule organization	1	348	8	16958	0.15288	0.289847	6.09124	0.81565
GO:0009744	response to sucrose	1	348	8	16958	0.15288	0.289847	6.09124	0.81565
GO:0090331	negative regulation of platelet aggregation	1	348	8	16958	0.15288	0.289847	6.09124	0.81565
GO:0010656	negative regulation of muscle cell apoptotic process	1	348	8	16958	0.15288	0.289847	6.09124	0.81565
GO:0040036	regulation of fibroblast growth factor receptor signaling pathway	1	348	8	16958	0.15288	0.289847	6.09124	0.81565
GO:0030299	intestinal cholesterol absorption	1	348	8	16958	0.15288	0.289847	6.09124	0.81565
GO:0043569	negative regulation of insulin-like growth factor receptor signaling pathway	1	348	8	16958	0.15288	0.289847	6.09124	0.81565
GO:0001778	plasma membrane repair	1	348	8	16958	0.15288	0.289847	6.09124	0.81565
GO:0060231	mesenchymal to epithelial transition	1	348	8	16958	0.15288	0.289847	6.09124	0.81565
GO:2000010	positive regulation of protein localization to cell surface	1	348	8	16958	0.15288	0.289847	6.09124	0.81565
GO:2000008	regulation of protein localization to cell surface	1	348	8	16958	0.15288	0.289847	6.09124	0.81565
GO:0006729	tetrahydrobiopterin biosynthetic process	1	348	8	16958	0.15288	0.289847	6.09124	0.81565
GO:0015677	copper ion import	1	348	8	16958	0.15288	0.289847	6.09124	0.81565
GO:0075713	establishment of integrated proviral latency	1	348	8	16958	0.15288	0.289847	6.09124	0.81565
GO:0009308	amine metabolic process	1	348	8	16958	0.15288	0.289847	6.09124	0.81565
GO:0016082	synaptic vesicle priming	1	348	8	16958	0.15288	0.289847	6.09124	0.81565
GO:0035634	response to stilbenoid	1	348	8	16958	0.15288	0.289847	6.09124	0.81565
GO:0050848	regulation of calcium-mediated signaling	1	348	8	16958	0.15288	0.289847	6.09124	0.81565
GO:0007199	G-protein coupled receptor signaling pathway coupled to cGMP nucleotide second messenger	1	348	8	16958	0.15288	0.289847	6.09124	0.81565
GO:0050869	negative regulation of B cell activation	1	348	8	16958	0.15288	0.289847	6.09124	0.81565
GO:0044597	daunorubicin metabolic process	1	348	8	16958	0.15288	0.289847	6.09124	0.81565
GO:0044598	doxorubicin metabolic process	1	348	8	16958	0.15288	0.289847	6.09124	0.81565
GO:0035239	tube morphogenesis	1	348	8	16958	0.15288	0.289847	6.09124	0.81565
GO:0034383	low-density lipoprotein particle clearance	1	348	8	16958	0.15288	0.289847	6.09124	0.81565
GO:0046785	microtubule polymerization	1	348	8	16958	0.15288	0.289847	6.09124	0.81565
GO:0060351	cartilage development involved in endochondral bone morphogenesis	1	348	8	16958	0.15288	0.289847	6.09124	0.81565
GO:0003337	mesenchymal to epithelial transition involved in metanephros morphogenesis	1	348	8	16958	0.15288	0.289847	6.09124	0.81565
GO:0003309	type B pancreatic cell differentiation	1	348	8	16958	0.15288	0.289847	6.09124	0.81565
GO:0010907	positive regulation of glucose metabolic process	1	348	8	16958	0.15288	0.289847	6.09124	0.81565
GO:0060346	bone trabecula formation	1	348	8	16958	0.15288	0.289847	6.09124	0.81565
GO:0061298	retina vasculature development in camera-type eye	1	348	8	16958	0.15288	0.289847	6.09124	0.81565
GO:0051001	negative regulation of nitric-oxide synthase activity	1	348	8	16958	0.15288	0.289847	6.09124	0.81565
GO:0046903	secretion	1	348	8	16958	0.15288	0.289847	6.09124	0.81565
GO:0008608	attachment of spindle microtubules to kinetochore	1	348	8	16958	0.15288	0.289847	6.09124	0.81565
GO:0060396	growth hormone receptor signaling pathway	1	348	8	16958	0.15288	0.289847	6.09124	0.81565
GO:1901030	positive regulation of mitochondrial outer membrane permeabilization involved in apoptotic signaling pathway	1	348	8	16958	0.15288	0.289847	6.09124	0.81565
GO:0010950	positive regulation of endopeptidase activity	1	348	8	16958	0.15288	0.289847	6.09124	0.81565
GO:0071803	positive regulation of podosome assembly	1	348	8	16958	0.15288	0.289847	6.09124	0.81565
GO:0042035	regulation of cytokine biosynthetic process	1	348	8	16958	0.15288	0.289847	6.09124	0.81565
GO:0010873	positive regulation of cholesterol esterification	1	348	8	16958	0.15288	0.289847	6.09124	0.81565
GO:0045986	negative regulation of smooth muscle contraction	1	348	8	16958	0.15288	0.289847	6.09124	0.81565
GO:0030042	actin filament depolymerization	1	348	8	16958	0.15288	0.289847	6.09124	0.81565
GO:0010498	proteasomal protein catabolic process	1	348	8	16958	0.15288	0.289847	6.09124	0.81565
GO:0035308	negative regulation of protein dephosphorylation	1	348	8	16958	0.15288	0.289847	6.09124	0.81565
GO:0090150	establishment of protein localization to membrane	1	348	8	16958	0.15288	0.289847	6.09124	0.81565
GO:0035767	endothelial cell chemotaxis	1	348	8	16958	0.15288	0.289847	6.09124	0.81565
GO:0060712	spongiotrophoblast layer development	1	348	8	16958	0.15288	0.289847	6.09124	0.81565
GO:0010042	response to manganese ion	1	348	8	16958	0.15288	0.289847	6.09124	0.81565
GO:0071875	adrenergic receptor signaling pathway	1	348	8	16958	0.15288	0.289847	6.09124	0.81565
GO:0050688	regulation of defense response to virus	1	348	8	16958	0.15288	0.289847	6.09124	0.81565
GO:0050650	chondroitin sulfate proteoglycan biosynthetic process	1	348	8	16958	0.15288	0.289847	6.09124	0.81565
GO:0070257	positive regulation of mucus secretion	1	348	8	16958	0.15288	0.289847	6.09124	0.81565
GO:0097345	mitochondrial outer membrane permeabilization	1	348	8	16958	0.15288	0.289847	6.09124	0.81565
GO:0032872	regulation of stress-activated MAPK cascade	1	348	8	16958	0.15288	0.289847	6.09124	0.81565
GO:0060059	embryonic retina morphogenesis in camera-type eye	1	348	8	16958	0.15288	0.289847	6.09124	0.81565
GO:0044319	wound healing, spreading of cells	1	348	8	16958	0.15288	0.289847	6.09124	0.81565
GO:0045647	negative regulation of erythrocyte differentiation	1	348	8	16958	0.15288	0.289847	6.09124	0.81565
GO:0045650	negative regulation of macrophage differentiation	1	348	8	16958	0.15288	0.289847	6.09124	0.81565
GO:0010518	positive regulation of phospholipase activity	1	348	8	16958	0.15288	0.289847	6.09124	0.81565
GO:0045617	negative regulation of keratinocyte differentiation	1	348	8	16958	0.15288	0.289847	6.09124	0.81565
GO:2000727	positive regulation of cardiac muscle cell differentiation	1	348	8	16958	0.15288	0.289847	6.09124	0.81565
GO:0042117	monocyte activation	1	348	8	16958	0.15288	0.289847	6.09124	0.81565
GO:0030157	pancreatic juice secretion	1	348	8	16958	0.15288	0.289847	6.09124	0.81565
GO:0090286	cytoskeletal anchoring at nuclear membrane	1	348	8	16958	0.15288	0.289847	6.09124	0.81565
GO:0043030	regulation of macrophage activation	1	348	8	16958	0.15288	0.289847	6.09124	0.81565
GO:0034144	negative regulation of toll-like receptor 4 signaling pathway	1	348	8	16958	0.15288	0.289847	6.09124	0.81565
GO:0035456	response to interferon-beta	1	348	8	16958	0.15288	0.289847	6.09124	0.81565
GO:0044387	negative regulation of protein kinase activity by regulation of protein phosphorylation	1	348	8	16958	0.15288	0.289847	6.09124	0.81565
GO:0045860	positive regulation of protein kinase activity	3	348	66	16958	0.153682	0.290222	2.21499	0.813378
GO:0071407	cellular response to organic cyclic compound	3	348	66	16958	0.153682	0.290222	2.21499	0.813378
GO:0001707	mesoderm formation	2	348	34	16958	0.153789	0.290222	2.86646	0.813075
GO:0032480	negative regulation of type I interferon production	2	348	34	16958	0.153789	0.290222	2.86646	0.813075
GO:0030501	positive regulation of bone mineralization	2	348	34	16958	0.153789	0.290222	2.86646	0.813075
GO:0072659	protein localization to plasma membrane	3	348	67	16958	0.158601	0.298199	2.18194	0.799695
GO:0009967	positive regulation of signal transduction	3	348	67	16958	0.158601	0.298199	2.18194	0.799695
GO:0001938	positive regulation of endothelial cell proliferation	3	348	67	16958	0.158601	0.298199	2.18194	0.799695
GO:0006977	DNA damage response, signal transduction by p53 class mediator resulting in cell cycle arrest	3	348	67	16958	0.158601	0.298199	2.18194	0.799695
GO:0007507	heart development	7	348	218	16958	0.162288	0.30443	1.56472	0.789712
GO:0046677	response to antibiotic	2	348	36	16958	0.168302	0.30443	2.70722	0.773911
GO:0010332	response to gamma radiation	2	348	36	16958	0.168302	0.30443	2.70722	0.773911
GO:0032720	negative regulation of tumor necrosis factor production	2	348	36	16958	0.168302	0.30443	2.70722	0.773911
GO:0033572	transferrin transport	2	348	36	16958	0.168302	0.30443	2.70722	0.773911
GO:0070555	response to interleukin-1	2	348	36	16958	0.168302	0.30443	2.70722	0.773911
GO:0009617	response to bacterium	2	348	36	16958	0.168302	0.30443	2.70722	0.773911
GO:0000902	cell morphogenesis	3	348	69	16958	0.168581	0.30443	2.11869	0.773193
GO:0071347	cellular response to interleukin-1	3	348	69	16958	0.168581	0.30443	2.11869	0.773193
GO:0050795	regulation of behavior	1	348	9	16958	0.170272	0.30443	5.41443	0.768856
GO:0002260	lymphocyte homeostasis	1	348	9	16958	0.170272	0.30443	5.41443	0.768856
GO:1902533	positive regulation of intracellular signal transduction	1	348	9	16958	0.170272	0.30443	5.41443	0.768856
GO:0000904	cell morphogenesis involved in differentiation	1	348	9	16958	0.170272	0.30443	5.41443	0.768856
GO:0061049	cell growth involved in cardiac muscle cell development	1	348	9	16958	0.170272	0.30443	5.41443	0.768856
GO:0032930	positive regulation of superoxide anion generation	1	348	9	16958	0.170272	0.30443	5.41443	0.768856
GO:0061037	negative regulation of cartilage development	1	348	9	16958	0.170272	0.30443	5.41443	0.768856
GO:0003197	endocardial cushion development	1	348	9	16958	0.170272	0.30443	5.41443	0.768856
GO:0043589	skin morphogenesis	1	348	9	16958	0.170272	0.30443	5.41443	0.768856
GO:0022612	gland morphogenesis	1	348	9	16958	0.170272	0.30443	5.41443	0.768856
GO:0032494	response to peptidoglycan	1	348	9	16958	0.170272	0.30443	5.41443	0.768856
GO:0035988	chondrocyte proliferation	1	348	9	16958	0.170272	0.30443	5.41443	0.768856
GO:0032464	positive regulation of protein homooligomerization	1	348	9	16958	0.170272	0.30443	5.41443	0.768856
GO:0002639	positive regulation of immunoglobulin production	1	348	9	16958	0.170272	0.30443	5.41443	0.768856
GO:0010269	response to selenium ion	1	348	9	16958	0.170272	0.30443	5.41443	0.768856
GO:0060546	negative regulation of necroptotic process	1	348	9	16958	0.170272	0.30443	5.41443	0.768856
GO:0034259	negative regulation of Rho GTPase activity	1	348	9	16958	0.170272	0.30443	5.41443	0.768856
GO:0006704	glucocorticoid biosynthetic process	1	348	9	16958	0.170272	0.30443	5.41443	0.768856
GO:0060670	branching involved in labyrinthine layer morphogenesis	1	348	9	16958	0.170272	0.30443	5.41443	0.768856
GO:0030836	positive regulation of actin filament depolymerization	1	348	9	16958	0.170272	0.30443	5.41443	0.768856
GO:1903364	positive regulation of cellular protein catabolic process	1	348	9	16958	0.170272	0.30443	5.41443	0.768856
GO:0032609	interferon-gamma production	1	348	9	16958	0.170272	0.30443	5.41443	0.768856
GO:0001913	T cell mediated cytotoxicity	1	348	9	16958	0.170272	0.30443	5.41443	0.768856
GO:0010838	positive regulation of keratinocyte proliferation	1	348	9	16958	0.170272	0.30443	5.41443	0.768856
GO:0030432	peristalsis	1	348	9	16958	0.170272	0.30443	5.41443	0.768856
GO:0007175	negative regulation of epidermal growth factor-activated receptor activity	1	348	9	16958	0.170272	0.30443	5.41443	0.768856
GO:0007184	SMAD protein import into nucleus	1	348	9	16958	0.170272	0.30443	5.41443	0.768856
GO:0034379	very-low-density lipoprotein particle assembly	1	348	9	16958	0.170272	0.30443	5.41443	0.768856
GO:0002456	T cell mediated immunity	1	348	9	16958	0.170272	0.30443	5.41443	0.768856
GO:0005979	regulation of glycogen biosynthetic process	1	348	9	16958	0.170272	0.30443	5.41443	0.768856
GO:0060323	head morphogenesis	1	348	9	16958	0.170272	0.30443	5.41443	0.768856
GO:0060316	positive regulation of ryanodine-sensitive calcium-release channel activity	1	348	9	16958	0.170272	0.30443	5.41443	0.768856
GO:0002024	diet induced thermogenesis	1	348	9	16958	0.170272	0.30443	5.41443	0.768856
GO:0006012	galactose metabolic process	1	348	9	16958	0.170272	0.30443	5.41443	0.768856
GO:0032691	negative regulation of interleukin-1 beta production	1	348	9	16958	0.170272	0.30443	5.41443	0.768856
GO:0043312	neutrophil degranulation	1	348	9	16958	0.170272	0.30443	5.41443	0.768856
GO:0048642	negative regulation of skeletal muscle tissue development	1	348	9	16958	0.170272	0.30443	5.41443	0.768856
GO:0033120	positive regulation of RNA splicing	1	348	9	16958	0.170272	0.30443	5.41443	0.768856
GO:0009072	aromatic amino acid family metabolic process	1	348	9	16958	0.170272	0.30443	5.41443	0.768856
GO:0060736	prostate gland growth	1	348	9	16958	0.170272	0.30443	5.41443	0.768856
GO:0003014	renal system process	1	348	9	16958	0.170272	0.30443	5.41443	0.768856
GO:0008228	opsonization	1	348	9	16958	0.170272	0.30443	5.41443	0.768856
GO:0055001	muscle cell development	1	348	9	16958	0.170272	0.30443	5.41443	0.768856
GO:0033689	negative regulation of osteoblast proliferation	1	348	9	16958	0.170272	0.30443	5.41443	0.768856
GO:0070206	protein trimerization	1	348	9	16958	0.170272	0.30443	5.41443	0.768856
GO:0034145	positive regulation of toll-like receptor 4 signaling pathway	1	348	9	16958	0.170272	0.30443	5.41443	0.768856
GO:0003417	growth plate cartilage development	1	348	9	16958	0.170272	0.30443	5.41443	0.768856
GO:0007409	axonogenesis	4	348	106	16958	0.173602	0.309093	1.83886	0.760445
GO:0032481	positive regulation of type I interferon production	3	348	70	16958	0.173638	0.309093	2.08842	0.760356
GO:0032482	Rab protein signal transduction	3	348	70	16958	0.173638	0.309093	2.08842	0.760356
GO:0007224	smoothened signaling pathway	3	348	70	16958	0.173638	0.309093	2.08842	0.760356
GO:0050679	positive regulation of epithelial cell proliferation	3	348	70	16958	0.173638	0.309093	2.08842	0.760356
GO:0009405	pathogenesis	8	348	263	16958	0.174458	0.310283	1.48228	0.758309
GO:0033077	T cell differentiation in thymus	2	348	37	16958	0.175643	0.311305	2.63405	0.755368
GO:0035249	synaptic transmission, glutamatergic	2	348	37	16958	0.175643	0.311305	2.63405	0.755368
GO:0071310	cellular response to organic substance	2	348	37	16958	0.175643	0.311305	2.63405	0.755368
GO:0030217	T cell differentiation	2	348	37	16958	0.175643	0.311305	2.63405	0.755368
GO:0007050	cell cycle arrest	5	348	145	16958	0.178114	0.31541	1.68034	0.749302
GO:0034097	response to cytokine	3	348	71	16958	0.178737	0.315965	2.05901	0.747785
GO:0030512	negative regulation of transforming growth factor beta receptor signaling pathway	3	348	71	16958	0.178737	0.315965	2.05901	0.747785
GO:0009952	anterior/posterior pattern specification	4	348	108	16958	0.181727	0.320292	1.80481	0.740581
GO:0001974	blood vessel remodeling	2	348	38	16958	0.183035	0.320292	2.56473	0.737467
GO:0051084	'de novo' posttranslational protein folding	2	348	38	16958	0.183035	0.320292	2.56473	0.737467
GO:0019882	antigen processing and presentation	3	348	72	16958	0.183877	0.320292	2.03041	0.735472
GO:0006655	phosphatidylglycerol biosynthetic process	1	348	10	16958	0.187308	0.320292	4.87299	0.727443
GO:0060100	positive regulation of phagocytosis, engulfment	1	348	10	16958	0.187308	0.320292	4.87299	0.727443
GO:0061045	negative regulation of wound healing	1	348	10	16958	0.187308	0.320292	4.87299	0.727443
GO:0045723	positive regulation of fatty acid biosynthetic process	1	348	10	16958	0.187308	0.320292	4.87299	0.727443
GO:0007097	nuclear migration	1	348	10	16958	0.187308	0.320292	4.87299	0.727443
GO:0007084	mitotic nuclear envelope reassembly	1	348	10	16958	0.187308	0.320292	4.87299	0.727443
GO:0060252	positive regulation of glial cell proliferation	1	348	10	16958	0.187308	0.320292	4.87299	0.727443
GO:0007614	short-term memory	1	348	10	16958	0.187308	0.320292	4.87299	0.727443
GO:0030850	prostate gland development	1	348	10	16958	0.187308	0.320292	4.87299	0.727443
GO:0006739	NADP metabolic process	1	348	10	16958	0.187308	0.320292	4.87299	0.727443
GO:0061179	negative regulation of insulin secretion involved in cellular response to glucose stimulus	1	348	10	16958	0.187308	0.320292	4.87299	0.727443
GO:1990138	neuron projection extension	1	348	10	16958	0.187308	0.320292	4.87299	0.727443
GO:0045943	positive regulation of transcription from RNA polymerase I promoter	1	348	10	16958	0.187308	0.320292	4.87299	0.727443
GO:0051347	positive regulation of transferase activity	1	348	10	16958	0.187308	0.320292	4.87299	0.727443
GO:0010761	fibroblast migration	1	348	10	16958	0.187308	0.320292	4.87299	0.727443
GO:0010762	regulation of fibroblast migration	1	348	10	16958	0.187308	0.320292	4.87299	0.727443
GO:0035646	endosome to melanosome transport	1	348	10	16958	0.187308	0.320292	4.87299	0.727443
GO:0008088	axon cargo transport	1	348	10	16958	0.187308	0.320292	4.87299	0.727443
GO:1990001	inhibition of cysteine-type endopeptidase activity involved in apoptotic process	1	348	10	16958	0.187308	0.320292	4.87299	0.727443
GO:0010944	negative regulation of transcription by competitive promoter binding	1	348	10	16958	0.187308	0.320292	4.87299	0.727443
GO:0009410	response to xenobiotic stimulus	1	348	10	16958	0.187308	0.320292	4.87299	0.727443
GO:0048643	positive regulation of skeletal muscle tissue development	1	348	10	16958	0.187308	0.320292	4.87299	0.727443
GO:0033598	mammary gland epithelial cell proliferation	1	348	10	16958	0.187308	0.320292	4.87299	0.727443
GO:0033173	calcineurin-NFAT signaling cascade	1	348	10	16958	0.187308	0.320292	4.87299	0.727443
GO:0048608	reproductive structure development	1	348	10	16958	0.187308	0.320292	4.87299	0.727443
GO:0090129	positive regulation of synapse maturation	1	348	10	16958	0.187308	0.320292	4.87299	0.727443
GO:0051967	negative regulation of synaptic transmission, glutamatergic	1	348	10	16958	0.187308	0.320292	4.87299	0.727443
GO:0050663	cytokine secretion	1	348	10	16958	0.187308	0.320292	4.87299	0.727443
GO:0009635	response to herbicide	1	348	10	16958	0.187308	0.320292	4.87299	0.727443
GO:0007435	salivary gland morphogenesis	1	348	10	16958	0.187308	0.320292	4.87299	0.727443
GO:0046512	sphingosine biosynthetic process	1	348	10	16958	0.187308	0.320292	4.87299	0.727443
GO:0006029	proteoglycan metabolic process	1	348	10	16958	0.187308	0.320292	4.87299	0.727443
GO:0035871	protein K11-linked deubiquitination	1	348	10	16958	0.187308	0.320292	4.87299	0.727443
GO:0033674	positive regulation of kinase activity	1	348	10	16958	0.187308	0.320292	4.87299	0.727443
GO:0006930	substrate-dependent cell migration, cell extension	1	348	10	16958	0.187308	0.320292	4.87299	0.727443
GO:0032868	response to insulin	3	348	73	16958	0.189056	0.32301	2.0026	0.723409
GO:0090382	phagosome maturation	2	348	39	16958	0.19047	0.323799	2.49897	0.720173
GO:0030890	positive regulation of B cell proliferation	2	348	39	16958	0.19047	0.323799	2.49897	0.720173
GO:0045184	establishment of protein localization	2	348	39	16958	0.19047	0.323799	2.49897	0.720173
GO:0010942	positive regulation of cell death	2	348	39	16958	0.19047	0.323799	2.49897	0.720173
GO:0032855	positive regulation of Rac GTPase activity	2	348	39	16958	0.19047	0.323799	2.49897	0.720173
GO:0042157	lipoprotein metabolic process	2	348	39	16958	0.19047	0.323799	2.49897	0.720173
GO:0060291	long-term synaptic potentiation	2	348	40	16958	0.197946	0.33399	2.43649	0.703454
GO:0008219	cell death	2	348	40	16958	0.197946	0.33399	2.43649	0.703454
GO:0006904	vesicle docking involved in exocytosis	2	348	40	16958	0.197946	0.33399	2.43649	0.703454
GO:0071222	cellular response to lipopolysaccharide	4	348	112	16958	0.19834	0.33399	1.74035	0.70259
GO:0006897	endocytosis	6	348	191	16958	0.199738	0.33399	1.53078	0.69954
GO:0006600	creatine metabolic process	1	348	11	16958	0.203996	0.33399	4.42999	0.690379
GO:0006636	unsaturated fatty acid biosynthetic process	1	348	11	16958	0.203996	0.33399	4.42999	0.690379
GO:0030728	ovulation	1	348	11	16958	0.203996	0.33399	4.42999	0.690379
GO:0045806	negative regulation of endocytosis	1	348	11	16958	0.203996	0.33399	4.42999	0.690379
GO:0042770	signal transduction in response to DNA damage	1	348	11	16958	0.203996	0.33399	4.42999	0.690379
GO:0045824	negative regulation of innate immune response	1	348	11	16958	0.203996	0.33399	4.42999	0.690379
GO:0016051	carbohydrate biosynthetic process	1	348	11	16958	0.203996	0.33399	4.42999	0.690379
GO:0061001	regulation of dendritic spine morphogenesis	1	348	11	16958	0.203996	0.33399	4.42999	0.690379
GO:0010717	regulation of epithelial to mesenchymal transition	1	348	11	16958	0.203996	0.33399	4.42999	0.690379
GO:0061029	eyelid development in camera-type eye	1	348	11	16958	0.203996	0.33399	4.42999	0.690379
GO:0019532	oxalate transport	1	348	11	16958	0.203996	0.33399	4.42999	0.690379
GO:0046628	positive regulation of insulin receptor signaling pathway	1	348	11	16958	0.203996	0.33399	4.42999	0.690379
GO:0043129	surfactant homeostasis	1	348	11	16958	0.203996	0.33399	4.42999	0.690379
GO:0031571	mitotic G1 DNA damage checkpoint	1	348	11	16958	0.203996	0.33399	4.42999	0.690379
GO:0040037	negative regulation of fibroblast growth factor receptor signaling pathway	1	348	11	16958	0.203996	0.33399	4.42999	0.690379
GO:0032495	response to muramyl dipeptide	1	348	11	16958	0.203996	0.33399	4.42999	0.690379
GO:0043583	ear development	1	348	11	16958	0.203996	0.33399	4.42999	0.690379
GO:0071361	cellular response to ethanol	1	348	11	16958	0.203996	0.33399	4.42999	0.690379
GO:0007610	behavior	1	348	11	16958	0.203996	0.33399	4.42999	0.690379
GO:0030857	negative regulation of epithelial cell differentiation	1	348	11	16958	0.203996	0.33399	4.42999	0.690379
GO:0072657	protein localization to membrane	1	348	11	16958	0.203996	0.33399	4.42999	0.690379
GO:0006734	NADH metabolic process	1	348	11	16958	0.203996	0.33399	4.42999	0.690379
GO:0048103	somatic stem cell division	1	348	11	16958	0.203996	0.33399	4.42999	0.690379
GO:0042416	dopamine biosynthetic process	1	348	11	16958	0.203996	0.33399	4.42999	0.690379
GO:0030431	sleep	1	348	11	16958	0.203996	0.33399	4.42999	0.690379
GO:0045899	positive regulation of RNA polymerase II transcriptional preinitiation complex assembly	1	348	11	16958	0.203996	0.33399	4.42999	0.690379
GO:0042347	negative regulation of NF-kappaB import into nucleus	1	348	11	16958	0.203996	0.33399	4.42999	0.690379
GO:0042359	vitamin D metabolic process	1	348	11	16958	0.203996	0.33399	4.42999	0.690379
GO:0034374	low-density lipoprotein particle remodeling	1	348	11	16958	0.203996	0.33399	4.42999	0.690379
GO:0051896	regulation of protein kinase B signaling	1	348	11	16958	0.203996	0.33399	4.42999	0.690379
GO:0046902	regulation of mitochondrial membrane permeability	1	348	11	16958	0.203996	0.33399	4.42999	0.690379
GO:0042551	neuron maturation	1	348	11	16958	0.203996	0.33399	4.42999	0.690379
GO:1900025	negative regulation of substrate adhesion-dependent cell spreading	1	348	11	16958	0.203996	0.33399	4.42999	0.690379
GO:0006569	tryptophan catabolic process	1	348	11	16958	0.203996	0.33399	4.42999	0.690379
GO:1902237	positive regulation of endoplasmic reticulum stress-induced intrinsic apoptotic signaling pathway	1	348	11	16958	0.203996	0.33399	4.42999	0.690379
GO:0006107	oxaloacetate metabolic process	1	348	11	16958	0.203996	0.33399	4.42999	0.690379
GO:0048708	astrocyte differentiation	1	348	11	16958	0.203996	0.33399	4.42999	0.690379
GO:0045603	positive regulation of endothelial cell differentiation	1	348	11	16958	0.203996	0.33399	4.42999	0.690379
GO:0042592	homeostatic process	1	348	11	16958	0.203996	0.33399	4.42999	0.690379
GO:0060413	atrial septum morphogenesis	1	348	11	16958	0.203996	0.33399	4.42999	0.690379
GO:0055015	ventricular cardiac muscle cell development	1	348	11	16958	0.203996	0.33399	4.42999	0.690379
GO:0032729	positive regulation of interferon-gamma production	2	348	41	16958	0.205456	0.336111	2.37707	0.687282
GO:0060333	interferon-gamma-mediated signaling pathway	3	348	77	16958	0.210125	0.343474	1.89857	0.677522
GO:0048469	cell maturation	2	348	42	16958	0.212996	0.347182	2.32047	0.671628
GO:0010811	positive regulation of cell-substrate adhesion	2	348	42	16958	0.212996	0.347182	2.32047	0.671628
GO:0006024	glycosaminoglycan biosynthetic process	2	348	42	16958	0.212996	0.347182	2.32047	0.671628
GO:0006935	chemotaxis	5	348	155	16958	0.213766	0.347182	1.57193	0.67006
GO:0035136	forelimb morphogenesis	1	348	12	16958	0.220341	0.347182	4.06082	0.656904
GO:0035137	hindlimb morphogenesis	1	348	12	16958	0.220341	0.347182	4.06082	0.656904
GO:0000050	urea cycle	1	348	12	16958	0.220341	0.347182	4.06082	0.656904
GO:0050778	positive regulation of immune response	1	348	12	16958	0.220341	0.347182	4.06082	0.656904
GO:0097421	liver regeneration	1	348	12	16958	0.220341	0.347182	4.06082	0.656904
GO:0032502	developmental process	1	348	12	16958	0.220341	0.347182	4.06082	0.656904
GO:0008347	glial cell migration	1	348	12	16958	0.220341	0.347182	4.06082	0.656904
GO:0046622	positive regulation of organ growth	1	348	12	16958	0.220341	0.347182	4.06082	0.656904
GO:0045779	negative regulation of bone resorption	1	348	12	16958	0.220341	0.347182	4.06082	0.656904
GO:0046641	positive regulation of alpha-beta T cell proliferation	1	348	12	16958	0.220341	0.347182	4.06082	0.656904
GO:0019048	modulation by virus of host morphology or physiology	1	348	12	16958	0.220341	0.347182	4.06082	0.656904
GO:0045742	positive regulation of epidermal growth factor receptor signaling pathway	1	348	12	16958	0.220341	0.347182	4.06082	0.656904
GO:0034698	response to gonadotropin	1	348	12	16958	0.220341	0.347182	4.06082	0.656904
GO:0001774	microglial cell activation	1	348	12	16958	0.220341	0.347182	4.06082	0.656904
GO:0001775	cell activation	1	348	12	16958	0.220341	0.347182	4.06082	0.656904
GO:2000679	positive regulation of transcription regulatory region DNA binding	1	348	12	16958	0.220341	0.347182	4.06082	0.656904
GO:0070307	lens fiber cell development	1	348	12	16958	0.220341	0.347182	4.06082	0.656904
GO:0071360	cellular response to exogenous dsRNA	1	348	12	16958	0.220341	0.347182	4.06082	0.656904
GO:0010867	positive regulation of triglyceride biosynthetic process	1	348	12	16958	0.220341	0.347182	4.06082	0.656904
GO:0045019	negative regulation of nitric oxide biosynthetic process	1	348	12	16958	0.220341	0.347182	4.06082	0.656904
GO:0043268	positive regulation of potassium ion transport	1	348	12	16958	0.220341	0.347182	4.06082	0.656904
GO:0002003	angiotensin maturation	1	348	12	16958	0.220341	0.347182	4.06082	0.656904
GO:0060391	positive regulation of SMAD protein import into nucleus	1	348	12	16958	0.220341	0.347182	4.06082	0.656904
GO:0003323	type B pancreatic cell development	1	348	12	16958	0.220341	0.347182	4.06082	0.656904
GO:0003376	sphingosine-1-phosphate signaling pathway	1	348	12	16958	0.220341	0.347182	4.06082	0.656904
GO:0060315	negative regulation of ryanodine-sensitive calcium-release channel activity	1	348	12	16958	0.220341	0.347182	4.06082	0.656904
GO:0010941	regulation of cell death	1	348	12	16958	0.220341	0.347182	4.06082	0.656904
GO:0032700	negative regulation of interleukin-17 production	1	348	12	16958	0.220341	0.347182	4.06082	0.656904
GO:0014059	regulation of dopamine secretion	1	348	12	16958	0.220341	0.347182	4.06082	0.656904
GO:0007342	fusion of sperm to egg plasma membrane	1	348	12	16958	0.220341	0.347182	4.06082	0.656904
GO:0007252	I-kappaB phosphorylation	1	348	12	16958	0.220341	0.347182	4.06082	0.656904
GO:0015718	monocarboxylic acid transport	1	348	12	16958	0.220341	0.347182	4.06082	0.656904
GO:0030903	notochord development	1	348	12	16958	0.220341	0.347182	4.06082	0.656904
GO:0043517	positive regulation of DNA damage response, signal transduction by p53 class mediator	1	348	12	16958	0.220341	0.347182	4.06082	0.656904
GO:0060081	membrane hyperpolarization	1	348	12	16958	0.220341	0.347182	4.06082	0.656904
GO:0003094	glomerular filtration	1	348	12	16958	0.220341	0.347182	4.06082	0.656904
GO:0030208	dermatan sulfate biosynthetic process	1	348	12	16958	0.220341	0.347182	4.06082	0.656904
GO:0048711	positive regulation of astrocyte differentiation	1	348	12	16958	0.220341	0.347182	4.06082	0.656904
GO:0055008	cardiac muscle tissue morphogenesis	1	348	12	16958	0.220341	0.347182	4.06082	0.656904
GO:0051496	positive regulation of stress fiber assembly	2	348	43	16958	0.220563	0.347182	2.26651	0.656468
GO:0048286	lung alveolus development	2	348	43	16958	0.220563	0.347182	2.26651	0.656468
GO:0010043	response to zinc ion	2	348	43	16958	0.220563	0.347182	2.26651	0.656468
GO:0045599	negative regulation of fat cell differentiation	2	348	43	16958	0.220563	0.347182	2.26651	0.656468
GO:0035872	nucleotide-binding domain, leucine rich repeat containing receptor signaling pathway	2	348	43	16958	0.220563	0.347182	2.26651	0.656468
GO:0071260	cellular response to mechanical stimulus	3	348	79	16958	0.220848	0.347363	1.8505	0.655906
GO:0032024	positive regulation of insulin secretion	2	348	44	16958	0.228151	0.358216	2.21499	0.641778
GO:0030855	epithelial cell differentiation	3	348	81	16958	0.231678	0.358216	1.80481	0.635114
GO:0016055	Wnt signaling pathway	6	348	202	16958	0.235669	0.358216	1.44742	0.627697
GO:0030819	positive regulation of cAMP biosynthetic process	2	348	45	16958	0.235757	0.358216	2.16577	0.627536
GO:0045595	regulation of cell differentiation	2	348	45	16958	0.235757	0.358216	2.16577	0.627536
GO:0042789	mRNA transcription from RNA polymerase II promoter	1	348	13	16958	0.236352	0.358216	3.74845	0.62644
GO:1902166	negative regulation of intrinsic apoptotic signaling pathway in response to DNA damage by p53 class mediator	1	348	13	16958	0.236352	0.358216	3.74845	0.62644
GO:0032516	positive regulation of phosphoprotein phosphatase activity	1	348	13	16958	0.236352	0.358216	3.74845	0.62644
GO:0043616	keratinocyte proliferation	1	348	13	16958	0.236352	0.358216	3.74845	0.62644
GO:0016024	CDP-diacylglycerol biosynthetic process	1	348	13	16958	0.236352	0.358216	3.74845	0.62644
GO:0033762	response to glucagon	1	348	13	16958	0.236352	0.358216	3.74845	0.62644
GO:0060993	kidney morphogenesis	1	348	13	16958	0.236352	0.358216	3.74845	0.62644
GO:0050732	negative regulation of peptidyl-tyrosine phosphorylation	1	348	13	16958	0.236352	0.358216	3.74845	0.62644
GO:0046685	response to arsenic-containing substance	1	348	13	16958	0.236352	0.358216	3.74845	0.62644
GO:0000002	mitochondrial genome maintenance	1	348	13	16958	0.236352	0.358216	3.74845	0.62644
GO:0071625	vocalization behavior	1	348	13	16958	0.236352	0.358216	3.74845	0.62644
GO:0035265	organ growth	1	348	13	16958	0.236352	0.358216	3.74845	0.62644
GO:0036109	alpha-linolenic acid metabolic process	1	348	13	16958	0.236352	0.358216	3.74845	0.62644
GO:0045086	positive regulation of interleukin-2 biosynthetic process	1	348	13	16958	0.236352	0.358216	3.74845	0.62644
GO:0045956	positive regulation of calcium ion-dependent exocytosis	1	348	13	16958	0.236352	0.358216	3.74845	0.62644
GO:0010839	negative regulation of keratinocyte proliferation	1	348	13	16958	0.236352	0.358216	3.74845	0.62644
GO:0097067	cellular response to thyroid hormone stimulus	1	348	13	16958	0.236352	0.358216	3.74845	0.62644
GO:0043666	regulation of phosphoprotein phosphatase activity	1	348	13	16958	0.236352	0.358216	3.74845	0.62644
GO:0043206	extracellular fibril organization	1	348	13	16958	0.236352	0.358216	3.74845	0.62644
GO:0043267	negative regulation of potassium ion transport	1	348	13	16958	0.236352	0.358216	3.74845	0.62644
GO:1900153	positive regulation of nuclear-transcribed mRNA catabolic process, deadenylation-dependent decay	1	348	13	16958	0.236352	0.358216	3.74845	0.62644
GO:0060389	pathway-restricted SMAD protein phosphorylation	1	348	13	16958	0.236352	0.358216	3.74845	0.62644
GO:0060317	cardiac epithelial to mesenchymal transition	1	348	13	16958	0.236352	0.358216	3.74845	0.62644
GO:0051016	barbed-end actin filament capping	1	348	13	16958	0.236352	0.358216	3.74845	0.62644
GO:1902358	sulfate transmembrane transport	1	348	13	16958	0.236352	0.358216	3.74845	0.62644
GO:0033559	unsaturated fatty acid metabolic process	1	348	13	16958	0.236352	0.358216	3.74845	0.62644
GO:0032695	negative regulation of interleukin-12 production	1	348	13	16958	0.236352	0.358216	3.74845	0.62644
GO:0050965	detection of temperature stimulus involved in sensory perception of pain	1	348	13	16958	0.236352	0.358216	3.74845	0.62644
GO:0050927	positive regulation of positive chemotaxis	1	348	13	16958	0.236352	0.358216	3.74845	0.62644
GO:0006957	complement activation, alternative pathway	1	348	13	16958	0.236352	0.358216	3.74845	0.62644
GO:1903543	positive regulation of exosomal secretion	1	348	13	16958	0.236352	0.358216	3.74845	0.62644
GO:2000273	positive regulation of receptor activity	1	348	13	16958	0.236352	0.358216	3.74845	0.62644
GO:0051131	chaperone-mediated protein complex assembly	1	348	13	16958	0.236352	0.358216	3.74845	0.62644
GO:0040015	negative regulation of multicellular organism growth	1	348	13	16958	0.236352	0.358216	3.74845	0.62644
GO:0051597	response to methylmercury	1	348	13	16958	0.236352	0.358216	3.74845	0.62644
GO:0021680	cerebellar Purkinje cell layer development	1	348	13	16958	0.236352	0.358216	3.74845	0.62644
GO:0021670	lateral ventricle development	1	348	13	16958	0.236352	0.358216	3.74845	0.62644
GO:0035815	positive regulation of renal sodium excretion	1	348	13	16958	0.236352	0.358216	3.74845	0.62644
GO:0033630	positive regulation of cell adhesion mediated by integrin	1	348	13	16958	0.236352	0.358216	3.74845	0.62644
GO:0014912	negative regulation of smooth muscle cell migration	1	348	13	16958	0.236352	0.358216	3.74845	0.62644
GO:0030166	proteoglycan biosynthetic process	1	348	13	16958	0.236352	0.358216	3.74845	0.62644
GO:0043069	negative regulation of programmed cell death	1	348	13	16958	0.236352	0.358216	3.74845	0.62644
GO:0048715	negative regulation of oligodendrocyte differentiation	1	348	13	16958	0.236352	0.358216	3.74845	0.62644
GO:0048714	positive regulation of oligodendrocyte differentiation	1	348	13	16958	0.236352	0.358216	3.74845	0.62644
GO:0009749	response to glucose	3	348	82	16958	0.23713	0.35833	1.7828	0.625014
GO:0006469	negative regulation of protein kinase activity	3	348	82	16958	0.23713	0.35833	1.7828	0.625014
GO:0000226	microtubule cytoskeleton organization	3	348	82	16958	0.23713	0.35833	1.7828	0.625014
GO:0030216	keratinocyte differentiation	3	348	82	16958	0.23713	0.35833	1.7828	0.625014
GO:0030335	positive regulation of cell migration	5	348	162	16958	0.239961	0.362339	1.50401	0.61986
GO:0007010	cytoskeleton organization	4	348	122	16958	0.241674	0.364655	1.5977	0.616771
GO:0006767	water-soluble vitamin metabolic process	3	348	83	16958	0.242603	0.365518	1.76132	0.615103
GO:0032869	cellular response to insulin stimulus	3	348	83	16958	0.242603	0.365518	1.76132	0.615103
GO:0001890	placenta development	2	348	46	16958	0.243376	0.365871	2.11869	0.613722
GO:0014823	response to activity	2	348	46	16958	0.243376	0.365871	2.11869	0.613722
GO:0001657	ureteric bud development	2	348	46	16958	0.243376	0.365871	2.11869	0.613722
GO:0048015	phosphatidylinositol-mediated signaling	4	348	124	16958	0.250594	0.369362	1.57193	0.601029
GO:0045786	negative regulation of cell cycle	2	348	47	16958	0.251006	0.369362	2.07361	0.600317
GO:0032755	positive regulation of interleukin-6 production	2	348	47	16958	0.251006	0.369362	2.07361	0.600317
GO:0070936	protein K48-linked ubiquitination	2	348	47	16958	0.251006	0.369362	2.07361	0.600317
GO:0006520	cellular amino acid metabolic process	2	348	47	16958	0.251006	0.369362	2.07361	0.600317
GO:0008277	regulation of G-protein coupled receptor protein signaling pathway	2	348	47	16958	0.251006	0.369362	2.07361	0.600317
GO:0051604	protein maturation	1	348	14	16958	0.252035	0.369362	3.48071	0.598539
GO:0097009	energy homeostasis	1	348	14	16958	0.252035	0.369362	3.48071	0.598539
GO:0042312	regulation of vasodilation	1	348	14	16958	0.252035	0.369362	3.48071	0.598539
GO:0045821	positive regulation of glycolytic process	1	348	14	16958	0.252035	0.369362	3.48071	0.598539
GO:0003148	outflow tract septum morphogenesis	1	348	14	16958	0.252035	0.369362	3.48071	0.598539
GO:0051279	regulation of release of sequestered calcium ion into cytosol	1	348	14	16958	0.252035	0.369362	3.48071	0.598539
GO:0043101	purine-containing compound salvage	1	348	14	16958	0.252035	0.369362	3.48071	0.598539
GO:0030239	myofibril assembly	1	348	14	16958	0.252035	0.369362	3.48071	0.598539
GO:0043568	positive regulation of insulin-like growth factor receptor signaling pathway	1	348	14	16958	0.252035	0.369362	3.48071	0.598539
GO:0050710	negative regulation of cytokine secretion	1	348	14	16958	0.252035	0.369362	3.48071	0.598539
GO:0051770	positive regulation of nitric-oxide synthase biosynthetic process	1	348	14	16958	0.252035	0.369362	3.48071	0.598539
GO:0050482	arachidonic acid secretion	1	348	14	16958	0.252035	0.369362	3.48071	0.598539
GO:0001823	mesonephros development	1	348	14	16958	0.252035	0.369362	3.48071	0.598539
GO:0008053	mitochondrial fusion	1	348	14	16958	0.252035	0.369362	3.48071	0.598539
GO:0071498	cellular response to fluid shear stress	1	348	14	16958	0.252035	0.369362	3.48071	0.598539
GO:0042554	superoxide anion generation	1	348	14	16958	0.252035	0.369362	3.48071	0.598539
GO:0010952	positive regulation of peptidase activity	1	348	14	16958	0.252035	0.369362	3.48071	0.598539
GO:0001953	negative regulation of cell-matrix adhesion	1	348	14	16958	0.252035	0.369362	3.48071	0.598539
GO:0022011	myelination in peripheral nervous system	1	348	14	16958	0.252035	0.369362	3.48071	0.598539
GO:0031929	TOR signaling	1	348	14	16958	0.252035	0.369362	3.48071	0.598539
GO:0060038	cardiac muscle cell proliferation	1	348	14	16958	0.252035	0.369362	3.48071	0.598539
GO:0009607	response to biotic stimulus	1	348	14	16958	0.252035	0.369362	3.48071	0.598539
GO:0060071	Wnt signaling pathway, planar cell polarity pathway	1	348	14	16958	0.252035	0.369362	3.48071	0.598539
GO:0032793	positive regulation of CREB transcription factor activity	1	348	14	16958	0.252035	0.369362	3.48071	0.598539
GO:0008210	estrogen metabolic process	1	348	14	16958	0.252035	0.369362	3.48071	0.598539
GO:0030194	positive regulation of blood coagulation	1	348	14	16958	0.252035	0.369362	3.48071	0.598539
GO:0097284	hepatocyte apoptotic process	1	348	14	16958	0.252035	0.369362	3.48071	0.598539
GO:0035428	hexose transmembrane transport	1	348	14	16958	0.252035	0.369362	3.48071	0.598539
GO:0006911	phagocytosis, engulfment	1	348	14	16958	0.252035	0.369362	3.48071	0.598539
GO:0008543	fibroblast growth factor receptor signaling pathway	8	348	292	16958	0.252255	0.369419	1.33507	0.598159
GO:0051897	positive regulation of protein kinase B signaling	3	348	85	16958	0.25361	0.371137	1.71988	0.595833
GO:0071277	cellular response to calcium ion	2	348	48	16958	0.258641	0.378228	2.03041	0.587302
GO:0006919	activation of cysteine-type endopeptidase activity involved in apoptotic process	3	348	87	16958	0.264687	0.380929	1.68034	0.577267
GO:0006626	protein targeting to mitochondrion	2	348	49	16958	0.26628	0.380929	1.98897	0.574661
GO:0046718	viral entry into host cell	2	348	49	16958	0.26628	0.380929	1.98897	0.574661
GO:0007249	I-kappaB kinase/NF-kappaB signaling	2	348	49	16958	0.26628	0.380929	1.98897	0.574661
GO:0006607	NLS-bearing protein import into nucleus	1	348	15	16958	0.267397	0.380929	3.24866	0.572843
GO:0071236	cellular response to antibiotic	1	348	15	16958	0.267397	0.380929	3.24866	0.572843
GO:0050777	negative regulation of immune response	1	348	15	16958	0.267397	0.380929	3.24866	0.572843
GO:1901216	positive regulation of neuron death	1	348	15	16958	0.267397	0.380929	3.24866	0.572843
GO:0036092	phosphatidylinositol-3-phosphate biosynthetic process	1	348	15	16958	0.267397	0.380929	3.24866	0.572843
GO:1902176	negative regulation of oxidative stress-induced intrinsic apoptotic signaling pathway	1	348	15	16958	0.267397	0.380929	3.24866	0.572843
GO:0043651	linoleic acid metabolic process	1	348	15	16958	0.267397	0.380929	3.24866	0.572843
GO:0010744	positive regulation of macrophage derived foam cell differentiation	1	348	15	16958	0.267397	0.380929	3.24866	0.572843
GO:0061036	positive regulation of cartilage development	1	348	15	16958	0.267397	0.380929	3.24866	0.572843
GO:0021846	cell proliferation in forebrain	1	348	15	16958	0.267397	0.380929	3.24866	0.572843
GO:0009651	response to salt stress	1	348	15	16958	0.267397	0.380929	3.24866	0.572843
GO:0001759	organ induction	1	348	15	16958	0.267397	0.380929	3.24866	0.572843
GO:0071371	cellular response to gonadotropin stimulus	1	348	15	16958	0.267397	0.380929	3.24866	0.572843
GO:0060292	long term synaptic depression	1	348	15	16958	0.267397	0.380929	3.24866	0.572843
GO:0007158	neuron cell-cell adhesion	1	348	15	16958	0.267397	0.380929	3.24866	0.572843
GO:0001841	neural tube formation	1	348	15	16958	0.267397	0.380929	3.24866	0.572843
GO:0034389	lipid particle organization	1	348	15	16958	0.267397	0.380929	3.24866	0.572843
GO:2000353	positive regulation of endothelial cell apoptotic process	1	348	15	16958	0.267397	0.380929	3.24866	0.572843
GO:0005513	detection of calcium ion	1	348	15	16958	0.267397	0.380929	3.24866	0.572843
GO:0051893	regulation of focal adhesion assembly	1	348	15	16958	0.267397	0.380929	3.24866	0.572843
GO:0030516	regulation of axon extension	1	348	15	16958	0.267397	0.380929	3.24866	0.572843
GO:0071880	adenylate cyclase-activating adrenergic receptor signaling pathway	1	348	15	16958	0.267397	0.380929	3.24866	0.572843
GO:0014850	response to muscle activity	1	348	15	16958	0.267397	0.380929	3.24866	0.572843
GO:0000266	mitochondrial fission	1	348	15	16958	0.267397	0.380929	3.24866	0.572843
GO:0006998	nuclear envelope organization	1	348	15	16958	0.267397	0.380929	3.24866	0.572843
GO:0047496	vesicle transport along microtubule	1	348	15	16958	0.267397	0.380929	3.24866	0.572843
GO:0043508	negative regulation of JUN kinase activity	1	348	15	16958	0.267397	0.380929	3.24866	0.572843
GO:0010613	positive regulation of cardiac muscle hypertrophy	1	348	15	16958	0.267397	0.380929	3.24866	0.572843
GO:0060065	uterus development	1	348	15	16958	0.267397	0.380929	3.24866	0.572843
GO:0032854	positive regulation of Rap GTPase activity	1	348	15	16958	0.267397	0.380929	3.24866	0.572843
GO:0010524	positive regulation of calcium ion transport into cytosol	1	348	15	16958	0.267397	0.380929	3.24866	0.572843
GO:0009116	nucleoside metabolic process	1	348	15	16958	0.267397	0.380929	3.24866	0.572843
GO:0008272	sulfate transport	1	348	15	16958	0.267397	0.380929	3.24866	0.572843
GO:0043410	positive regulation of MAPK cascade	3	348	88	16958	0.270248	0.384721	1.66125	0.568238
GO:0009791	post-embryonic development	3	348	90	16958	0.281406	0.396004	1.62433	0.550666
GO:0045727	positive regulation of translation	2	348	51	16958	0.281553	0.396004	1.91098	0.55044
GO:0010923	negative regulation of phosphatase activity	2	348	51	16958	0.281553	0.396004	1.91098	0.55044
GO:0006521	regulation of cellular amino acid metabolic process	2	348	51	16958	0.281553	0.396004	1.91098	0.55044
GO:0042110	T cell activation	2	348	51	16958	0.281553	0.396004	1.91098	0.55044
GO:0006909	phagocytosis	2	348	51	16958	0.281553	0.396004	1.91098	0.55044
GO:0032924	activin receptor signaling pathway	1	348	16	16958	0.282444	0.396004	3.04562	0.549067
GO:0007512	adult heart development	1	348	16	16958	0.282444	0.396004	3.04562	0.549067
GO:0048066	developmental pigmentation	1	348	16	16958	0.282444	0.396004	3.04562	0.549067
GO:0045778	positive regulation of ossification	1	348	16	16958	0.282444	0.396004	3.04562	0.549067
GO:0048148	behavioral response to cocaine	1	348	16	16958	0.282444	0.396004	3.04562	0.549067
GO:0036149	phosphatidylinositol acyl-chain remodeling	1	348	16	16958	0.282444	0.396004	3.04562	0.549067
GO:0048598	embryonic morphogenesis	1	348	16	16958	0.282444	0.396004	3.04562	0.549067
GO:1902043	positive regulation of extrinsic apoptotic signaling pathway via death domain receptors	1	348	16	16958	0.282444	0.396004	3.04562	0.549067
GO:0010832	negative regulation of myotube differentiation	1	348	16	16958	0.282444	0.396004	3.04562	0.549067
GO:0002042	cell migration involved in sprouting angiogenesis	1	348	16	16958	0.282444	0.396004	3.04562	0.549067
GO:0046827	positive regulation of protein export from nucleus	1	348	16	16958	0.282444	0.396004	3.04562	0.549067
GO:0001516	prostaglandin biosynthetic process	1	348	16	16958	0.282444	0.396004	3.04562	0.549067
GO:0070528	protein kinase C signaling	1	348	16	16958	0.282444	0.396004	3.04562	0.549067
GO:0060037	pharyngeal system development	1	348	16	16958	0.282444	0.396004	3.04562	0.549067
GO:0002526	acute inflammatory response	1	348	16	16958	0.282444	0.396004	3.04562	0.549067
GO:0048747	muscle fiber development	1	348	16	16958	0.282444	0.396004	3.04562	0.549067
GO:0009887	organ morphogenesis	4	348	132	16958	0.2869	0.401566	1.47666	0.54227
GO:0006952	defense response	4	348	132	16958	0.2869	0.401566	1.47666	0.54227
GO:0006766	vitamin metabolic process	3	348	91	16958	0.287002	0.401566	1.60648	0.542116
GO:0045785	positive regulation of cell adhesion	2	348	52	16958	0.289181	0.404061	1.87423	0.53883
GO:0060348	bone development	2	348	52	16958	0.289181	0.404061	1.87423	0.53883
GO:0008286	insulin receptor signaling pathway	8	348	306	16958	0.293252	0.409469	1.27398	0.532759
GO:0006470	protein dephosphorylation	5	348	176	16958	0.294612	0.409631	1.38437	0.530749
GO:0009408	response to heat	2	348	53	16958	0.2968	0.409631	1.83886	0.527537
GO:0022008	neurogenesis	2	348	53	16958	0.2968	0.409631	1.83886	0.527537
GO:0030178	negative regulation of Wnt signaling pathway	2	348	53	16958	0.2968	0.409631	1.83886	0.527537
GO:0031589	cell-substrate adhesion	1	348	17	16958	0.297183	0.409631	2.86646	0.526975
GO:0031103	axon regeneration	1	348	17	16958	0.297183	0.409631	2.86646	0.526975
GO:0050730	regulation of peptidyl-tyrosine phosphorylation	1	348	17	16958	0.297183	0.409631	2.86646	0.526975
GO:0061178	regulation of insulin secretion involved in cellular response to glucose stimulus	1	348	17	16958	0.297183	0.409631	2.86646	0.526975
GO:0042445	hormone metabolic process	1	348	17	16958	0.297183	0.409631	2.86646	0.526975
GO:0007210	serotonin receptor signaling pathway	1	348	17	16958	0.297183	0.409631	2.86646	0.526975
GO:0060384	innervation	1	348	17	16958	0.297183	0.409631	2.86646	0.526975
GO:0048260	positive regulation of receptor-mediated endocytosis	1	348	17	16958	0.297183	0.409631	2.86646	0.526975
GO:0046426	negative regulation of JAK-STAT cascade	1	348	17	16958	0.297183	0.409631	2.86646	0.526975
GO:0010035	response to inorganic substance	1	348	17	16958	0.297183	0.409631	2.86646	0.526975
GO:0006940	regulation of smooth muscle contraction	1	348	17	16958	0.297183	0.409631	2.86646	0.526975
GO:0043536	positive regulation of blood vessel endothelial cell migration	1	348	17	16958	0.297183	0.409631	2.86646	0.526975
GO:0097352	autophagic vacuole maturation	1	348	17	16958	0.297183	0.409631	2.86646	0.526975
GO:0043488	regulation of mRNA stability	1	348	17	16958	0.297183	0.409631	2.86646	0.526975
GO:0035458	cellular response to interferon-beta	1	348	17	16958	0.297183	0.409631	2.86646	0.526975
GO:0006898	receptor-mediated endocytosis	5	348	177	16958	0.298603	0.411309	1.37655	0.524907
GO:0035556	intracellular signal transduction	12	348	488	16958	0.30198	0.415682	1.19828	0.520021
GO:0071333	cellular response to glucose stimulus	2	348	54	16958	0.304406	0.417892	1.80481	0.516547
GO:0016079	synaptic vesicle exocytosis	2	348	54	16958	0.304406	0.417892	1.80481	0.516547
GO:0008654	phospholipid biosynthetic process	2	348	54	16958	0.304406	0.417892	1.80481	0.516547
GO:0048666	neuron development	2	348	54	16958	0.304406	0.417892	1.80481	0.516547
GO:2000114	regulation of establishment of cell polarity	1	348	18	16958	0.311621	0.419284	2.70722	0.506374
GO:0061436	establishment of skin barrier	1	348	18	16958	0.311621	0.419284	2.70722	0.506374
GO:0006691	leukotriene metabolic process	1	348	18	16958	0.311621	0.419284	2.70722	0.506374
GO:0042310	vasoconstriction	1	348	18	16958	0.311621	0.419284	2.70722	0.506374
GO:0007009	plasma membrane organization	1	348	18	16958	0.311621	0.419284	2.70722	0.506374
GO:0006171	cAMP biosynthetic process	1	348	18	16958	0.311621	0.419284	2.70722	0.506374
GO:0030279	negative regulation of ossification	1	348	18	16958	0.311621	0.419284	2.70722	0.506374
GO:0015949	nucleobase-containing small molecule interconversion	1	348	18	16958	0.311621	0.419284	2.70722	0.506374
GO:2000649	regulation of sodium ion transmembrane transporter activity	1	348	18	16958	0.311621	0.419284	2.70722	0.506374
GO:0050880	regulation of blood vessel size	1	348	18	16958	0.311621	0.419284	2.70722	0.506374
GO:0036150	phosphatidylserine acyl-chain remodeling	1	348	18	16958	0.311621	0.419284	2.70722	0.506374
GO:0036148	phosphatidylglycerol acyl-chain remodeling	1	348	18	16958	0.311621	0.419284	2.70722	0.506374
GO:0006790	sulfur compound metabolic process	1	348	18	16958	0.311621	0.419284	2.70722	0.506374
GO:0070848	response to growth factor	1	348	18	16958	0.311621	0.419284	2.70722	0.506374
GO:0044130	negative regulation of growth of symbiont in host	1	348	18	16958	0.311621	0.419284	2.70722	0.506374
GO:0060314	regulation of ryanodine-sensitive calcium-release channel activity	1	348	18	16958	0.311621	0.419284	2.70722	0.506374
GO:0032722	positive regulation of chemokine production	1	348	18	16958	0.311621	0.419284	2.70722	0.506374
GO:0010971	positive regulation of G2/M transition of mitotic cell cycle	1	348	18	16958	0.311621	0.419284	2.70722	0.506374
GO:0006491	N-glycan processing	1	348	18	16958	0.311621	0.419284	2.70722	0.506374
GO:0007263	nitric oxide mediated signal transduction	1	348	18	16958	0.311621	0.419284	2.70722	0.506374
GO:0050908	detection of light stimulus involved in visual perception	1	348	18	16958	0.311621	0.419284	2.70722	0.506374
GO:0009083	branched-chain amino acid catabolic process	1	348	18	16958	0.311621	0.419284	2.70722	0.506374
GO:0001574	ganglioside biosynthetic process	1	348	18	16958	0.311621	0.419284	2.70722	0.506374
GO:0060749	mammary gland alveolus development	1	348	18	16958	0.311621	0.419284	2.70722	0.506374
GO:0006941	striated muscle contraction	1	348	18	16958	0.311621	0.419284	2.70722	0.506374
GO:0071157	negative regulation of cell cycle arrest	1	348	18	16958	0.311621	0.419284	2.70722	0.506374
GO:0015012	heparan sulfate proteoglycan biosynthetic process	1	348	18	16958	0.311621	0.419284	2.70722	0.506374
GO:0032332	positive regulation of chondrocyte differentiation	1	348	18	16958	0.311621	0.419284	2.70722	0.506374
GO:1901741	positive regulation of myoblast fusion	1	348	18	16958	0.311621	0.419284	2.70722	0.506374
GO:2000311	regulation of alpha-amino-3-hydroxy-5-methyl-4-isoxazole propionate selective glutamate receptor activity	1	348	18	16958	0.311621	0.419284	2.70722	0.506374
GO:0043588	skin development	2	348	55	16958	0.311996	0.419284	1.772	0.50585
GO:0032092	positive regulation of protein binding	2	348	55	16958	0.311996	0.419284	1.772	0.50585
GO:0043524	negative regulation of neuron apoptotic process	4	348	139	16958	0.319245	0.428614	1.4023	0.495876
GO:0048146	positive regulation of fibroblast proliferation	2	348	56	16958	0.31957	0.428614	1.74035	0.495435
GO:0014068	positive regulation of phosphatidylinositol 3-kinase signaling	2	348	56	16958	0.31957	0.428614	1.74035	0.495435
GO:0030182	neuron differentiation	4	348	140	16958	0.323893	0.431529	1.39228	0.489599
GO:0051693	actin filament capping	1	348	19	16958	0.325762	0.431529	2.56473	0.4871
GO:0001709	cell fate determination	1	348	19	16958	0.325762	0.431529	2.56473	0.4871
GO:0019068	virion assembly	1	348	19	16958	0.325762	0.431529	2.56473	0.4871
GO:0048872	homeostasis of number of cells	1	348	19	16958	0.325762	0.431529	2.56473	0.4871
GO:0086005	ventricular cardiac muscle cell action potential	1	348	19	16958	0.325762	0.431529	2.56473	0.4871
GO:0045954	positive regulation of natural killer cell mediated cytotoxicity	1	348	19	16958	0.325762	0.431529	2.56473	0.4871
GO:0001829	trophectodermal cell differentiation	1	348	19	16958	0.325762	0.431529	2.56473	0.4871
GO:0030500	regulation of bone mineralization	1	348	19	16958	0.325762	0.431529	2.56473	0.4871
GO:0010906	regulation of glucose metabolic process	1	348	19	16958	0.325762	0.431529	2.56473	0.4871
GO:0048699	generation of neurons	1	348	19	16958	0.325762	0.431529	2.56473	0.4871
GO:0010939	regulation of necrotic cell death	1	348	19	16958	0.325762	0.431529	2.56473	0.4871
GO:0002076	osteoblast development	1	348	19	16958	0.325762	0.431529	2.56473	0.4871
GO:0030101	natural killer cell activation	1	348	19	16958	0.325762	0.431529	2.56473	0.4871
GO:0045582	positive regulation of T cell differentiation	1	348	19	16958	0.325762	0.431529	2.56473	0.4871
GO:2000463	positive regulation of excitatory postsynaptic membrane potential	1	348	19	16958	0.325762	0.431529	2.56473	0.4871
GO:0070536	protein K63-linked deubiquitination	1	348	19	16958	0.325762	0.431529	2.56473	0.4871
GO:0071108	protein K48-linked deubiquitination	1	348	19	16958	0.325762	0.431529	2.56473	0.4871
GO:1900087	positive regulation of G1/S transition of mitotic cell cycle	1	348	19	16958	0.325762	0.431529	2.56473	0.4871
GO:0000079	regulation of cyclin-dependent protein serine/threonine kinase activity	2	348	57	16958	0.327123	0.43165	1.70982	0.485289
GO:0051403	stress-activated MAPK cascade	2	348	57	16958	0.327123	0.43165	1.70982	0.485289
GO:0043406	positive regulation of MAP kinase activity	2	348	57	16958	0.327123	0.43165	1.70982	0.485289
GO:0051965	positive regulation of synapse assembly	2	348	57	16958	0.327123	0.43165	1.70982	0.485289
GO:0048704	embryonic skeletal system morphogenesis	2	348	57	16958	0.327123	0.43165	1.70982	0.485289
GO:0034599	cellular response to oxidative stress	2	348	57	16958	0.327123	0.43165	1.70982	0.485289
GO:0007603	phototransduction, visible light	3	348	99	16958	0.331966	0.437757	1.47666	0.478907
GO:0007200	phospholipase C-activating G-protein coupled receptor signaling pathway	2	348	58	16958	0.334653	0.440163	1.68034	0.475405
GO:0042542	response to hydrogen peroxide	2	348	58	16958	0.334653	0.440163	1.68034	0.475405
GO:0007254	JNK cascade	2	348	58	16958	0.334653	0.440163	1.68034	0.475405
GO:0023014	signal transduction by phosphorylation	2	348	58	16958	0.334653	0.440163	1.68034	0.475405
GO:0090316	positive regulation of intracellular protein transport	1	348	20	16958	0.339614	0.443826	2.43649	0.469015
GO:0006778	porphyrin-containing compound metabolic process	1	348	20	16958	0.339614	0.443826	2.43649	0.469015
GO:0010842	retina layer formation	1	348	20	16958	0.339614	0.443826	2.43649	0.469015
GO:0046716	muscle cell cellular homeostasis	1	348	20	16958	0.339614	0.443826	2.43649	0.469015
GO:0051894	positive regulation of focal adhesion assembly	1	348	20	16958	0.339614	0.443826	2.43649	0.469015
GO:0003382	epithelial cell morphogenesis	1	348	20	16958	0.339614	0.443826	2.43649	0.469015
GO:0030539	male genitalia development	1	348	20	16958	0.339614	0.443826	2.43649	0.469015
GO:0032733	positive regulation of interleukin-10 production	1	348	20	16958	0.339614	0.443826	2.43649	0.469015
GO:0046597	negative regulation of viral entry into host cell	1	348	20	16958	0.339614	0.443826	2.43649	0.469015
GO:0001659	temperature homeostasis	1	348	20	16958	0.339614	0.443826	2.43649	0.469015
GO:0006366	transcription from RNA polymerase II promoter	16	348	692	16958	0.348032	0.454536	1.1267	0.458381
GO:0050852	T cell receptor signaling pathway	3	348	102	16958	0.348837	0.455295	1.43323	0.457378
GO:0016032	viral process	14	348	601	16958	0.351954	0.456296	1.13514	0.453514
GO:0000186	activation of MAPKK activity	6	348	235	16958	0.35235	0.456296	1.24417	0.453026
GO:0070371	ERK1 and ERK2 cascade	1	348	21	16958	0.353182	0.456296	2.32047	0.452002
GO:0042730	fibrinolysis	1	348	21	16958	0.353182	0.456296	2.32047	0.452002
GO:0045737	positive regulation of cyclin-dependent protein serine/threonine kinase activity	1	348	21	16958	0.353182	0.456296	2.32047	0.452002
GO:0097503	sialylation	1	348	21	16958	0.353182	0.456296	2.32047	0.452002
GO:0045445	myoblast differentiation	1	348	21	16958	0.353182	0.456296	2.32047	0.452002
GO:0046323	glucose import	1	348	21	16958	0.353182	0.456296	2.32047	0.452002
GO:0006883	cellular sodium ion homeostasis	1	348	21	16958	0.353182	0.456296	2.32047	0.452002
GO:0006885	regulation of pH	1	348	21	16958	0.353182	0.456296	2.32047	0.452002
GO:0002028	regulation of sodium ion transport	1	348	21	16958	0.353182	0.456296	2.32047	0.452002
GO:0097194	execution phase of apoptosis	1	348	21	16958	0.353182	0.456296	2.32047	0.452002
GO:0006939	smooth muscle contraction	1	348	21	16958	0.353182	0.456296	2.32047	0.452002
GO:0006541	glutamine metabolic process	1	348	21	16958	0.353182	0.456296	2.32047	0.452002
GO:0060045	positive regulation of cardiac muscle cell proliferation	1	348	21	16958	0.353182	0.456296	2.32047	0.452002
GO:0070207	protein homotrimerization	1	348	21	16958	0.353182	0.456296	2.32047	0.452002
GO:0035335	peptidyl-tyrosine dephosphorylation	3	348	103	16958	0.354452	0.457647	1.41932	0.450443
GO:0021987	cerebral cortex development	2	348	61	16958	0.357088	0.460176	1.5977	0.447225
GO:0007202	activation of phospholipase C activity	2	348	61	16958	0.357088	0.460176	1.5977	0.447225
GO:0048661	positive regulation of smooth muscle cell proliferation	2	348	61	16958	0.357088	0.460176	1.5977	0.447225
GO:0071363	cellular response to growth factor stimulus	2	348	62	16958	0.364507	0.466377	1.57193	0.438295
GO:0032147	activation of protein kinase activity	2	348	62	16958	0.364507	0.466377	1.57193	0.438295
GO:0032880	regulation of protein localization	2	348	62	16958	0.364507	0.466377	1.57193	0.438295
GO:0018105	peptidyl-serine phosphorylation	3	348	105	16958	0.365663	0.466377	1.39228	0.436919
GO:0030318	melanocyte differentiation	1	348	22	16958	0.366472	0.466377	2.21499	0.435959
GO:0032438	melanosome organization	1	348	22	16958	0.366472	0.466377	2.21499	0.435959
GO:0045736	negative regulation of cyclin-dependent protein serine/threonine kinase activity	1	348	22	16958	0.366472	0.466377	2.21499	0.435959
GO:0042246	tissue regeneration	1	348	22	16958	0.366472	0.466377	2.21499	0.435959
GO:0032094	response to food	1	348	22	16958	0.366472	0.466377	2.21499	0.435959
GO:0006796	phosphate-containing compound metabolic process	1	348	22	16958	0.366472	0.466377	2.21499	0.435959
GO:0032148	activation of protein kinase B activity	1	348	22	16958	0.366472	0.466377	2.21499	0.435959
GO:0034394	protein localization to cell surface	1	348	22	16958	0.366472	0.466377	2.21499	0.435959
GO:0045453	bone resorption	1	348	22	16958	0.366472	0.466377	2.21499	0.435959
GO:0002009	morphogenesis of an epithelium	1	348	22	16958	0.366472	0.466377	2.21499	0.435959
GO:0034047	regulation of protein phosphatase type 2A activity	1	348	22	16958	0.366472	0.466377	2.21499	0.435959
GO:0010975	regulation of neuron projection development	1	348	22	16958	0.366472	0.466377	2.21499	0.435959
GO:0043393	regulation of protein binding	1	348	22	16958	0.366472	0.466377	2.21499	0.435959
GO:0072001	renal system development	1	348	22	16958	0.366472	0.466377	2.21499	0.435959
GO:0045671	negative regulation of osteoclast differentiation	1	348	22	16958	0.366472	0.466377	2.21499	0.435959
GO:0034113	heterotypic cell-cell adhesion	1	348	22	16958	0.366472	0.466377	2.21499	0.435959
GO:0030968	endoplasmic reticulum unfolded protein response	3	348	106	16958	0.371257	0.472173	1.37915	0.430325
GO:0030326	embryonic limb morphogenesis	2	348	63	16958	0.371893	0.472686	1.54698	0.429582
GO:0001570	vasculogenesis	2	348	64	16958	0.379244	0.477581	1.52281	0.421081
GO:0051592	response to calcium ion	2	348	64	16958	0.379244	0.477581	1.52281	0.421081
GO:0070372	regulation of ERK1 and ERK2 cascade	1	348	23	16958	0.379489	0.477581	2.11869	0.4208
GO:0046209	nitric oxide metabolic process	1	348	23	16958	0.379489	0.477581	2.11869	0.4208
GO:0071345	cellular response to cytokine stimulus	1	348	23	16958	0.379489	0.477581	2.11869	0.4208
GO:0045921	positive regulation of exocytosis	1	348	23	16958	0.379489	0.477581	2.11869	0.4208
GO:0045879	negative regulation of smoothened signaling pathway	1	348	23	16958	0.379489	0.477581	2.11869	0.4208
GO:2000378	negative regulation of reactive oxygen species metabolic process	1	348	23	16958	0.379489	0.477581	2.11869	0.4208
GO:0090103	cochlea morphogenesis	1	348	23	16958	0.379489	0.477581	2.11869	0.4208
GO:0021522	spinal cord motor neuron differentiation	1	348	23	16958	0.379489	0.477581	2.11869	0.4208
GO:0042474	middle ear morphogenesis	1	348	23	16958	0.379489	0.477581	2.11869	0.4208
GO:0001578	microtubule bundle formation	1	348	23	16958	0.379489	0.477581	2.11869	0.4208
GO:0071158	positive regulation of cell cycle arrest	1	348	23	16958	0.379489	0.477581	2.11869	0.4208
GO:0030111	regulation of Wnt signaling pathway	1	348	23	16958	0.379489	0.477581	2.11869	0.4208
GO:0071901	negative regulation of protein serine/threonine kinase activity	1	348	23	16958	0.379489	0.477581	2.11869	0.4208
GO:0060412	ventricular septum morphogenesis	1	348	23	16958	0.379489	0.477581	2.11869	0.4208
GO:0051091	positive regulation of sequence-specific DNA binding transcription factor activity	3	348	108	16958	0.382417	0.480968	1.35361	0.417463
GO:0006631	fatty acid metabolic process	4	348	153	16958	0.384485	0.482676	1.27398	0.415121
GO:0051726	regulation of cell cycle	4	348	153	16958	0.384485	0.482676	1.27398	0.415121
GO:0090090	negative regulation of canonical Wnt signaling pathway	4	348	153	16958	0.384485	0.482676	1.27398	0.415121
GO:0016485	protein processing	2	348	65	16958	0.38656	0.484387	1.49938	0.412784
GO:0019233	sensory perception of pain	2	348	65	16958	0.38656	0.484387	1.49938	0.412784
GO:0042632	cholesterol homeostasis	2	348	65	16958	0.38656	0.484387	1.49938	0.412784
GO:0008152	metabolic process	43	348	1996	16958	0.390569	0.487909	1.04979	0.408302
GO:0050772	positive regulation of axonogenesis	1	348	24	16958	0.39224	0.487909	2.03041	0.406448
GO:0030301	cholesterol transport	1	348	24	16958	0.39224	0.487909	2.03041	0.406448
GO:0045777	positive regulation of blood pressure	1	348	24	16958	0.39224	0.487909	2.03041	0.406448
GO:0036152	phosphatidylethanolamine acyl-chain remodeling	1	348	24	16958	0.39224	0.487909	2.03041	0.406448
GO:0071353	cellular response to interleukin-4	1	348	24	16958	0.39224	0.487909	2.03041	0.406448
GO:0072332	intrinsic apoptotic signaling pathway by p53 class mediator	1	348	24	16958	0.39224	0.487909	2.03041	0.406448
GO:0051000	positive regulation of nitric-oxide synthase activity	1	348	24	16958	0.39224	0.487909	2.03041	0.406448
GO:0030511	positive regulation of transforming growth factor beta receptor signaling pathway	1	348	24	16958	0.39224	0.487909	2.03041	0.406448
GO:0060397	JAK-STAT cascade involved in growth hormone signaling pathway	1	348	24	16958	0.39224	0.487909	2.03041	0.406448
GO:0030010	establishment of cell polarity	1	348	24	16958	0.39224	0.487909	2.03041	0.406448
GO:0046427	positive regulation of JAK-STAT cascade	1	348	24	16958	0.39224	0.487909	2.03041	0.406448
GO:0034166	toll-like receptor 10 signaling pathway	2	348	66	16958	0.393837	0.489298	1.47666	0.404683
GO:0034146	toll-like receptor 5 signaling pathway	2	348	66	16958	0.393837	0.489298	1.47666	0.404683
GO:0009725	response to hormone	2	348	67	16958	0.401075	0.49708	1.45462	0.396774
GO:0006488	dolichol-linked oligosaccharide biosynthetic process	2	348	67	16958	0.401075	0.49708	1.45462	0.396774
GO:0038061	NIK/NF-kappaB signaling	2	348	67	16958	0.401075	0.49708	1.45462	0.396774
GO:0019915	lipid storage	1	348	25	16958	0.40473	0.49708	1.9492	0.392834
GO:0002227	innate immune response in mucosa	1	348	25	16958	0.40473	0.49708	1.9492	0.392834
GO:0071392	cellular response to estradiol stimulus	1	348	25	16958	0.40473	0.49708	1.9492	0.392834
GO:1902042	negative regulation of extrinsic apoptotic signaling pathway via death domain receptors	1	348	25	16958	0.40473	0.49708	1.9492	0.392834
GO:0048169	regulation of long-term neuronal synaptic plasticity	1	348	25	16958	0.40473	0.49708	1.9492	0.392834
GO:0007140	male meiosis	1	348	25	16958	0.40473	0.49708	1.9492	0.392834
GO:0045861	negative regulation of proteolysis	1	348	25	16958	0.40473	0.49708	1.9492	0.392834
GO:0070423	nucleotide-binding oligomerization domain containing signaling pathway	1	348	25	16958	0.40473	0.49708	1.9492	0.392834
GO:0046329	negative regulation of JNK cascade	1	348	25	16958	0.40473	0.49708	1.9492	0.392834
GO:0051899	membrane depolarization	1	348	25	16958	0.40473	0.49708	1.9492	0.392834
GO:0000281	mitotic cytokinesis	1	348	25	16958	0.40473	0.49708	1.9492	0.392834
GO:0032735	positive regulation of interleukin-12 production	1	348	25	16958	0.40473	0.49708	1.9492	0.392834
GO:0048646	anatomical structure formation involved in morphogenesis	1	348	25	16958	0.40473	0.49708	1.9492	0.392834
GO:0030206	chondroitin sulfate biosynthetic process	1	348	25	16958	0.40473	0.49708	1.9492	0.392834
GO:0043001	Golgi to plasma membrane protein transport	1	348	25	16958	0.40473	0.49708	1.9492	0.392834
GO:0044344	cellular response to fibroblast growth factor stimulus	1	348	25	16958	0.40473	0.49708	1.9492	0.392834
GO:0042472	inner ear morphogenesis	2	348	68	16958	0.408272	0.500827	1.43323	0.38905
GO:0045216	cell-cell junction organization	2	348	68	16958	0.408272	0.500827	1.43323	0.38905
GO:0007420	brain development	6	348	252	16958	0.414583	0.508263	1.16024	0.382388
GO:0031100	organ regeneration	2	348	69	16958	0.415427	0.508432	1.41246	0.381505
GO:0006352	DNA-templated transcription, initiation	1	348	26	16958	0.416964	0.508432	1.87423	0.379902
GO:0009954	proximal/distal pattern formation	1	348	26	16958	0.416964	0.508432	1.87423	0.379902
GO:0032757	positive regulation of interleukin-8 production	1	348	26	16958	0.416964	0.508432	1.87423	0.379902
GO:0051453	regulation of intracellular pH	1	348	26	16958	0.416964	0.508432	1.87423	0.379902
GO:0008585	female gonad development	1	348	26	16958	0.416964	0.508432	1.87423	0.379902
GO:0001954	positive regulation of cell-matrix adhesion	1	348	26	16958	0.416964	0.508432	1.87423	0.379902
GO:0035774	positive regulation of insulin secretion involved in cellular response to glucose stimulus	1	348	26	16958	0.416964	0.508432	1.87423	0.379902
GO:0070266	necroptotic process	1	348	26	16958	0.416964	0.508432	1.87423	0.379902
GO:0006869	lipid transport	3	348	115	16958	0.421078	0.513141	1.27121	0.375638
GO:0007613	memory	2	348	70	16958	0.422539	0.514307	1.39228	0.374134
GO:0030183	B cell differentiation	2	348	70	16958	0.422539	0.514307	1.39228	0.374134
GO:0061024	membrane organization	4	348	162	16958	0.426119	0.518089	1.20321	0.370469
GO:0038096	Fc-gamma receptor signaling pathway involved in phagocytosis	3	348	116	16958	0.426538	0.518089	1.26026	0.370042
GO:0033209	tumor necrosis factor-mediated signaling pathway	3	348	116	16958	0.426538	0.518089	1.26026	0.370042
GO:0000060	protein import into nucleus, translocation	1	348	27	16958	0.428947	0.518089	1.80481	0.367596
GO:0000096	sulfur amino acid metabolic process	1	348	27	16958	0.428947	0.518089	1.80481	0.367596
GO:0046686	response to cadmium ion	1	348	27	16958	0.428947	0.518089	1.80481	0.367596
GO:0036151	phosphatidylcholine acyl-chain remodeling	1	348	27	16958	0.428947	0.518089	1.80481	0.367596
GO:0050832	defense response to fungus	1	348	27	16958	0.428947	0.518089	1.80481	0.367596
GO:0007194	negative regulation of adenylate cyclase activity	1	348	27	16958	0.428947	0.518089	1.80481	0.367596
GO:0019229	regulation of vasoconstriction	1	348	27	16958	0.428947	0.518089	1.80481	0.367596
GO:0006090	pyruvate metabolic process	1	348	27	16958	0.428947	0.518089	1.80481	0.367596
GO:0048741	skeletal muscle fiber development	1	348	27	16958	0.428947	0.518089	1.80481	0.367596
GO:0006906	vesicle fusion	1	348	27	16958	0.428947	0.518089	1.80481	0.367596
GO:0045893	positive regulation of transcription, DNA-templated	13	348	588	16958	0.4318	0.521136	1.07736	0.364717
GO:0000187	activation of MAPK activity	3	348	117	16958	0.431981	0.521136	1.24948	0.364535
GO:0040008	regulation of growth	2	348	72	16958	0.436626	0.526118	1.35361	0.35989
GO:0032870	cellular response to hormone stimulus	2	348	72	16958	0.436626	0.526118	1.35361	0.35989
GO:0061418	regulation of transcription from RNA polymerase II promoter in response to hypoxia	1	348	28	16958	0.440684	0.52851	1.74035	0.355872
GO:0033344	cholesterol efflux	1	348	28	16958	0.440684	0.52851	1.74035	0.355872
GO:0051881	regulation of mitochondrial membrane potential	1	348	28	16958	0.440684	0.52851	1.74035	0.355872
GO:0051412	response to corticosterone	1	348	28	16958	0.440684	0.52851	1.74035	0.355872
GO:0060338	regulation of type I interferon-mediated signaling pathway	1	348	28	16958	0.440684	0.52851	1.74035	0.355872
GO:0032689	negative regulation of interferon-gamma production	1	348	28	16958	0.440684	0.52851	1.74035	0.355872
GO:0035329	hippo signaling	1	348	28	16958	0.440684	0.52851	1.74035	0.355872
GO:0050690	regulation of defense response to virus by virus	1	348	28	16958	0.440684	0.52851	1.74035	0.355872
GO:0071300	cellular response to retinoic acid	2	348	73	16958	0.4436	0.531382	1.33507	0.353008
GO:0034162	toll-like receptor 9 signaling pathway	2	348	73	16958	0.4436	0.531382	1.33507	0.353008
GO:0007338	single fertilization	2	348	74	16958	0.450526	0.539362	1.31702	0.34628
GO:0044070	regulation of anion transport	1	348	29	16958	0.452181	0.539444	1.68034	0.344688
GO:0045931	positive regulation of mitotic cell cycle	1	348	29	16958	0.452181	0.539444	1.68034	0.344688
GO:0046326	positive regulation of glucose import	1	348	29	16958	0.452181	0.539444	1.68034	0.344688
GO:0006820	anion transport	1	348	29	16958	0.452181	0.539444	1.68034	0.344688
GO:1900026	positive regulation of substrate adhesion-dependent cell spreading	1	348	29	16958	0.452181	0.539444	1.68034	0.344688
GO:0007422	peripheral nervous system development	1	348	29	16958	0.452181	0.539444	1.68034	0.344688
GO:0045165	cell fate commitment	2	348	75	16958	0.457403	0.545354	1.29946	0.339701
GO:0007165	signal transduction	45	348	2146	16958	0.462354	0.549002	1.02183	0.335026
GO:0045773	positive regulation of axon extension	1	348	30	16958	0.463442	0.549002	1.62433	0.334004
GO:0045787	positive regulation of cell cycle	1	348	30	16958	0.463442	0.549002	1.62433	0.334004
GO:0007602	phototransduction	1	348	30	16958	0.463442	0.549002	1.62433	0.334004
GO:0048514	blood vessel morphogenesis	1	348	30	16958	0.463442	0.549002	1.62433	0.334004
GO:0010508	positive regulation of autophagy	1	348	30	16958	0.463442	0.549002	1.62433	0.334004
GO:0019433	triglyceride catabolic process	1	348	30	16958	0.463442	0.549002	1.62433	0.334004
GO:0042149	cellular response to glucose starvation	1	348	30	16958	0.463442	0.549002	1.62433	0.334004
GO:0043029	T cell homeostasis	1	348	30	16958	0.463442	0.549002	1.62433	0.334004
GO:0006461	protein complex assembly	3	348	123	16958	0.464217	0.549002	1.18853	0.333279
GO:0031295	T cell costimulation	2	348	76	16958	0.464229	0.549002	1.28237	0.333267
GO:0060041	retina development in camera-type eye	2	348	76	16958	0.464229	0.549002	1.28237	0.333267
GO:0034976	response to endoplasmic reticulum stress	2	348	76	16958	0.464229	0.549002	1.28237	0.333267
GO:0043434	response to peptide hormone	2	348	76	16958	0.464229	0.549002	1.28237	0.333267
GO:0034329	cell junction assembly	2	348	77	16958	0.471006	0.556278	1.26571	0.326974
GO:0010718	positive regulation of epithelial to mesenchymal transition	1	348	31	16958	0.474473	0.556278	1.57193	0.323789
GO:0001755	neural crest cell migration	1	348	31	16958	0.474473	0.556278	1.57193	0.323789
GO:0048589	developmental growth	1	348	31	16958	0.474473	0.556278	1.57193	0.323789
GO:0090501	RNA phosphodiester bond hydrolysis	1	348	31	16958	0.474473	0.556278	1.57193	0.323789
GO:0060349	bone morphogenesis	1	348	31	16958	0.474473	0.556278	1.57193	0.323789
GO:0030534	adult behavior	1	348	31	16958	0.474473	0.556278	1.57193	0.323789
GO:0042517	positive regulation of tyrosine phosphorylation of Stat3 protein	1	348	31	16958	0.474473	0.556278	1.57193	0.323789
GO:0001937	negative regulation of endothelial cell proliferation	1	348	31	16958	0.474473	0.556278	1.57193	0.323789
GO:0048663	neuron fate commitment	1	348	31	16958	0.474473	0.556278	1.57193	0.323789
GO:0043523	regulation of neuron apoptotic process	1	348	31	16958	0.474473	0.556278	1.57193	0.323789
GO:0032312	regulation of ARF GTPase activity	1	348	31	16958	0.474473	0.556278	1.57193	0.323789
GO:0048709	oligodendrocyte differentiation	1	348	31	16958	0.474473	0.556278	1.57193	0.323789
GO:0031069	hair follicle morphogenesis	1	348	31	16958	0.474473	0.556278	1.57193	0.323789
GO:0055007	cardiac muscle cell differentiation	1	348	31	16958	0.474473	0.556278	1.57193	0.323789
GO:0050830	defense response to Gram-positive bacterium	2	348	78	16958	0.47773	0.558813	1.24948	0.320817
GO:0009966	regulation of signal transduction	2	348	78	16958	0.47773	0.558813	1.24948	0.320817
GO:0043085	positive regulation of catalytic activity	2	348	78	16958	0.47773	0.558813	1.24948	0.320817
GO:0055086	nucleobase-containing small molecule metabolic process	2	348	78	16958	0.47773	0.558813	1.24948	0.320817
GO:0006184	GTP catabolic process	6	348	270	16958	0.479729	0.560829	1.08289	0.319004
GO:0035023	regulation of Rho protein signal transduction	2	348	79	16958	0.484402	0.565049	1.23367	0.314794
GO:0060173	limb development	1	348	32	16958	0.485277	0.565049	1.52281	0.31401
GO:0015991	ATP hydrolysis coupled proton transport	1	348	32	16958	0.485277	0.565049	1.52281	0.31401
GO:0030100	regulation of endocytosis	1	348	32	16958	0.485277	0.565049	1.52281	0.31401
GO:0008306	associative learning	1	348	32	16958	0.485277	0.565049	1.52281	0.31401
GO:0017158	regulation of calcium ion-dependent exocytosis	1	348	32	16958	0.485277	0.565049	1.52281	0.31401
GO:0031016	pancreas development	1	348	32	16958	0.485277	0.565049	1.52281	0.31401
GO:0000165	MAPK cascade	6	348	272	16958	0.48685	0.566557	1.07492	0.312605
GO:0051291	protein heterooligomerization	2	348	80	16958	0.491022	0.571086	1.21825	0.308899
GO:0042391	regulation of membrane potential	3	348	129	16958	0.495632	0.573118	1.13325	0.304841
GO:0006417	regulation of translation	3	348	129	16958	0.495632	0.573118	1.13325	0.304841
GO:0031623	receptor internalization	1	348	33	16958	0.49586	0.573118	1.47666	0.304641
GO:0045747	positive regulation of Notch signaling pathway	1	348	33	16958	0.49586	0.573118	1.47666	0.304641
GO:0007094	mitotic spindle assembly checkpoint	1	348	33	16958	0.49586	0.573118	1.47666	0.304641
GO:0050873	brown fat cell differentiation	1	348	33	16958	0.49586	0.573118	1.47666	0.304641
GO:0048678	response to axon injury	1	348	33	16958	0.49586	0.573118	1.47666	0.304641
GO:0030032	lamellipodium assembly	1	348	33	16958	0.49586	0.573118	1.47666	0.304641
GO:0060079	regulation of excitatory postsynaptic membrane potential	1	348	33	16958	0.49586	0.573118	1.47666	0.304641
GO:0032781	positive regulation of ATPase activity	1	348	33	16958	0.49586	0.573118	1.47666	0.304641
GO:0031098	stress-activated protein kinase signaling cascade	1	348	33	16958	0.49586	0.573118	1.47666	0.304641
GO:0090263	positive regulation of canonical Wnt signaling pathway	3	348	130	16958	0.500779	0.578476	1.12454	0.300354
GO:0090307	spindle assembly involved in mitosis	1	348	34	16958	0.506226	0.582788	1.43323	0.295656
GO:0016575	histone deacetylation	1	348	34	16958	0.506226	0.582788	1.43323	0.295656
GO:0030879	mammary gland development	1	348	34	16958	0.506226	0.582788	1.43323	0.295656
GO:0051701	interaction with host	1	348	34	16958	0.506226	0.582788	1.43323	0.295656
GO:0009117	nucleotide metabolic process	1	348	34	16958	0.506226	0.582788	1.43323	0.295656
GO:0048791	calcium ion-dependent exocytosis of neurotransmitter	1	348	34	16958	0.506226	0.582788	1.43323	0.295656
GO:0019933	cAMP-mediated signaling	1	348	35	16958	0.516379	0.590809	1.39228	0.287032
GO:0042769	DNA damage response, detection of DNA damage	1	348	35	16958	0.516379	0.590809	1.39228	0.287032
GO:0030282	bone mineralization	1	348	35	16958	0.516379	0.590809	1.39228	0.287032
GO:0046676	negative regulation of insulin secretion	1	348	35	16958	0.516379	0.590809	1.39228	0.287032
GO:0007190	activation of adenylate cyclase activity	1	348	35	16958	0.516379	0.590809	1.39228	0.287032
GO:0050853	B cell receptor signaling pathway	1	348	35	16958	0.516379	0.590809	1.39228	0.287032
GO:0008625	extrinsic apoptotic signaling pathway via death domain receptors	1	348	35	16958	0.516379	0.590809	1.39228	0.287032
GO:0017144	drug metabolic process	1	348	35	16958	0.516379	0.590809	1.39228	0.287032
GO:0007271	synaptic transmission, cholinergic	1	348	35	16958	0.516379	0.590809	1.39228	0.287032
GO:0032320	positive regulation of Ras GTPase activity	1	348	35	16958	0.516379	0.590809	1.39228	0.287032
GO:0048701	embryonic cranial skeleton morphogenesis	1	348	35	16958	0.516379	0.590809	1.39228	0.287032
GO:0008360	regulation of cell shape	3	348	134	16958	0.521095	0.595871	1.09097	0.283083
GO:0010976	positive regulation of neuron projection development	2	348	85	16958	0.523303	0.59806	1.14659	0.281247
GO:0051262	protein tetramerization	1	348	36	16958	0.526324	0.599498	1.35361	0.278747
GO:0043124	negative regulation of I-kappaB kinase/NF-kappaB signaling	1	348	36	16958	0.526324	0.599498	1.35361	0.278747
GO:0007628	adult walking behavior	1	348	36	16958	0.526324	0.599498	1.35361	0.278747
GO:0045907	positive regulation of vasoconstriction	1	348	36	16958	0.526324	0.599498	1.35361	0.278747
GO:0005977	glycogen metabolic process	1	348	36	16958	0.526324	0.599498	1.35361	0.278747
GO:0043473	pigmentation	1	348	36	16958	0.526324	0.599498	1.35361	0.278747
GO:0035264	multicellular organism growth	2	348	87	16958	0.535825	0.608216	1.12023	0.270977
GO:0006144	purine nucleobase metabolic process	1	348	37	16958	0.536065	0.608216	1.31702	0.270783
GO:2001240	negative regulation of extrinsic apoptotic signaling pathway in absence of ligand	1	348	37	16958	0.536065	0.608216	1.31702	0.270783
GO:0002088	lens development in camera-type eye	1	348	37	16958	0.536065	0.608216	1.31702	0.270783
GO:0010977	negative regulation of neuron projection development	1	348	37	16958	0.536065	0.608216	1.31702	0.270783
GO:0007339	binding of sperm to zona pellucida	1	348	37	16958	0.536065	0.608216	1.31702	0.270783
GO:0018107	peptidyl-threonine phosphorylation	1	348	37	16958	0.536065	0.608216	1.31702	0.270783
GO:0038095	Fc-epsilon receptor signaling pathway	7	348	337	16958	0.540453	0.612853	1.01219	0.267242
GO:0007205	protein kinase C-activating G-protein coupled receptor signaling pathway	1	348	38	16958	0.545606	0.614598	1.28237	0.263121
GO:0007162	negative regulation of cell adhesion	1	348	38	16958	0.545606	0.614598	1.28237	0.263121
GO:1901998	toxin transport	1	348	38	16958	0.545606	0.614598	1.28237	0.263121
GO:0048545	response to steroid hormone	1	348	38	16958	0.545606	0.614598	1.28237	0.263121
GO:0003333	amino acid transmembrane transport	1	348	38	16958	0.545606	0.614598	1.28237	0.263121
GO:0051402	neuron apoptotic process	1	348	38	16958	0.545606	0.614598	1.28237	0.263121
GO:0043407	negative regulation of MAP kinase activity	1	348	38	16958	0.545606	0.614598	1.28237	0.263121
GO:0001944	vasculature development	1	348	38	16958	0.545606	0.614598	1.28237	0.263121
GO:0030049	muscle filament sliding	1	348	38	16958	0.545606	0.614598	1.28237	0.263121
GO:0071897	DNA biosynthetic process	1	348	38	16958	0.545606	0.614598	1.28237	0.263121
GO:0040018	positive regulation of multicellular organism growth	1	348	38	16958	0.545606	0.614598	1.28237	0.263121
GO:0042130	negative regulation of T cell proliferation	1	348	38	16958	0.545606	0.614598	1.28237	0.263121
GO:0001843	neural tube closure	2	348	89	16958	0.54812	0.617089	1.09505	0.261124
GO:0006468	protein phosphorylation	13	348	638	16958	0.550548	0.618974	0.992929	0.259204
GO:0007605	sensory perception of sound	3	348	140	16958	0.550705	0.618974	1.04421	0.259081
GO:0000209	protein polyubiquitination	3	348	140	16958	0.550705	0.618974	1.04421	0.259081
GO:0030336	negative regulation of cell migration	2	348	90	16958	0.554182	0.62033	1.08289	0.256347
GO:0015992	proton transport	2	348	90	16958	0.554182	0.62033	1.08289	0.256347
GO:0006821	chloride transport	2	348	90	16958	0.554182	0.62033	1.08289	0.256347
GO:0045666	positive regulation of neuron differentiation	2	348	90	16958	0.554182	0.62033	1.08289	0.256347
GO:0015914	phospholipid transport	1	348	39	16958	0.554952	0.62033	1.24948	0.255745
GO:0008016	regulation of heart contraction	1	348	39	16958	0.554952	0.62033	1.24948	0.255745
GO:0034332	adherens junction organization	1	348	39	16958	0.554952	0.62033	1.24948	0.255745
GO:0048536	spleen development	1	348	39	16958	0.554952	0.62033	1.24948	0.255745
GO:0038032	termination of G-protein coupled receptor signaling pathway	1	348	39	16958	0.554952	0.62033	1.24948	0.255745
GO:0007257	activation of JUN kinase activity	1	348	39	16958	0.554952	0.62033	1.24948	0.255745
GO:0048013	ephrin receptor signaling pathway	2	348	91	16958	0.560186	0.625317	1.07099	0.251668
GO:1902476	chloride transmembrane transport	2	348	91	16958	0.560186	0.625317	1.07099	0.251668
GO:0010629	negative regulation of gene expression	3	348	142	16958	0.560333	0.625317	1.0295	0.251554
GO:0042220	response to cocaine	1	348	40	16958	0.564106	0.628839	1.21825	0.248639
GO:0009314	response to radiation	1	348	40	16958	0.564106	0.628839	1.21825	0.248639
GO:0043086	negative regulation of catalytic activity	2	348	92	16958	0.566132	0.630754	1.05935	0.247082
GO:0042742	defense response to bacterium	3	348	144	16958	0.569836	0.634534	1.01521	0.24425
GO:0008333	endosome to lysosome transport	1	348	41	16958	0.573072	0.635018	1.18853	0.241791
GO:0034260	negative regulation of GTPase activity	1	348	41	16958	0.573072	0.635018	1.18853	0.241791
GO:0009790	embryo development	1	348	41	16958	0.573072	0.635018	1.18853	0.241791
GO:0007595	lactation	1	348	41	16958	0.573072	0.635018	1.18853	0.241791
GO:0043200	response to amino acid	1	348	41	16958	0.573072	0.635018	1.18853	0.241791
GO:0001895	retina homeostasis	1	348	41	16958	0.573072	0.635018	1.18853	0.241791
GO:0017157	regulation of exocytosis	1	348	41	16958	0.573072	0.635018	1.18853	0.241791
GO:0031018	endocrine pancreas development	1	348	41	16958	0.573072	0.635018	1.18853	0.241791
GO:0055088	lipid homeostasis	1	348	41	16958	0.573072	0.635018	1.18853	0.241791
GO:0007588	excretion	1	348	42	16958	0.581855	0.643265	1.16024	0.235186
GO:0007077	mitotic nuclear envelope disassembly	1	348	42	16958	0.581855	0.643265	1.16024	0.235186
GO:0008643	carbohydrate transport	1	348	42	16958	0.581855	0.643265	1.16024	0.235186
GO:0045600	positive regulation of fat cell differentiation	1	348	42	16958	0.581855	0.643265	1.16024	0.235186
GO:0006457	protein folding	4	348	198	16958	0.582092	0.643265	0.984442	0.235008
GO:0006605	protein targeting	1	348	43	16958	0.590457	0.65145	1.13325	0.228812
GO:0007631	feeding behavior	1	348	43	16958	0.590457	0.65145	1.13325	0.228812
GO:0008015	blood circulation	1	348	43	16958	0.590457	0.65145	1.13325	0.228812
GO:0021915	neural tube development	1	348	44	16958	0.598883	0.65932	1.1075	0.222658
GO:0045859	regulation of protein kinase activity	1	348	44	16958	0.598883	0.65932	1.1075	0.222658
GO:0019731	antibacterial humoral response	1	348	44	16958	0.598883	0.65932	1.1075	0.222658
GO:0048706	embryonic skeletal system development	1	348	44	16958	0.598883	0.65932	1.1075	0.222658
GO:0007156	homophilic cell adhesion via plasma membrane adhesion molecules	3	348	152	16958	0.606556	0.667326	0.961774	0.217129
GO:0009306	protein secretion	1	348	45	16958	0.607135	0.667326	1.08289	0.216714
GO:0030522	intracellular receptor signaling pathway	1	348	45	16958	0.607135	0.667326	1.08289	0.216714
GO:0006606	protein import into nucleus	1	348	46	16958	0.615219	0.674362	1.05935	0.21097
GO:0007188	adenylate cyclase-modulating G-protein coupled receptor signaling pathway	1	348	46	16958	0.615219	0.674362	1.05935	0.21097
GO:0048538	thymus development	1	348	46	16958	0.615219	0.674362	1.05935	0.21097
GO:0060048	cardiac muscle contraction	1	348	46	16958	0.615219	0.674362	1.05935	0.21097
GO:0019432	triglyceride biosynthetic process	1	348	46	16958	0.615219	0.674362	1.05935	0.21097
GO:0008150	biological_process	15	348	768	16958	0.615521	0.674362	0.951756	0.210757
GO:0043687	post-translational protein modification	6	348	312	16958	0.62074	0.679715	0.937113	0.20709
GO:0035176	social behavior	1	348	47	16958	0.623137	0.679785	1.03681	0.205417
GO:0032956	regulation of actin cytoskeleton organization	1	348	47	16958	0.623137	0.679785	1.03681	0.205417
GO:0000413	protein peptidyl-prolyl isomerization	1	348	47	16958	0.623137	0.679785	1.03681	0.205417
GO:0090502	RNA phosphodiester bond hydrolysis, endonucleolytic	1	348	47	16958	0.623137	0.679785	1.03681	0.205417
GO:0007157	heterophilic cell-cell adhesion via plasma membrane cell adhesion molecules	1	348	47	16958	0.623137	0.679785	1.03681	0.205417
GO:0006865	amino acid transport	1	348	47	16958	0.623137	0.679785	1.03681	0.205417
GO:0001541	ovarian follicle development	1	348	47	16958	0.623137	0.679785	1.03681	0.205417
GO:0042127	regulation of cell proliferation	4	348	209	16958	0.624701	0.681128	0.932629	0.204328
GO:0000082	G1/S transition of mitotic cell cycle	3	348	157	16958	0.628427	0.684824	0.931144	0.201745
GO:0031424	keratinization	1	348	48	16958	0.630892	0.686044	1.01521	0.200045
GO:1903507	negative regulation of nucleic acid-templated transcription	1	348	48	16958	0.630892	0.686044	1.01521	0.200045
GO:0031532	actin cytoskeleton reorganization	1	348	48	16958	0.630892	0.686044	1.01521	0.200045
GO:0006094	gluconeogenesis	1	348	48	16958	0.630892	0.686044	1.01521	0.200045
GO:0007517	muscle organ development	2	348	104	16958	0.632947	0.687913	0.937113	0.198633
GO:0019985	translesion synthesis	1	348	49	16958	0.638488	0.693565	0.994487	0.194847
GO:0006874	cellular calcium ion homeostasis	2	348	106	16958	0.643269	0.698387	0.919432	0.191607
GO:0007264	small GTPase mediated signal transduction	14	348	732	16958	0.64511	0.698671	0.931992	0.190366
GO:0061025	membrane fusion	1	348	50	16958	0.645928	0.698671	0.974598	0.189816
GO:0018149	peptide cross-linking	1	348	50	16958	0.645928	0.698671	0.974598	0.189816
GO:0021762	substantia nigra development	1	348	50	16958	0.645928	0.698671	0.974598	0.189816
GO:0007611	learning or memory	1	348	50	16958	0.645928	0.698671	0.974598	0.189816
GO:0007193	adenylate cyclase-inhibiting G-protein coupled receptor signaling pathway	1	348	50	16958	0.645928	0.698671	0.974598	0.189816
GO:0007416	synapse assembly	1	348	50	16958	0.645928	0.698671	0.974598	0.189816
GO:0006357	regulation of transcription from RNA polymerase II promoter	10	348	530	16958	0.651381	0.704195	0.919432	0.186165
GO:0070373	negative regulation of ERK1 and ERK2 cascade	1	348	51	16958	0.653216	0.705058	0.955488	0.184943
GO:0001756	somitogenesis	1	348	51	16958	0.653216	0.705058	0.955488	0.184943
GO:0008542	visual learning	1	348	51	16958	0.653216	0.705058	0.955488	0.184943
GO:0007173	epidermal growth factor receptor signaling pathway	6	348	324	16958	0.656853	0.708609	0.902405	0.182532
GO:0031667	response to nutrient levels	1	348	52	16958	0.660354	0.710882	0.937113	0.180224
GO:0050885	neuromuscular process controlling balance	1	348	52	16958	0.660354	0.710882	0.937113	0.180224
GO:0009411	response to UV	1	348	52	16958	0.660354	0.710882	0.937113	0.180224
GO:0030155	regulation of cell adhesion	1	348	52	16958	0.660354	0.710882	0.937113	0.180224
GO:0006486	protein glycosylation	3	348	165	16958	0.661649	0.7119	0.885998	0.179373
GO:0000288	nuclear-transcribed mRNA catabolic process, deadenylation-dependent decay	1	348	53	16958	0.667345	0.717651	0.919432	0.17565
GO:0002474	antigen processing and presentation of peptide antigen via MHC class I	2	348	111	16958	0.668072	0.718055	0.878016	0.175176
GO:0008544	epidermis development	2	348	112	16958	0.672863	0.722823	0.870177	0.172073
GO:0006892	post-Golgi vesicle-mediated transport	1	348	55	16958	0.6809	0.731072	0.885998	0.166917
GO:0016337	single organismal cell-cell adhesion	2	348	114	16958	0.682276	0.732163	0.85491	0.16604
GO:0050821	protein stabilization	2	348	115	16958	0.686899	0.73635	0.847476	0.163107
GO:0032321	positive regulation of Rho GTPase activity	2	348	115	16958	0.686899	0.73635	0.847476	0.163107
GO:0044267	cellular protein metabolic process	12	348	651	16958	0.689033	0.73825	0.898247	0.16176
GO:0030036	actin cytoskeleton organization	3	348	173	16958	0.692673	0.74176	0.845027	0.159472
GO:0008344	adult locomotory behavior	1	348	57	16958	0.693905	0.741911	0.85491	0.1587
GO:0034613	cellular protein localization	1	348	57	16958	0.693905	0.741911	0.85491	0.1587
GO:0032313	regulation of Rab GTPase activity	1	348	57	16958	0.693905	0.741911	0.85491	0.1587
GO:0051259	protein oligomerization	1	348	58	16958	0.700207	0.74772	0.84017	0.154773
GO:0007519	skeletal muscle tissue development	1	348	58	16958	0.700207	0.74772	0.84017	0.154773
GO:0001764	neuron migration	2	348	118	16958	0.700438	0.74772	0.82593	0.154631
GO:0042102	positive regulation of T cell proliferation	1	348	59	16958	0.706381	0.75367	0.82593	0.150961
GO:0006508	proteolysis	12	348	660	16958	0.706755	0.753675	0.885998	0.150731
GO:0048011	neurotrophin TRK receptor signaling pathway	7	348	396	16958	0.707397	0.753965	0.861387	0.150337
GO:0032922	circadian regulation of gene expression	1	348	60	16958	0.712427	0.758138	0.812165	0.14726
GO:0006959	humoral immune response	1	348	60	16958	0.712427	0.758138	0.812165	0.14726
GO:0007389	pattern specification process	1	348	60	16958	0.712427	0.758138	0.812165	0.14726
GO:0002223	stimulatory C-type lectin receptor signaling pathway	2	348	121	16958	0.713488	0.758476	0.805453	0.146613
GO:0042384	cilium assembly	2	348	121	16958	0.713488	0.758476	0.805453	0.146613
GO:0006968	cellular defense response	1	348	61	16958	0.718349	0.762849	0.798851	0.143664
GO:0051591	response to cAMP	1	348	61	16958	0.718349	0.762849	0.798851	0.143664
GO:0002230	positive regulation of defense response to virus by host	2	348	123	16958	0.721921	0.766243	0.792356	0.14151
GO:0048812	neuron projection morphogenesis	1	348	62	16958	0.72415	0.76781	0.785966	0.140171
GO:0098656	anion transmembrane transport	1	348	62	16958	0.72415	0.76781	0.785966	0.140171
GO:0051260	protein homooligomerization	3	348	182	16958	0.724964	0.768274	0.80324	0.139683
GO:0032436	positive regulation of proteasomal ubiquitin-dependent protein catabolic process	1	348	63	16958	0.729832	0.772159	0.77349	0.136777
GO:0042475	odontogenesis of dentin-containing tooth	1	348	63	16958	0.729832	0.772159	0.77349	0.136777
GO:0018279	protein N-linked glycosylation via asparagine	2	348	125	16958	0.730145	0.772159	0.779678	0.136591
GO:0048511	rhythmic process	2	348	125	16958	0.730145	0.772159	0.779678	0.136591
GO:0035690	cellular response to drug	1	348	64	16958	0.735396	0.775703	0.761404	0.133478
GO:0017148	negative regulation of translation	1	348	64	16958	0.735396	0.775703	0.761404	0.133478
GO:0045596	negative regulation of cell differentiation	1	348	64	16958	0.735396	0.775703	0.761404	0.133478
GO:0019827	stem cell maintenance	1	348	64	16958	0.735396	0.775703	0.761404	0.133478
GO:0030593	neutrophil chemotaxis	1	348	64	16958	0.735396	0.775703	0.761404	0.133478
GO:0007265	Ras protein signal transduction	4	348	243	16958	0.738017	0.778064	0.802138	0.131934
GO:0016049	cell growth	1	348	65	16958	0.740847	0.779839	0.749691	0.130271
GO:0045454	cell redox homeostasis	1	348	65	16958	0.740847	0.779839	0.749691	0.130271
GO:0015758	glucose transport	1	348	65	16958	0.740847	0.779839	0.749691	0.130271
GO:0007204	positive regulation of cytosolic calcium ion concentration	2	348	129	16958	0.745975	0.783841	0.755502	0.127276
GO:0006006	glucose metabolic process	2	348	129	16958	0.745975	0.783841	0.755502	0.127276
GO:0051436	negative regulation of ubiquitin-protein ligase activity involved in mitotic cell cycle	1	348	66	16958	0.746186	0.783841	0.738332	0.127153
GO:0001933	negative regulation of protein phosphorylation	1	348	66	16958	0.746186	0.783841	0.738332	0.127153
GO:0097190	apoptotic signaling pathway	2	348	130	16958	0.749806	0.787238	0.749691	0.125051
GO:0050680	negative regulation of epithelial cell proliferation	1	348	67	16958	0.751415	0.788521	0.727312	0.12412
GO:0000122	negative regulation of transcription from RNA polymerase II promoter	13	348	739	16958	0.754133	0.790967	0.857224	0.122552
GO:0043433	negative regulation of sequence-specific DNA binding transcription factor activity	1	348	68	16958	0.756536	0.79308	0.716616	0.12117
GO:0030334	regulation of cell migration	1	348	69	16958	0.761552	0.79711	0.70623	0.1183
GO:0007030	Golgi organization	1	348	69	16958	0.761552	0.79711	0.70623	0.1183
GO:0007269	neurotransmitter secretion	1	348	69	16958	0.761552	0.79711	0.70623	0.1183
GO:0006956	complement activation	1	348	70	16958	0.766466	0.801019	0.696141	0.115507
GO:0035019	somatic stem cell maintenance	1	348	70	16958	0.766466	0.801019	0.696141	0.115507
GO:0006987	activation of signaling protein activity involved in unfolded protein response	1	348	70	16958	0.766466	0.801019	0.696141	0.115507
GO:0051437	positive regulation of ubiquitin-protein ligase activity involved in mitotic cell cycle	1	348	71	16958	0.771278	0.804812	0.686336	0.112789
GO:0006950	response to stress	1	348	71	16958	0.771278	0.804812	0.686336	0.112789
GO:0043010	camera-type eye development	1	348	71	16958	0.771278	0.804812	0.686336	0.112789
GO:0001701	in utero embryonic development	4	348	260	16958	0.784093	0.817766	0.749691	0.105632
GO:0045444	fat cell differentiation	1	348	74	16958	0.78513	0.81801	0.658512	0.105059
GO:0006958	complement activation, classical pathway	1	348	74	16958	0.78513	0.81801	0.658512	0.105059
GO:0002244	hematopoietic progenitor cell differentiation	1	348	75	16958	0.789558	0.821366	0.649732	0.102616
GO:0002479	antigen processing and presentation of exogenous peptide antigen via MHC class I, TAP-dependent	1	348	75	16958	0.789558	0.821366	0.649732	0.102616
GO:0051439	regulation of ubiquitin-protein ligase activity involved in mitotic cell cycle	1	348	75	16958	0.789558	0.821366	0.649732	0.102616
GO:0007218	neuropeptide signaling pathway	2	348	142	16958	0.792027	0.823514	0.686336	0.10126
GO:0007346	regulation of mitotic cell cycle	1	348	76	16958	0.793896	0.825037	0.641183	0.100236
GO:0007015	actin filament organization	1	348	77	16958	0.798145	0.828608	0.632856	0.0979184
GO:0060326	cell chemotaxis	1	348	77	16958	0.798145	0.828608	0.632856	0.0979184
GO:0030509	BMP signaling pathway	1	348	78	16958	0.802306	0.832505	0.624742	0.09566
GO:0043154	negative regulation of cysteine-type endopeptidase activity involved in apoptotic process	1	348	79	16958	0.806382	0.835459	0.616834	0.0934594
GO:0006368	transcription elongation from RNA polymerase II promoter	1	348	79	16958	0.806382	0.835459	0.616834	0.0934594
GO:0042590	antigen processing and presentation of exogenous peptide antigen via MHC class I	1	348	79	16958	0.806382	0.835459	0.616834	0.0934594
GO:0031145	anaphase-promoting complex-dependent proteasomal ubiquitin-dependent protein catabolic process	1	348	81	16958	0.814283	0.843217	0.601604	0.0892245
GO:0042254	ribosome biogenesis	1	348	82	16958	0.818113	0.845895	0.594267	0.0871869
GO:0016579	protein deubiquitination	1	348	82	16958	0.818113	0.845895	0.594267	0.0871869
GO:0030900	forebrain development	1	348	82	16958	0.818113	0.845895	0.594267	0.0871869
GO:0032259	methylation	3	348	215	16958	0.821033	0.848484	0.679952	0.0856395
GO:0050776	regulation of immune response	2	348	152	16958	0.822287	0.849349	0.641183	0.0849767
GO:0042787	protein ubiquitination involved in ubiquitin-dependent protein catabolic process	1	348	86	16958	0.832659	0.859628	0.566627	0.0795328
GO:0007005	mitochondrion organization	1	348	87	16958	0.836111	0.862754	0.560114	0.0777363
GO:0006260	DNA replication	2	348	158	16958	0.838493	0.864775	0.616834	0.0765006
GO:0008033	tRNA processing	1	348	89	16958	0.842802	0.868342	0.547527	0.0742744
GO:0032851	positive regulation of Rab GTPase activity	1	348	89	16958	0.842802	0.868342	0.547527	0.0742744
GO:0007219	Notch signaling pathway	2	348	163	16958	0.850966	0.876247	0.597913	0.070088
GO:0006886	intracellular protein transport	4	348	291	16958	0.851334	0.876247	0.669827	0.0699001
GO:0007626	locomotory behavior	1	348	93	16958	0.855379	0.879858	0.523977	0.0678414
GO:0051056	regulation of small GTPase mediated signal transduction	2	348	165	16958	0.855705	0.879858	0.590665	0.0676761
GO:0006338	chromatin remodeling	1	348	98	16958	0.869698	0.893698	0.497244	0.0606314
GO:0015031	protein transport	10	348	656	16958	0.870158	0.893698	0.742834	0.0604019
GO:0043547	positive regulation of GTPase activity	7	348	483	16958	0.870479	0.893698	0.70623	0.0602417
GO:0006310	DNA recombination	1	348	99	16958	0.872388	0.895207	0.492221	0.0592904
GO:0006974	cellular response to DNA damage stimulus	6	348	427	16958	0.874919	0.897353	0.684729	0.058032
GO:0016567	protein ubiquitination	7	348	487	16958	0.875706	0.897709	0.70043	0.0576416
GO:0046777	protein autophosphorylation	2	348	175	16958	0.877402	0.898995	0.556913	0.0568016
GO:0006112	energy reserve metabolic process	1	348	102	16958	0.880129	0.90131	0.477744	0.0554538
GO:0007275	multicellular organismal development	18	348	1112	16958	0.880545	0.90131	0.788793	0.0552484
GO:0034605	cellular response to heat	1	348	103	16958	0.882604	0.902964	0.473106	0.0542343
GO:0016310	phosphorylation	12	348	785	16958	0.886562	0.906559	0.744915	0.052291
GO:0016192	vesicle-mediated transport	3	348	251	16958	0.891766	0.911424	0.582429	0.049749
GO:0007399	nervous system development	7	348	501	16958	0.892646	0.911867	0.680857	0.0493208
GO:0007623	circadian rhythm	1	348	108	16958	0.894234	0.913032	0.451203	0.0485489
[truncated: 42 more rows]

## Sheet: Protein Pathway
Supplementary Data 4 Pathway analysis of differentially expressed Protein in IDD
PathwayID	PathwayTerm	DifGene	AllDifGene	GeneInPathway	AllGene	P-Value	FDR	Enrichment	(-log10P)
PATH:04510	Focal adhesion	25	151	207	6781	2.54214e-12	4.37247e-10	5.42359	11.5948
PATH:04512	ECM-receptor interaction	17	151	89	6781	6.31658e-12	5.43226e-10	8.5778	11.1995
PATH:04974	Protein digestion and absorption	14	151	89	6781	7.3068e-09	4.18923e-07	7.06407	8.13627
PATH:04610	Complement and coagulation cascades	11	151	69	6781	2.78649e-07	1.19819e-05	7.15913	6.55494
PATH:01200	Carbon metabolism	13	151	106	6781	5.28098e-07	1.81666e-05	5.5075	6.27729
PATH:01230	Biosynthesis of amino acids	10	151	73	6781	4.15412e-06	0.000115204	6.15168	5.38152
PATH:05146	Amoebiasis	12	151	109	6781	4.68853e-06	0.000115204	4.94392	5.32896
PATH:00010	Glycolysis / Gluconeogenesis	9	151	66	6781	1.32931e-05	0.000285801	6.12372	4.87637
PATH:04141	Protein processing in endoplasmic reticulum	14	151	168	6781	1.97612e-05	0.000377658	3.74227	4.70419
PATH:05134	Legionellosis	8	151	55	6781	2.51893e-05	0.000433256	6.53197	4.59878
PATH:05020	Prion diseases	6	151	36	6781	0.000123786	0.00193556	7.48455	3.90733
PATH:04611	Platelet activation	11	151	131	6781	0.000148283	0.00212539	3.77084	3.82891
PATH:03010	Ribosome	11	151	135	6781	0.000193798	0.0025641	3.65911	3.71265
PATH:05130	Pathogenic Escherichia coli infection	7	151	56	6781	0.000219508	0.00265423	5.61341	3.65855
PATH:04151	PI3K-Akt signaling pathway	19	151	347	6781	0.000231474	0.00265423	2.4589	3.6355
PATH:05410	Hypertrophic cardiomyopathy (HCM)	8	151	83	6781	0.000482182	0.00518345	4.32841	3.31679
PATH:04066	HIF-1 signaling pathway	9	151	106	6781	0.000553276	0.00559785	3.81288	3.25706
PATH:04145	Phagosome	11	151	154	6781	0.000605476	0.00578566	3.20766	3.2179
PATH:05414	Dilated cardiomyopathy	8	151	90	6781	0.000831155	0.00752414	3.99176	3.08032
PATH:04520	Adherens junction	7	151	73	6781	0.00112498	0.00967486	4.30618	2.94885
PATH:04670	Leukocyte transendothelial migration	9	151	118	6781	0.00120132	0.0098394	3.42513	2.92034
PATH:05133	Pertussis	7	151	75	6781	0.00132062	0.0103249	4.19135	2.87922
PATH:05100	Bacterial invasion of epithelial cells	7	151	77	6781	0.00154194	0.011531	4.08248	2.81193
PATH:00620	Pyruvate metabolism	5	151	42	6781	0.00224313	0.0160758	5.34611	2.64914
PATH:00030	Pentose phosphate pathway	4	151	28	6781	0.00319037	0.0217883	6.41533	2.49616
PATH:04810	Regulation of actin cytoskeleton	12	151	218	6781	0.00329358	0.0217883	2.47196	2.48233
PATH:00020	Citrate cycle (TCA cycle)	4	151	30	6781	0.0041256	0.0261269	5.98764	2.38451
PATH:05205	Proteoglycans in cancer	12	151	225	6781	0.00425322	0.0261269	2.39506	2.37128
PATH:04612	Antigen processing and presentation	6	151	76	6781	0.00669974	0.03851	3.54531	2.17394
PATH:04915	Estrogen signaling pathway	7	151	100	6781	0.00671687	0.03851	3.14351	2.17283
PATH:03040	Spliceosome	8	151	130	6781	0.00826243	0.0458432	2.76353	2.08289
PATH:00270	Cysteine and methionine metabolism	4	151	39	6781	0.0106108	0.0558291	4.60588	1.97425
PATH:05322	Systemic lupus erythematosus	8	151	136	6781	0.0107114	0.0558291	2.6416	1.97015
PATH:05131	Shigellosis	5	151	62	6781	0.0119678	0.0605432	3.62156	1.92198
PATH:04964	Proximal tubule bicarbonate reclamation	3	151	23	6781	0.0138282	0.0679555	5.85747	1.85924
PATH:04977	Vitamin digestion and absorption	3	151	24	6781	0.0155502	0.0742952	5.61341	1.80827
PATH:04975	Fat digestion and absorption	4	151	46	6781	0.0186829	0.0868504	3.90498	1.72855
PATH:05412	Arrhythmogenic right ventricular cardiomyopathy (ARVC)	5	151	74	6781	0.0241256	0.1092	3.03428	1.61752
PATH:00740	Riboflavin metabolism	2	151	12	6781	0.0280862	0.123867	7.48455	1.55151
PATH:04530	Tight junction	7	151	134	6781	0.0295914	0.127243	2.3459	1.52883
PATH:05150	Staphylococcus aureus infection	4	151	55	6781	0.0335238	0.140637	3.26598	1.47465
PATH:05132	Salmonella infection	5	151	86	6781	0.0423	0.1692	2.61089	1.37366
PATH:04350	TGF-beta signaling pathway	5	151	86	6781	0.0423	0.1692	2.61089	1.37366
PATH:00051	Fructose and mannose metabolism	3	151	36	6781	0.0452472	0.176876	3.74227	1.34441
PATH:04015	Rap1 signaling pathway	9	151	213	6781	0.0477704	0.182589	1.89749	1.32084
PATH:00360	Phenylalanine metabolism	2	151	18	6781	0.0597091	0.22326	4.9897	1.22396
PATH:05219	Bladder cancer	3	151	42	6781	0.0661399	0.242044	3.20766	1.17954
PATH:05416	Viral myocarditis	4	151	70	6781	0.0700725	0.251093	2.56613	1.15445
PATH:04144	Endocytosis	8	151	204	6781	0.0846436	0.29288	1.76107	1.07241
PATH:00532	Glycosaminoglycan biosynthesis - chondroitin sulfate / dermatan sulfate	2	151	22	6781	0.0851396	0.29288	4.08248	1.06987
PATH:00520	Amino sugar and nucleotide sugar metabolism	3	151	48	6781	0.0906566	0.30408	2.80671	1.0426
PATH:00910	Nitrogen metabolism	2	151	23	6781	0.0919312	0.30408	3.90498	1.03654
PATH:04260	Cardiac muscle contraction	4	151	78	6781	0.0954482	0.309756	2.30294	1.02023
PATH:00400	Phenylalanine, tyrosine and tryptophan biosynthesis	1	151	5	6781	0.106521	0.339289	8.98146	0.972565
PATH:05144	Malaria	3	151	52	6781	0.108803	0.340257	2.5908	0.963359
PATH:00630	Glyoxylate and dicarboxylate metabolism	2	151	29	6781	0.135537	0.416293	3.09705	0.867941
PATH:04540	Gap junction	4	151	90	6781	0.14034	0.423481	1.99588	0.85282
PATH:00650	Butanoate metabolism	2	151	30	6781	0.143196	0.42465	2.99382	0.84407
PATH:05162	Measles	5	151	134	6781	0.178362	0.517573	1.67564	0.748697
PATH:05145	Toxoplasmosis	5	151	135	6781	0.182136	0.517573	1.66323	0.739603
PATH:00072	Synthesis and degradation of ketone bodies	1	151	9	6781	0.183558	0.517573	4.9897	0.736227
PATH:00250	Alanine, aspartate and glutamate metabolism	2	151	36	6781	0.190761	0.529207	2.49485	0.719511
PATH:05142	Chagas disease (American trypanosomiasis)	4	151	104	6781	0.201167	0.549217	1.7272	0.696444
PATH:05152	Tuberculosis	6	151	179	6781	0.208696	0.56087	1.50527	0.680486
PATH:04976	Bile secretion	3	151	72	6781	0.215733	0.562214	1.87114	0.666083
PATH:04918	Thyroid hormone synthesis	3	151	72	6781	0.215733	0.562214	1.87114	0.666083
PATH:04971	Gastric acid secretion	3	151	75	6781	0.233391	0.599152	1.79629	0.631916
PATH:04261	Adrenergic signaling in cardiomyocytes	5	151	149	6781	0.237807	0.601512	1.50696	0.623775
PATH:03018	RNA degradation	3	151	77	6781	0.245306	0.611486	1.74963	0.610293
PATH:00290	Valine, leucine and isoleucine biosynthesis	1	151	13	6781	0.253992	0.616614	3.45441	0.595179
PATH:04390	Hippo signaling pathway	5	151	153	6781	0.254532	0.616614	1.46756	0.594257
PATH:04919	Thyroid hormone signaling pathway	4	151	119	6781	0.273278	0.652831	1.50949	0.563395
PATH:05169	Epstein-Barr virus infection	6	151	201	6781	0.2905	0.684465	1.34052	0.536854
PATH:04961	Endocrine and other factor-regulated calcium reabsorption	2	151	49	6781	0.298179	0.693066	1.83295	0.525522
PATH:05203	Viral carcinogenesis	6	151	207	6781	0.313969	0.693198	1.30166	0.503113
PATH:05200	Pathways in cancer	9	151	330	6781	0.313972	0.693198	1.22474	0.503109
PATH:05222	Small cell lung cancer	3	151	89	6781	0.31827	0.693198	1.51373	0.497205
PATH:05215	Prostate cancer	3	151	89	6781	0.31827	0.693198	1.51373	0.497205
PATH:01210	2-Oxocarboxylic acid metabolism	1	151	17	6781	0.318387	0.693198	2.6416	0.497044
PATH:04360	Axon guidance	4	151	131	6781	0.333747	0.717556	1.37121	0.476583
PATH:00920	Sulfur metabolism	1	151	19	6781	0.348483	0.735113	2.36354	0.457819
PATH:05164	Influenza A	5	151	175	6781	0.350461	0.735113	1.28307	0.455361
PATH:00500	Starch and sucrose metabolism	2	151	56	6781	0.355621	0.73695	1.60383	0.449012
PATH:00330	Arginine and proline metabolism	2	151	59	6781	0.379762	0.777608	1.52228	0.420488
PATH:04621	NOD-like receptor signaling pathway	2	151	62	6781	0.403521	0.809539	1.44862	0.394134
PATH:03060	Protein export	1	151	23	6781	0.40477	0.809539	1.95249	0.392792
PATH:04115	p53 signaling pathway	2	151	68	6781	0.44969	0.878787	1.3208	0.347087
PATH:04966	Collecting duct acid secretion	1	151	27	6781	0.456223	0.878787	1.66323	0.340823
PATH:00053	Ascorbate and aldarate metabolism	1	151	27	6781	0.456223	0.878787	1.66323	0.340823
PATH:05211	Renal cell carcinoma	2	151	70	6781	0.464635	0.878787	1.28307	0.332889
PATH:05218	Melanoma	2	151	71	6781	0.472018	0.878787	1.26499	0.326042
PATH:05140	Leishmaniasis	2	151	72	6781	0.47934	0.878787	1.24742	0.319356
PATH:04744	Phototransduction	1	151	29	6781	0.480268	0.878787	1.54853	0.318517
PATH:05216	Thyroid cancer	1	151	29	6781	0.480268	0.878787	1.54853	0.318517
PATH:00052	Galactose metabolism	1	151	31	6781	0.503256	0.911158	1.44862	0.298211
PATH:00640	Propanoate metabolism	1	151	32	6781	0.514368	0.921576	1.40335	0.288726
PATH:05143	African trypanosomiasis	1	151	34	6781	0.535857	0.940484	1.3208	0.270951
PATH:00040	Pentose and glucuronate interconversions	1	151	34	6781	0.535857	0.940484	1.3208	0.270951
PATH:00450	Selenocompound metabolism	1	151	35	6781	0.546245	0.949031	1.28307	0.262613
PATH:04130	SNARE interactions in vesicular transport	1	151	36	6781	0.556402	0.957011	1.24742	0.254612
PATH:04010	MAPK signaling pathway	6	151	275	6781	0.579608	0.962934	0.979795	0.236865
PATH:04911	Insulin secretion	2	151	87	6781	0.581379	0.962934	1.03235	0.235541
PATH:00260	Glycine, serine and threonine metabolism	1	151	39	6781	0.585536	0.962934	1.15147	0.232446
PATH:04970	Salivary secretion	2	151	90	6781	0.599956	0.962934	0.99794	0.22188
PATH:04960	Aldosterone-regulated sodium reabsorption	1	151	42	6781	0.612769	0.962934	1.06922	0.212703
PATH:00565	Ether lipid metabolism	1	151	42	6781	0.612769	0.962934	1.06922	0.212703
PATH:00350	Tyrosine metabolism	1	151	42	6781	0.612769	0.962934	1.06922	0.212703
PATH:04514	Cell adhesion molecules (CAMs)	3	151	142	6781	0.617476	0.962934	0.948745	0.20938
PATH:04910	Insulin signaling pathway	3	151	142	6781	0.617476	0.962934	0.948745	0.20938
PATH:04940	Type I diabetes mellitus	1	151	43	6781	0.621446	0.962934	1.04436	0.206597
PATH:00860	Porphyrin and chlorophyll metabolism	1	151	43	6781	0.621446	0.962934	1.04436	0.206597
PATH:03050	Proteasome	1	151	44	6781	0.629929	0.962934	1.02062	0.200708
PATH:04973	Carbohydrate digestion and absorption	1	151	45	6781	0.638224	0.962934	0.99794	0.195027
PATH:04962	Vasopressin-regulated water reabsorption	1	151	45	6781	0.638224	0.962934	0.99794	0.195027
PATH:04930	Type II diabetes mellitus	1	151	48	6781	0.662016	0.974672	0.935568	0.179132
PATH:04972	Pancreatic secretion	2	151	101	6781	0.662773	0.974672	0.889253	0.178635
PATH:00510	N-Glycan biosynthesis	1	151	49	6781	0.669596	0.974672	0.916475	0.174187
PATH:04912	GnRH signaling pathway	2	151	104	6781	0.678479	0.974672	0.863602	0.168463
PATH:04978	Mineral absorption	1	151	51	6781	0.684253	0.974672	0.880535	0.164784
PATH:04913	Ovarian steroidogenesis	1	151	51	6781	0.684253	0.974672	0.880535	0.164784
PATH:04921	Oxytocin signaling pathway	3	151	158	6781	0.688935	0.974672	0.85267	0.161821
PATH:05213	Endometrial cancer	1	151	52	6781	0.691337	0.974672	0.863602	0.16031
PATH:01100	Metabolic pathways	24	151	1167	6781	0.700455	0.975367	0.923543	0.15462
PATH:05110	Vibrio cholerae infection	1	151	54	6781	0.705035	0.975367	0.831616	0.151789
PATH:04340	Hedgehog signaling pathway	1	151	56	6781	0.71813	0.975367	0.801916	0.143797
PATH:04022	cGMP-PKG signaling pathway	3	151	167	6781	0.724546	0.975367	0.806718	0.139934
PATH:05010	Alzheimer's disease	3	151	170	6781	0.735693	0.975367	0.792481	0.133303
PATH:04014	Ras signaling pathway	4	151	227	6781	0.750539	0.975367	0.791318	0.124627
PATH:04270	Vascular smooth muscle contraction	2	151	121	6781	0.756548	0.975367	0.742269	0.121163
PATH:00970	Aminoacyl-tRNA biosynthesis	1	151	63	6781	0.759575	0.975367	0.712814	0.119429
PATH:04721	Synaptic vesicle cycle	1	151	64	6781	0.764979	0.975367	0.701676	0.116351
PATH:04150	mTOR signaling pathway	1	151	64	6781	0.764979	0.975367	0.701676	0.116351
PATH:05214	Glioma	1	151	65	6781	0.770262	0.975367	0.690881	0.113361
PATH:05034	Alcoholism	3	151	180	6781	0.770308	0.975367	0.748455	0.113335
PATH:05120	Epithelial cell signaling in Helicobacter pylori infection	1	151	68	6781	0.785415	0.975367	0.660401	0.104901
PATH:04722	Neurotrophin signaling pathway	2	151	130	6781	0.790899	0.975367	0.690881	0.101879
PATH:04720	Long-term potentiation	1	151	70	6781	0.79496	0.975367	0.641533	0.0996545
PATH:05031	Amphetamine addiction	1	151	70	6781	0.79496	0.975367	0.641533	0.0996545
PATH:04920	Adipocytokine signaling pathway	1	151	70	6781	0.79496	0.975367	0.641533	0.0996545
PATH:05212	Pancreatic cancer	1	151	70	6781	0.79496	0.975367	0.641533	0.0996545
PATH:03320	PPAR signaling pathway	1	151	71	6781	0.799574	0.975367	0.632497	0.0971414
PATH:04370	VEGF signaling pathway	1	151	79	6781	0.832955	0.99673	0.568447	0.0793784
PATH:04070	Phosphatidylinositol signaling system	1	151	81	6781	0.840398	0.99673	0.554411	0.075515
PATH:05161	Hepatitis B	2	151	146	6781	0.841573	0.99673	0.615168	0.0749081
PATH:04060	Cytokine-cytokine receptor interaction	4	151	265	6781	0.848137	0.99673	0.677846	0.0715341
PATH:04914	Progesterone-mediated oocyte maturation	1	151	86	6781	0.857595	0.99673	0.522178	0.0667176
PATH:04640	Hematopoietic cell lineage	1	151	88	6781	0.863947	0.99673	0.51031	0.0635129
PATH:05323	Rheumatoid arthritis	1	151	91	6781	0.872951	0.99673	0.493487	0.0590104
PATH:04666	Fc gamma R-mediated phagocytosis	1	151	95	6781	0.884041	0.99673	0.472708	0.0535276
PATH:04713	Circadian entrainment	1	151	97	6781	0.88922	0.99673	0.462962	0.0509908
PATH:03013	RNA transport	2	151	167	6781	0.891247	0.99673	0.537812	0.050002
PATH:04750	Inflammatory mediator regulation of TRP channels	1	151	99	6781	0.894169	0.99673	0.453609	0.0485804
PATH:00230	Purine metabolism	2	151	170	6781	0.897039	0.99673	0.528321	0.0471888
PATH:04916	Melanogenesis	1	151	101	6781	0.898899	0.99673	0.444627	0.0462893
PATH:05206	MicroRNAs in cancer	4	151	296	6781	0.902034	0.99673	0.606855	0.0447772
PATH:05202	Transcriptional misregulation in cancer	2	151	180	6781	0.914346	0.99673	0.49897	0.0388894
PATH:04660	T cell receptor signaling pathway	1	151	109	6781	0.915807	0.99673	0.411993	0.0381961
PATH:04668	TNF signaling pathway	1	151	110	6781	0.917712	0.99673	0.408248	0.0372935
PATH:04114	Oocyte meiosis	1	151	112	6781	0.921396	0.99673	0.400958	0.0355539
PATH:04142	Lysosome	1	151	122	6781	0.937495	0.99888	0.368092	0.0280311
PATH:04728	Dopaminergic synapse	1	151	131	6781	0.94916	0.99888	0.342804	0.0226607
PATH:04120	Ubiquitin mediated proteolysis	1	151	137	6781	0.955707	0.99888	0.32779	0.0196752
PATH:05012	Parkinson's disease	1	151	144	6781	0.962294	0.99888	0.311856	0.0166923
PATH:04932	Non-alcoholic fatty liver disease (NAFLD)	1	151	151	6781	0.967907	0.99888	0.297399	0.0141666
PATH:04630	Jak-STAT signaling pathway	1	151	157	6781	0.972051	0.99888	0.286034	0.0123108
PATH:05166	HTLV-I infection	2	151	264	6781	0.983134	0.99888	0.340207	0.00738734
PATH:05168	Herpes simplex infection	1	151	184	6781	0.985023	0.99888	0.244061	0.00655363
PATH:05016	Huntington's disease	1	151	185	6781	0.985366	0.99888	0.242742	0.00640251
PATH:04020	Calcium signaling pathway	1	151	185	6781	0.985366	0.99888	0.242742	0.00640251
PATH:04062	Chemokine signaling pathway	1	151	191	6781	0.987265	0.99888	0.235117	0.00556626
PATH:04080	Neuroactive ligand-receptor interaction	1	151	275	6781	0.998206	0.999918	0.163299	0.000780032
PATH:04740	Olfactory transduction	1	151	405	6781	0.999918	0.999918	0.110882	3.56824e-05

## Sheet: mRNA Pathway
Additional file 5. Pathway analysis of differentially expressed mRNA in IDD
PathwayID	PathwayTerm	DifGene	AllDifGene	GeneInPathway	AllGene	P-Value	FDR	Enrichment	(-log10P)
PATH:00900	Terpenoid backbone biosynthesis	5	170	21	6781	0.000137166	0.0238753	9.4972	3.86275
PATH:04978	Mineral absorption	7	170	51	6781	0.000251259	0.0238753	5.47486	3.59988
PATH:04512	ECM-receptor interaction	9	170	89	6781	0.000359929	0.0238753	4.03364	3.44378
PATH:00100	Steroid biosynthesis	4	170	20	6781	0.0013493	0.0639584	7.97765	2.86989
PATH:04913	Ovarian steroidogenesis	6	170	51	6781	0.00160699	0.0639584	4.69273	2.79399
PATH:00980	Metabolism of xenobiotics by cytochrome P450	7	170	82	6781	0.00430933	0.13231	3.40509	2.36559
PATH:04510	Focal adhesion	12	170	207	6781	0.00565008	0.13231	2.31236	2.24795
PATH:05146	Amoebiasis	8	170	109	6781	0.00586171	0.13231	2.92758	2.23198
PATH:04151	PI3K-Akt signaling pathway	17	170	347	6781	0.00598389	0.13231	1.95418	2.22302
PATH:04610	Complement and coagulation cascades	6	170	69	6781	0.00738965	0.147054	3.46854	2.13138
PATH:00511	Other glycan degradation	3	170	18	6781	0.00957501	0.173221	6.64804	2.01886
PATH:05014	Amyotrophic lateral sclerosis (ALS)	5	170	54	6781	0.0109602	0.181756	3.69336	1.96018
PATH:04620	Toll-like receptor signaling pathway	7	170	106	6781	0.0167863	0.239126	2.63413	1.77505
PATH:04611	Platelet activation	8	170	131	6781	0.0168229	0.239126	2.43592	1.7741
PATH:00380	Tryptophan metabolism	4	170	42	6781	0.0203495	0.26997	3.79888	1.69145
PATH:04974	Protein digestion and absorption	6	170	89	6781	0.0238375	0.296479	2.68909	1.62274
PATH:05205	Proteoglycans in cancer	11	170	225	6781	0.0255309	0.298862	1.95009	1.59293
PATH:04115	p53 signaling pathway	5	170	68	6781	0.0273531	0.302404	2.93296	1.56299
PATH:05416	Viral myocarditis	5	170	70	6781	0.0305277	0.318798	2.84916	1.51531
PATH:00760	Nicotinate and nicotinamide metabolism	3	170	28	6781	0.03204	0.318798	4.27374	1.49431
PATH:04390	Hippo signaling pathway	8	170	153	6781	0.0380275	0.337111	2.08566	1.4199
PATH:05133	Pertussis	5	170	75	6781	0.0394471	0.337111	2.65922	1.40399
PATH:05144	Malaria	4	170	52	6781	0.0406566	0.337111	3.06833	1.39087
PATH:00480	Glutathione metabolism	4	170	52	6781	0.0406566	0.337111	3.06833	1.39087
PATH:00790	Folate biosynthesis	2	170	14	6781	0.0466662	0.357176	5.69832	1.331
PATH:00603	Glycosphingolipid biosynthesis - globo series	2	170	14	6781	0.0466662	0.357176	5.69832	1.331
PATH:05204	Chemical carcinogenesis	5	170	82	6781	0.0543554	0.400619	2.43221	1.26476
PATH:00140	Steroid hormone biosynthesis	4	170	58	6781	0.0568617	0.404124	2.75091	1.24518
PATH:04144	Endocytosis	9	170	204	6781	0.0702077	0.48177	1.75978	1.15362
PATH:04064	NF-kappa B signaling pathway	5	170	91	6781	0.0777216	0.502952	2.19166	1.10946
PATH:05321	Inflammatory bowel disease (IBD)	4	170	65	6781	0.0795244	0.502952	2.45466	1.0995
PATH:00531	Glycosaminoglycan degradation	2	170	19	6781	0.0808767	0.502952	4.19876	1.09218
PATH:04142	Lysosome	6	170	122	6781	0.0854936	0.515552	1.96172	1.06807
PATH:00590	Arachidonic acid metabolism	4	170	68	6781	0.0904249	0.529251	2.34637	1.04371
PATH:00280	Valine, leucine and isoleucine degradation	3	170	44	6781	0.0972758	0.547286	2.71965	1.012
PATH:04630	Jak-STAT signaling pathway	7	170	157	6781	0.0990065	0.547286	1.77846	1.00434
PATH:00910	Nitrogen metabolism	2	170	23	6781	0.112232	0.598188	3.46854	0.949882
PATH:00982	Drug metabolism - cytochrome P450	4	170	74	6781	0.114227	0.598188	2.15612	0.942231
PATH:00520	Amino sugar and nucleotide sugar metabolism	3	170	48	6781	0.118381	0.604047	2.49301	0.926718
PATH:05145	Toxoplasmosis	6	170	135	6781	0.122841	0.611133	1.77281	0.910657
PATH:01100	Metabolic pathways	35	170	1167	6781	0.14086	0.669734	1.19631	0.851211
PATH:00750	Vitamin B6 metabolism	1	170	6	6781	0.141351	0.669734	6.64804	0.849702
PATH:04070	Phosphatidylinositol signaling system	4	170	81	6781	0.145075	0.671393	1.96979	0.838408
PATH:04146	Peroxisome	4	170	82	6781	0.149727	0.677175	1.94577	0.824699
PATH:05410	Hypertrophic cardiomyopathy (HCM)	4	170	83	6781	0.154436	0.682952	1.92232	0.81125
PATH:05152	Tuberculosis	7	170	179	6781	0.16224	0.701864	1.55988	0.789842
PATH:04350	TGF-beta signaling pathway	4	170	86	6781	0.168891	0.715093	1.85527	0.772393
PATH:04810	Regulation of actin cytoskeleton	8	170	218	6781	0.180691	0.737502	1.46379	0.743063
PATH:00512	Mucin type O-Glycan biosynthesis	2	170	31	6781	0.181779	0.737502	2.57343	0.740457
PATH:05414	Dilated cardiomyopathy	4	170	90	6781	0.18887	0.737502	1.77281	0.723837
PATH:04145	Phagosome	6	170	154	6781	0.189272	0.737502	1.55409	0.722913
PATH:05323	Rheumatoid arthritis	4	170	91	6781	0.19398	0.737502	1.75333	0.712242
PATH:00562	Inositol phosphate metabolism	3	170	61	6781	0.19642	0.737502	1.96172	0.706814
PATH:00072	Synthesis and degradation of ketone bodies	1	170	9	6781	0.204388	0.753207	4.43203	0.689545
PATH:04666	Fc gamma R-mediated phagocytosis	4	170	95	6781	0.214836	0.777317	1.6795	0.667892
PATH:00130	Ubiquinone and other terpenoid-quinone biosynthesis	1	170	10	6781	0.22436	0.797281	3.98882	0.649054
PATH:04068	FoxO signaling pathway	5	170	133	6781	0.240835	0.818984	1.49956	0.61828
PATH:05162	Measles	5	170	134	6781	0.24553	0.818984	1.48837	0.609896
PATH:04010	MAPK signaling pathway	9	170	275	6781	0.252336	0.818984	1.30543	0.598021
PATH:00830	Retinol metabolism	3	170	70	6781	0.256105	0.818984	1.7095	0.591583
PATH:05160	Hepatitis C	5	170	137	6781	0.259755	0.818984	1.45578	0.585436
PATH:05218	Melanoma	3	170	71	6781	0.262903	0.818984	1.68542	0.580204
PATH:04650	Natural killer cell mediated cytotoxicity	5	170	138	6781	0.264541	0.818984	1.44523	0.577507
PATH:04917	Prolactin signaling pathway	3	170	72	6781	0.269725	0.818984	1.66201	0.569079
PATH:05220	Chronic myeloid leukemia	3	170	73	6781	0.276567	0.818984	1.63924	0.5582
PATH:04910	Insulin signaling pathway	5	170	142	6781	0.28388	0.818984	1.40452	0.546866
PATH:04960	Aldosterone-regulated sodium reabsorption	2	170	42	6781	0.283969	0.818984	1.89944	0.546728
PATH:00565	Ether lipid metabolism	2	170	42	6781	0.283969	0.818984	1.89944	0.546728
PATH:00350	Tyrosine metabolism	2	170	42	6781	0.283969	0.818984	1.89944	0.546728
PATH:04668	TNF signaling pathway	4	170	110	6781	0.297471	0.839129	1.45048	0.526555
PATH:00533	Glycosaminoglycan biosynthesis - keratan sulfate	1	170	14	6781	0.299388	0.839129	2.84916	0.523766
PATH:00604	Glycosphingolipid biosynthesis - ganglio series	1	170	15	6781	0.316989	0.866599	2.65922	0.498956
PATH:04370	VEGF signaling pathway	3	170	79	6781	0.317898	0.866599	1.51474	0.497712
PATH:00600	Sphingolipid metabolism	2	170	47	6781	0.330517	0.888824	1.69737	0.480806
PATH:04930	Type II diabetes mellitus	2	170	48	6781	0.339741	0.901445	1.66201	0.468852
PATH:04919	Thyroid hormone signaling pathway	4	170	119	6781	0.348885	0.906825	1.34078	0.457318
PATH:04614	Renin-angiotensin system	1	170	17	6781	0.350882	0.906825	2.34637	0.454839
PATH:05132	Salmonella infection	3	170	86	6781	0.366221	0.934332	1.39145	0.436257
PATH:05222	Small cell lung cancer	3	170	89	6781	0.386793	0.95736	1.34455	0.412522
PATH:05110	Vibrio cholerae infection	2	170	54	6781	0.394139	0.95736	1.47734	0.404351
PATH:05134	Legionellosis	2	170	55	6781	0.403017	0.95736	1.45048	0.394676
PATH:00561	Glycerolipid metabolism	2	170	55	6781	0.403017	0.95736	1.45048	0.394676
PATH:00564	Glycerophospholipid metabolism	3	170	92	6781	0.407208	0.95736	1.3007	0.390183
PATH:05130	Pathogenic Escherichia coli infection	2	170	56	6781	0.411834	0.95736	1.42458	0.385278
PATH:05223	Non-small cell lung cancer	2	170	56	6781	0.411834	0.95736	1.42458	0.385278
PATH:01040	Biosynthesis of unsaturated fatty acids	1	170	21	6781	0.413733	0.95736	1.89944	0.383279
PATH:00532	Glycosaminoglycan biosynthesis - chondroitin sulfate / dermatan sulfate	1	170	22	6781	0.428477	0.960415	1.8131	0.368073
PATH:04530	Tight junction	4	170	134	6781	0.434481	0.960415	1.19069	0.362029
PATH:00330	Arginine and proline metabolism	2	170	59	6781	0.437892	0.960415	1.35214	0.358633
PATH:04964	Proximal tubule bicarbonate reclamation	1	170	23	6781	0.442852	0.960415	1.73427	0.353742
PATH:04015	Rap1 signaling pathway	6	170	213	6781	0.445085	0.960415	1.12361	0.351558
PATH:05200	Pathways in cancer	9	170	330	6781	0.44685	0.960415	1.08786	0.349838
PATH:04750	Inflammatory mediator regulation of TRP channels	3	170	99	6781	0.453993	0.960415	1.20873	0.342951
PATH:04977	Vitamin digestion and absorption	1	170	24	6781	0.456867	0.960415	1.66201	0.34021
PATH:04621	NOD-like receptor signaling pathway	2	170	62	6781	0.463316	0.960415	1.28672	0.334123
PATH:05210	Colorectal cancer	2	170	62	6781	0.463316	0.960415	1.28672	0.334123
PATH:00592	alpha-Linolenic acid metabolism	1	170	25	6781	0.470532	0.965317	1.59553	0.327411
PATH:05142	Chagas disease (American trypanosomiasis)	3	170	104	6781	0.486472	0.971173	1.15062	0.312942
PATH:05214	Glioma	2	170	65	6781	0.488058	0.971173	1.22733	0.311528
PATH:04966	Collecting duct acid secretion	1	170	27	6781	0.496844	0.971173	1.47734	0.30378
PATH:04020	Calcium signaling pathway	5	170	185	6781	0.49698	0.971173	1.07806	0.303661
PATH:04060	Cytokine-cytokine receptor interaction	7	170	265	6781	0.499163	0.971173	1.05365	0.301758
PATH:04014	Ras signaling pathway	6	170	227	6781	0.506891	0.971173	1.05431	0.295085
PATH:05120	Epithelial cell signaling in Helicobacter pylori infection	2	170	68	6781	0.512083	0.971173	1.17318	0.29066
PATH:05216	Thyroid cancer	1	170	29	6781	0.521856	0.971173	1.37546	0.282449
PATH:05212	Pancreatic cancer	2	170	70	6781	0.527685	0.971173	1.13966	0.277625
PATH:00020	Citrate cycle (TCA cycle)	1	170	30	6781	0.533895	0.971173	1.32961	0.272544
PATH:00650	Butanoate metabolism	1	170	30	6781	0.533895	0.971173	1.32961	0.272544
PATH:04976	Bile secretion	2	170	72	6781	0.54295	0.971173	1.10801	0.26524
PATH:05140	Leishmaniasis	2	170	72	6781	0.54295	0.971173	1.10801	0.26524
PATH:00052	Galactose metabolism	1	170	31	6781	0.545632	0.971173	1.28672	0.2631
PATH:05412	Arrhythmogenic right ventricular cardiomyopathy (ARVC)	2	170	74	6781	0.557871	0.971173	1.07806	0.253466
PATH:00591	Linoleic acid metabolism	1	170	34	6781	0.57911	0.971173	1.17318	0.237239
PATH:00040	Pentose and glucuronate interconversions	1	170	34	6781	0.57911	0.971173	1.17318	0.237239
PATH:05100	Bacterial invasion of epithelial cells	2	170	77	6781	0.579602	0.971173	1.03606	0.23687
PATH:00450	Selenocompound metabolism	1	170	35	6781	0.589715	0.971173	1.13966	0.229358
PATH:04130	SNARE interactions in vesicular transport	1	170	36	6781	0.600054	0.971173	1.10801	0.22181
PATH:04110	Cell cycle	3	170	124	6781	0.605939	0.971173	0.965038	0.217571
PATH:05330	Allograft rejection	1	170	37	6781	0.610134	0.971173	1.07806	0.214575
PATH:04141	Protein processing in endoplasmic reticulum	4	170	168	6781	0.612397	0.971173	0.94972	0.212967
PATH:04664	Fc epsilon RI signaling pathway	2	170	83	6781	0.620699	0.971173	0.961162	0.207119
PATH:00270	Cysteine and methionine metabolism	1	170	39	6781	0.629543	0.971173	1.02278	0.200975
PATH:05332	Graft-versus-host disease	1	170	40	6781	0.638884	0.971173	0.997206	0.194578
PATH:03008	Ribosome biogenesis in eukaryotes	2	170	86	6781	0.640066	0.971173	0.927633	0.193776
PATH:04360	Axon guidance	3	170	131	6781	0.643192	0.971173	0.913471	0.191659
PATH:04012	ErbB signaling pathway	2	170	87	6781	0.646347	0.971173	0.916971	0.189534
PATH:04640	Hematopoietic cell lineage	2	170	88	6781	0.652543	0.971173	0.906551	0.185391
PATH:04380	Osteoclast differentiation	3	170	133	6781	0.653373	0.971173	0.899735	0.184839
PATH:05219	Bladder cancer	1	170	42	6781	0.656869	0.971173	0.94972	0.182521
PATH:00620	Pyruvate metabolism	1	170	42	6781	0.656869	0.971173	0.94972	0.182521
PATH:05215	Prostate cancer	2	170	89	6781	0.658652	0.971173	0.896365	0.181344
PATH:04210	Apoptosis	2	170	90	6781	0.664675	0.971173	0.886405	0.17739
PATH:04540	Gap junction	2	170	90	6781	0.664675	0.971173	0.886405	0.17739
PATH:04940	Type I diabetes mellitus	1	170	43	6781	0.665525	0.971173	0.927633	0.176835
PATH:05202	Transcriptional misregulation in cancer	4	170	180	6781	0.666454	0.971173	0.886405	0.17623
PATH:03050	Proteasome	1	170	44	6781	0.673964	0.971173	0.906551	0.171363
PATH:05168	Herpes simplex infection	4	170	184	6781	0.683298	0.971173	0.867136	0.16539
PATH:04975	Fat digestion and absorption	1	170	46	6781	0.690212	0.971173	0.867136	0.161018
PATH:04514	Cell adhesion molecules (CAMs)	3	170	142	6781	0.696619	0.971173	0.842709	0.157004
PATH:03022	Basal transcription factors	1	170	47	6781	0.698031	0.971173	0.848686	0.156125
PATH:01212	Fatty acid metabolism	1	170	48	6781	0.705655	0.971173	0.831005	0.151408
PATH:04672	Intestinal immune network for IgA production	1	170	48	6781	0.705655	0.971173	0.831005	0.151408
PATH:00510	N-Glycan biosynthesis	1	170	49	6781	0.713086	0.971173	0.814046	0.146858
PATH:05161	Hepatitis B	3	170	146	6781	0.714496	0.971173	0.819621	0.146
PATH:00514	Other types of O-glycan biosynthesis	1	170	50	6781	0.720332	0.971173	0.797765	0.142467
PATH:04261	Adrenergic signaling in cardiomyocytes	3	170	149	6781	0.727366	0.971173	0.803119	0.138247
PATH:05213	Endometrial cancer	1	170	52	6781	0.734281	0.971173	0.767081	0.134138
PATH:05320	Autoimmune thyroid disease	1	170	52	6781	0.734281	0.971173	0.767081	0.134138
PATH:04310	Wnt signaling pathway	3	170	153	6781	0.74382	0.971173	0.782122	0.128532
PATH:04066	HIF-1 signaling pathway	2	170	106	6781	0.749832	0.971173	0.752608	0.125036
PATH:05150	Staphylococcus aureus infection	1	170	55	6781	0.753919	0.971173	0.725241	0.122676
PATH:05217	Basal cell carcinoma	1	170	55	6781	0.753919	0.971173	0.725241	0.122676
PATH:05206	MicroRNAs in cancer	6	170	296	6781	0.759264	0.971173	0.808545	0.119607
PATH:04340	Hedgehog signaling pathway	1	170	56	6781	0.760138	0.971173	0.71229	0.119107
PATH:04921	Oxytocin signaling pathway	3	170	158	6781	0.763274	0.971173	0.757372	0.11732
PATH:04660	T cell receptor signaling pathway	2	170	109	6781	0.763571	0.971173	0.731894	0.117151
PATH:05221	Acute myeloid leukemia	1	170	57	6781	0.766202	0.971173	0.699794	0.115657
PATH:05131	Shigellosis	1	170	62	6781	0.794308	0.976411	0.643359	0.100011
PATH:04721	Synaptic vesicle cycle	1	170	64	6781	0.804585	0.976411	0.623254	0.0944279
PATH:04150	mTOR signaling pathway	1	170	64	6781	0.804585	0.976411	0.623254	0.0944279
PATH:00010	Glycolysis / Gluconeogenesis	1	170	66	6781	0.814352	0.976411	0.604367	0.0891876
PATH:04726	Serotonergic synapse	2	170	126	6781	0.829691	0.976411	0.633147	0.0810835
PATH:05031	Amphetamine addiction	1	170	70	6781	0.832454	0.976411	0.569832	0.0796397
PATH:04920	Adipocytokine signaling pathway	1	170	70	6781	0.832454	0.976411	0.569832	0.0796397
PATH:05211	Renal cell carcinoma	1	170	70	6781	0.832454	0.976411	0.569832	0.0796397
PATH:04622	RIG-I-like receptor signaling pathway	1	170	71	6781	0.836698	0.976411	0.561806	0.0774311
PATH:03320	PPAR signaling pathway	1	170	71	6781	0.836698	0.976411	0.561806	0.0774311
PATH:04918	Thyroid hormone synthesis	1	170	72	6781	0.840836	0.976411	0.554003	0.0752889
PATH:04722	Neurotrophin signaling pathway	2	170	130	6781	0.842624	0.976411	0.613665	0.0743659
PATH:04730	Long-term depression	1	170	73	6781	0.844869	0.976411	0.546414	0.0732108
PATH:01230	Biosynthesis of amino acids	1	170	73	6781	0.844869	0.976411	0.546414	0.0732108
PATH:04612	Antigen processing and presentation	1	170	76	6781	0.856368	0.976411	0.524845	0.0673394
PATH:04662	B cell receptor signaling pathway	1	170	76	6781	0.856368	0.976411	0.524845	0.0673394
PATH:04120	Ubiquitin mediated proteolysis	2	170	137	6781	0.863142	0.976411	0.58231	0.0639176
PATH:04062	Chemokine signaling pathway	3	170	191	6781	0.863455	0.976411	0.626517	0.0637604
PATH:04260	Cardiac muscle contraction	1	170	78	6781	0.86356	0.976411	0.511388	0.0637075
PATH:04932	Non-alcoholic fatty liver disease (NAFLD)	2	170	151	6781	0.897039	0.993286	0.528321	0.0471888
PATH:04970	Salivary secretion	1	170	90	6781	0.899781	0.993286	0.443203	0.0458634
PATH:03015	mRNA surveillance pathway	1	170	91	6781	0.902327	0.993286	0.438332	0.0446361
PATH:05166	HTLV-I infection	4	170	264	6781	0.903509	0.993286	0.604367	0.0440673
PATH:04972	Pancreatic secretion	1	170	101	6781	0.924506	0.993286	0.394933	0.0340904
PATH:04916	Melanogenesis	1	170	101	6781	0.924506	0.993286	0.394933	0.0340904
PATH:03013	RNA transport	2	170	167	6781	0.926186	0.993286	0.477703	0.0333018
PATH:04723	Retrograde endocannabinoid signaling	1	170	103	6781	0.9283	0.993286	0.387264	0.0323118
PATH:04912	GnRH signaling pathway	1	170	104	6781	0.930125	0.993286	0.383541	0.0314587
PATH:05164	Influenza A	2	170	175	6781	0.93767	0.993286	0.455866	0.02795
PATH:04670	Leukocyte transendothelial migration	1	170	118	6781	0.951319	0.993286	0.338036	0.0216738
PATH:04270	Vascular smooth muscle contraction	1	170	121	6781	0.954951	0.993286	0.329655	0.0200187
PATH:04724	Glutamatergic synapse	1	170	130	6781	0.964309	0.993286	0.306833	0.0157836
PATH:05169	Epstein-Barr virus infection	2	170	201	6781	0.964414	0.993286	0.396898	0.0157363
PATH:04728	Dopaminergic synapse	1	170	131	6781	0.965222	0.993286	0.30449	0.0153729
PATH:00190	Oxidative phosphorylation	1	170	133	6781	0.966977	0.993286	0.299912	0.0145838
PATH:05203	Viral carcinogenesis	2	170	207	6781	0.968799	0.993286	0.385394	0.0137662
PATH:05322	Systemic lupus erythematosus	1	170	136	6781	0.969447	0.993286	0.293296	0.0134761
PATH:04022	cGMP-PKG signaling pathway	1	170	167	6781	0.986343	0.993286	0.238852	0.00597191
PATH:05010	Alzheimer's disease	1	170	170	6781	0.98737	0.993286	0.234637	0.00552022
PATH:00230	Purine metabolism	1	170	170	6781	0.98737	0.993286	0.234637	0.00552022
PATH:05016	Huntington's disease	1	170	185	6781	0.991459	0.993286	0.215612	0.00372538
PATH:04080	Neuroactive ligand-receptor interaction	2	170	275	6781	0.993286	0.993286	0.290096	0.00292578
