# Supplementary material for: Integrated transcriptome and proteome analyses identify novel regulatory network of nucleus pulposus cells in intervertebral disc degeneration
Source: BMC Med Genomics. 2021 Feb 3;14:40. doi: 10.1186/s12920-021-00889-z (PMC7860219; doi:10.1186/s12920-021-00889-z)
Supplement: Supplementary file 6 — Additional file: 6. Degree value for network construction. The calculated value of gene degree for construction of protein-mRNA interacting network. [file 12920_2021_889_MOESM6_ESM.xlsx]

## Sheet: IDD-KCore
Additional file 6. Kcore value for IDD group
AccID	KCore	Degree	Protein	Log2FC-protein	P-Value-protein	FDR-protein	Style-protein	mRNA	Log2FC-mRNA	P-Value-mRNA	FDR-mRNA	Style-mRNA	ID_REF-mRNA	KeggID	Description	Type
MT1M	28	51						MT1M	-1.05203	0.0417336	0.469057	down	4499_at	hsa:4499	metallothionein 1M	mRNA
IFIT3	28	59						IFIT3	1.45594	0.00206333	0.245256	up	3437_at	hsa:3437	interferon-induced protein with tetratricopeptide repeats 3	mRNA
COMP	28	57	A8K3I0	1.22981	0.00107813	0.00270176	up							hsa:1311	cartilage oligomeric matrix protein	Protein
CCDC80	28	57	A3KC71	4.14263	2.00927e-06	6.61691e-06	up							hsa:151887	coiled-coil domain containing 80	Protein
MT1F	28	51						MT1F	-1.04633	0.0303178	0.422493	down	4494_at	hsa:4494	metallothionein 1F	mRNA
MT1G	28	51						MT1G	-1.65112	0.00741264	0.311186	down	4495_at	hsa:4495	metallothionein 1G	mRNA
SOCS2	28	59						SOCS2	-1.01634	0.00244879	0.252641	down	8835_at	hsa:8835	suppressor of cytokine signaling 2	mRNA
CPAMD8	28	59						CPAMD8	-1.01318	0.00017171	0.216186	down	27151_at	hsa:27151	C3 and PZP-like, alpha-2-macroglobulin domain containing 8	mRNA
CHST10	28	54						CHST10	-1.30912	0.015057	0.344469	down	9486_at	hsa:9486	carbohydrate sulfotransferase 10	mRNA
FOXF2	28	58						FOXF2	-1.27355	0.000384655	0.216186	down	2295_at	hsa:2295	forkhead box F2	mRNA
COL1A1	28	54	P02452	28.7496	5.77393e-10	5.04417e-09	up							hsa:1277	collagen, type I, alpha 1	Protein
COL1A1	28	54	D3DTX7	5.10731	3.8551e-06	1.24352e-05	up							hsa:1277	collagen, type I, alpha 1	Protein
COL1A2	28	58	P08123	2.08419	0.000152099	0.000429015	up							hsa:1278	collagen, type I, alpha 2	Protein
CILP	28	46	O75339	1.21745	0.000325556	0.000867689	up	CILP	-1.32307	0.0269872	0.403693	down	8483_at	hsa:8483	cartilage intermediate layer protein, nucleotide pyrophosphohydrolase	mRNA&Protein
PQLC3	28	50						PQLC3	-1.03395	0.00298651	0.254789	down	130814_at	hsa:130814	PQ loop repeat containing 3	mRNA
CNIH3	28	50						CNIH3	1.08878	0.00317474	0.262562	up	149111_at	hsa:149111	cornichon family AMPA receptor auxiliary protein 3	mRNA
SERPINA3	28	61	B3KS79	1.06216	0.000270272	0.000732762	up							hsa:12	serpin peptidase inhibitor, clade A (alpha-1 antiproteinase, antitrypsin), member 3	Protein
ST6GALNAC2	28	48						ST6GALNAC2	1.00066	0.00909664	0.318588	up	10610_at	hsa:10610	ST6 (alpha-N-acetyl-neuraminyl-2,3-beta-galactosyl-1,3)-N-acetylgalactosaminide alpha-2,6-sialyltransferase 2	mRNA
SGCE	28	61						SGCE	-1.0657	0.000556728	0.238754	down	8910_at	hsa:8910	sarcoglycan, epsilon	mRNA
COL10A1	28	57						COL10A1	1.66428	0.0270607	0.403693	up	1300_at	hsa:1300	collagen, type X, alpha 1	mRNA
AOX1	28	46						AOX1	-1.05894	0.000725603	0.242662	down	316_at	hsa:316	aldehyde oxidase 1	mRNA
TEX14	28	54						TEX14	-1.00898	0.0263365	0.403119	down	56155_at	hsa:56155	testis expressed 14	mRNA
ASPN	28	52						ASPN	-1.36169	0.00653269	0.304345	down	54829_at	hsa:54829	asporin	mRNA
PKM	28	48	V9HWB8	-2.07804	9.28476e-05	0.00026913	down							hsa:5315	pyruvate kinase, muscle	Protein
PXDN	28	52	Q92626	-2.36097	3.58208e-05	0.000108324	down	PXDN	1.04219	0.000173313	0.216186	up	7837_at	hsa:7837	peroxidasin homolog (Drosophila)	mRNA&Protein
RAPGEF5	28	53						RAPGEF5	-1.04007	0.00196239	0.242968	down	9771_at	hsa:9771	Rap guanine nucleotide exchange factor (GEF) 5	mRNA
BIRC3	28	47						BIRC3	1.08234	0.0339297	0.438188	up	330_at	hsa:330	baculoviral IAP repeat containing 3	mRNA
THBS1	28	55	A0A024R9Q1	1.85094	6.51061e-05	0.000192262	up							hsa:7057	thrombospondin 1	Protein
ABI3BP	28	54	D3YTG3	-1.9216	6.89486e-05	0.000202657	down							hsa:25890	ABI family, member 3 (NESH) binding protein	Protein
HAS2	28	48						HAS2	-1.43487	0.000341173	0.216186	down	3037_at	hsa:3037	hyaluronan synthase 2	mRNA
GBP1	28	55						GBP1	1.2356	0.00900057	0.318588	up	2633_at	hsa:2633	guanylate binding protein 1, interferon-inducible	mRNA
AGT	28	50						AGT	-1.08329	0.0100372	0.318588	down	183_at	hsa:183	angiotensinogen (serpin peptidase inhibitor, clade A, member 8)	mRNA
MGP	28	57	P08493	30.8141	5.97231e-11	4.37054e-09	up							hsa:4256	matrix Gla protein	Protein
VIM	28	55	V9HWE1	-3.42873	1.72223e-05	5.36279e-05	down							hsa:7431	vimentin	Protein
NANOS1	27	52						NANOS1	1.23116	0.0276221	0.40612	up	340719_at	hsa:340719	nanos homolog 1 (Drosophila)	mRNA
DLX3	27	49						DLX3	1.07244	7.43961e-06	0.139054	up	1747_at	hsa:1747	distal-less homeobox 3	mRNA
DPT	27	52	Q07507	-31.6397	2.71238e-10	4.37054e-09	down	DPT	-1.22667	0.0259625	0.400384	down	1805_at	hsa:1805	dermatopontin	mRNA&Protein
CYB5R2	27	41						CYB5R2	-1.02861	0.00252722	0.252641	down	51700_at	hsa:51700	cytochrome b5 reductase 2	mRNA
CYTL1	27	53						CYTL1	1.04044	0.0120306	0.32706	up	54360_at	hsa:54360	cytokine-like 1	mRNA
DMKN	27	44						DMKN	-1.07763	0.00924478	0.318588	down	93099_at	hsa:93099	dermokine	mRNA
CHST3	27	52	Q7LGC8	1.84287	0.000447568	0.00118286	up							hsa:9469	carbohydrate (chondroitin 6) sulfotransferase 3	Protein
C1QA	27	38	Q9H2L7	-3.4024	1.49244e-05	4.71731e-05	down							hsa:712	complement component 1, q subcomponent, A chain	Protein
SLITRK4	27	50						SLITRK4	1.09001	2.32392e-05	0.152508	up	139065_at	hsa:139065	SLIT and NTRK-like family, member 4	mRNA
COL3A1	27	40	P02461	1.15649	0.00726714	0.0160952	up							hsa:1281	collagen, type III, alpha 1	Protein
LY75	26	47						LY75	-1.21816	0.000884955	0.242662	down	4065_at	hsa:4065	lymphocyte antigen 75	mRNA
DEFB1	26	39						DEFB1	1.56319	0.0345141	0.44055	up	1672_at	hsa:1672	defensin, beta 1	mRNA
CCND1	26	50						CCND1	1.33664	0.00223609	0.251776	up	595_at	hsa:595	cyclin D1	mRNA
CRISPLD2	26	37						CRISPLD2	-1.15112	0.00365181	0.273853	down	83716_at	hsa:83716	cysteine-rich secretory protein LCCL domain containing 2	mRNA
PFN1	26	39	P07737	-2.22611	6.32687e-05	0.000187717	down							hsa:5216	profilin 1	Protein
PMAIP1	26	48						PMAIP1	1.24683	0.00100121	0.242662	up	5366_at	hsa:5366	phorbol-12-myristate-13-acetate-induced protein 1	mRNA
ITGBL1	26	50						ITGBL1	1.10139	0.00373485	0.273853	up	9358_at	hsa:9358	integrin, beta-like 1 (with EGF-like repeat domains)	mRNA
SLC2A12	26	47						SLC2A12	1.05615	9.15236e-05	0.216186	up	154091_at	hsa:154091	solute carrier family 2 (facilitated glucose transporter), member 12	mRNA
ANXA5	26	46	V9HWE0	-1.67688	0.000130386	0.000372785	down							hsa:308	annexin A5	Protein
VAMP8	26	39						VAMP8	-1.23479	0.0090684	0.318588	down	8673_at	hsa:8673	vesicle-associated membrane protein 8	mRNA
COL6A2	26	37	P12110	-3.89175	3.37096e-06	1.09296e-05	down	COL6A2	-1.17306	6.7497e-05	0.216186	down	1292_at	hsa:1292	collagen, type VI, alpha 2	mRNA&Protein
CLEC3A	26	40						CLEC3A	-1.56225	0.00151957	0.242662	down	10143_at	hsa:10143	C-type lectin domain family 3, member A	mRNA
GDF15	26	54						GDF15	1.45211	0.00994907	0.318588	up	9518_at	hsa:9518	growth differentiation factor 15	mRNA
LYVE1	26	41						LYVE1	-1.52998	0.00209048	0.245256	down	10894_at	hsa:10894	lymphatic vessel endothelial hyaluronan receptor 1	mRNA
KRT19	26	37	P08727	-28.5104	1.4015e-09	8.22094e-09	down	KRT19	-1.57346	0.0134271	0.332228	down	3880_at	hsa:3880	keratin 19, type I	mRNA&Protein
ITIH4	25	36	B7ZKJ8	-1.19336	0.00275399	0.00658655	down							hsa:3700	inter-alpha-trypsin inhibitor heavy chain family, member 4	Protein
CNMD	24	31						CNMD	-1.675	0.0134733	0.332228	down	11061_at			mRNA
COL6A3	24	33	B7ZW00	26.7939	1.89643e-10	4.37054e-09	up							hsa:1293	collagen, type VI, alpha 3	Protein
COL6A3	24	33	P12111	-29.5456	2.65016e-10	4.37054e-09	down							hsa:1293	collagen, type VI, alpha 3	Protein
PTHLH	24	31						PTHLH	1.08525	0.00144491	0.242662	up	5744_at	hsa:5744	parathyroid hormone-like hormone	mRNA
ABLIM1	24	38						ABLIM1	-1.13648	0.0183336	0.366678	down	3983_at	hsa:3983	actin binding LIM protein 1	mRNA
GDF5	22	32	P43026	-26.1099	3.12768e-10	4.37054e-09	down							hsa:8200	growth differentiation factor 5	Protein
GDF5	22	32	F1T0J1	28.808	8.80252e-11	4.37054e-09	up							hsa:8200	growth differentiation factor 5	Protein
COL11A2	22	28	A0A0C4DFS1	-1.07776	0.00385936	0.00899087	down	COL11A2	-1.24183	0.0366511	0.452474	down	1302_at	hsa:1302	collagen, type XI, alpha 2	mRNA&Protein
PRELP	22	42	P51888	-2.33686	1.88655e-05	5.81685e-05	down							hsa:5549	proline/arginine-rich end leucine-rich repeat protein	Protein
IFITM2	21	36						IFITM2	1.15189	0.00651799	0.304345	up	10581_at	hsa:10581	interferon induced transmembrane protein 2	mRNA
ACTG1	21	41	P63261	-1.91141	5.31634e-05	0.000159999	down							hsa:71	actin, gamma 1	Protein
SLC16A6	21	34						SLC16A6	1.12215	3.26377e-05	0.152508	up	9120_at	hsa:9120	solute carrier family 16, member 6	mRNA
ENPP2	21	26						ENPP2	-1.259	0.00237819	0.252641	down	5168_at	hsa:5168	ectonucleotide pyrophosphatase/phosphodiesterase 2	mRNA
CYP1B1	21	44						CYP1B1	1.37622	0.000111031	0.216186	up	1545_at	hsa:1545	cytochrome P450, family 1, subfamily B, polypeptide 1	mRNA
CHAC2	21	41						CHAC2	1.05143	0.0147157	0.343814	up	494143_at	hsa:494143	ChaC, cation transport regulator homolog 2 (E. coli)	mRNA
S100A1	21	35	Q5T7Y6	-2.57155	0.000568626	0.00147796	down							hsa:6271	S100 calcium binding protein A1	Protein
LMO2	21	33						LMO2	1.58833	0.001725	0.242662	up	4005_at	hsa:4005	LIM domain only 2 (rhombotin-like 1)	mRNA
PCOLCE	21	44						PCOLCE	-1.02782	0.0449584	0.47191	down	5118_at	hsa:5118	procollagen C-endopeptidase enhancer	mRNA
B4E1Z4	21	32	B4E1Z4	1.84243	0.0021535	0.00522993	up								Uncharacterized protein	Protein
MGST1	21	43						MGST1	1.2651	0.00079421	0.242662	up	4257_at	hsa:4257	microsomal glutathione S-transferase 1	mRNA
TMTC1	21	34						TMTC1	1.01958	0.000958036	0.242662	up	83857_at	hsa:83857	transmembrane and tetratricopeptide repeat containing 1	mRNA
ZFP36L1	21	44						ZFP36L1	1.54885	0.00264344	0.252641	up	677_at	hsa:677	ZFP36 ring finger protein-like 1	mRNA
C3	21	36	V9HWA9	-1.65365	0.00154704	0.00380113	down							hsa:718	complement component 3	Protein
FN1	21	33	A0A024R462	1.29652	0.000521607	0.00136704	up							hsa:2335	fibronectin 1	Protein
PRG4	21	29	A0A024R930	5.09401	2.44715e-06	7.97542e-06	up							hsa:10216	proteoglycan 4	Protein
DMXL2	21	27						DMXL2	1.01642	0.00680462	0.307903	up	23312_at	hsa:23312	Dmx-like 2	mRNA
FAT4	21	26						FAT4	1.12943	0.0154075	0.347388	up	79633_at	hsa:79633	FAT atypical cadherin 4	mRNA
SLC40A1	21	31						SLC40A1	1.06037	0.0216853	0.38419	up	30061_at	hsa:30061	solute carrier family 40 (iron-regulated transporter), member 1	mRNA
ORM2	21	39						ORM2	1.25614	0.00592201	0.304345	up	5005_at	hsa:5005	orosomucoid 2	mRNA
SDR16C5	21	27						SDR16C5	-1.47211	0.00833356	0.318588	down	195814_at	hsa:195814	short chain dehydrogenase/reductase family 16C, member 5	mRNA
RSPO3	21	43						RSPO3	1.27635	0.0487381	0.482502	up	84870_at	hsa:84870	R-spondin 3	mRNA
TIMP1	21	39	B3KQF4	1.6115	0.00697863	0.0155108	up							hsa:7076	TIMP metallopeptidase inhibitor 1	Protein
EDIL3	21	26	O43854	1.76729	0.000139286	0.000394643	up							hsa:10085	EGF-like repeats and discoidin I-like domains 3	Protein
TNFRSF12A	21	34						TNFRSF12A	-1.00053	0.00344194	0.271449	down	51330_at	hsa:51330	tumor necrosis factor receptor superfamily, member 12A	mRNA
C10orf10	21	29						C10orf10	1.06872	0.0492452	0.483644	up	11067_at	hsa:11067	chromosome 10 open reading frame 10	mRNA
GREM1	21	38						GREM1	1.34911	0.00188274	0.242662	up	26585_at	hsa:26585	gremlin 1, DAN family BMP antagonist	mRNA
RBM20	21	27						RBM20	1.05008	0.000333671	0.216186	up	282996_at	hsa:282996	RNA binding motif protein 20	mRNA
SEMA3D	21	27	O95025	25.9638	1.79657e-10	4.37054e-09	up							hsa:223117	sema domain, immunoglobulin domain (Ig), short basic domain, secreted, (semaphorin) 3D	Protein
SEMA3E	21	33	O15041	1.95602	0.000110699	0.000319403	up							hsa:9723	sema domain, immunoglobulin domain (Ig), short basic domain, secreted, (semaphorin) 3E	Protein
TFPI	21	34						TFPI	1.9763	0.000326854	0.216186	up	7035_at	hsa:7035	tissue factor pathway inhibitor (lipoprotein-associated coagulation inhibitor)	mRNA
APOL3	21	31						APOL3	1.09269	0.00116115	0.242662	up	80833_at	hsa:80833	apolipoprotein L, 3	mRNA
NQO1	21	28						NQO1	1.42071	0.00494414	0.289755	up	1728_at	hsa:1728	NAD(P)H dehydrogenase, quinone 1	mRNA
IRX5	21	39						IRX5	1.20441	0.0237458	0.393065	up	10265_at	hsa:10265	iroquois homeobox 5	mRNA
S100A2	20	30						S100A2	-1.57999	0.0231175	0.391031	down	6273_at	hsa:6273	S100 calcium binding protein A2	mRNA
UPI0003591281	20	22	S6AWE6	25.5873	3.12213e-10	4.37054e-09	up									Protein
IFIT1	19	26						IFIT1	1.21097	0.0134618	0.332228	up	3434_at	hsa:3434	interferon-induced protein with tetratricopeptide repeats 1	mRNA
TRIM29	19	23						TRIM29	-1.10639	0.0203573	0.378641	down	23650_at	hsa:23650	tripartite motif containing 29	mRNA
PRDX4	19	26	V9HW63	-1.31694	0.000745423	0.00191376	down							hsa:10549	peroxiredoxin 4	Protein
COL18A1	19	31	P39060	26.3379	4.65247e-10	4.82228e-09	up							hsa:80781	collagen, type XVIII, alpha 1	Protein
LDLR	19	30						LDLR	-1.38804	0.00596948	0.304345	down	3949_at	hsa:3949	low density lipoprotein receptor	mRNA
MATN4	18	24	O95460	-2.39112	0.000822231	0.00210237	down							hsa:8785	matrilin 4	Protein
MAP3K5	17	21						MAP3K5	1.06898	0.0157663	0.34957	up	4217_at	hsa:4217	mitogen-activated protein kinase kinase kinase 5	mRNA
HOPX	17	23						HOPX	-1.3849	0.00929429	0.318588	down	84525_at	hsa:84525	HOP homeobox	mRNA
ALB	17	22	B2RBS8	-2.66387	2.37725e-05	7.22363e-05	down							hsa:213	albumin	Protein
TNFAIP3	17	21						TNFAIP3	1.1235	0.041454	0.467581	up	7128_at	hsa:7128	tumor necrosis factor, alpha-induced protein 3	mRNA
COCH	17	23	O43405	27.7162	1.30209e-10	4.37054e-09	up							hsa:1690	cochlin	Protein
SERPINE1	16	20	A0A024QYT5	26.5897	3.53434e-10	4.37054e-09	up							hsa:5054	serpin peptidase inhibitor, clade E (nexin, plasminogen activator inhibitor type 1), member 1	Protein
LAG3	16	25						LAG3	-1.07565	0.00515489	0.29387	down	3902_at	hsa:3902	lymphocyte-activation gene 3	mRNA
EBF1	16	19						EBF1	1.26	0.00229036	0.252368	up	1879_at	hsa:1879	early B-cell factor 1	mRNA
HSPG2	16	25	P98160	-2.07896	0.00011386	0.000327022	down							hsa:3339	heparan sulfate proteoglycan 2	Protein
GATA6	13	14						GATA6	1.73056	0.000216394	0.216186	up	2627_at	hsa:2627	GATA binding protein 6	mRNA
PRDX2	13	14	V9HW12	-2.21952	7.1827e-05	0.000210136	down							hsa:7001	peroxiredoxin 2	Protein
HSD11B1	12	15						HSD11B1	1.37225	0.000587593	0.238754	up	3290_at	hsa:3290	hydroxysteroid (11-beta) dehydrogenase 1	mRNA
ZNF185	12	13						ZNF185	-1.26471	0.000511166	0.238754	down	7739_at	hsa:7739	zinc finger protein 185 (LIM domain)	mRNA
MAP3K21	11	20						MAP3K21	-1.00768	0.00974577	0.318588	down	84451_at			mRNA
CHPF	9	13	Q8IZ52	-1.33543	0.0026561	0.00637666	down							hsa:79586	chondroitin polymerizing factor	Protein
IFIT2	9	16						IFIT2	1.20598	0.0442818	0.47175	up	3433_at	hsa:3433	interferon-induced protein with tetratricopeptide repeats 2	mRNA
MYL3	9	14	A0A024R2Q5	-2.82698	6.09444e-05	0.000182543	down							hsa:4634	myosin, light chain 3, alkali; ventricular, skeletal, slow	Protein
TMEM27	9	18						TMEM27	-1.49013	0.00409303	0.280329	down	57393_at	hsa:57393	transmembrane protein 27	mRNA
PDGFC	9	19	B2R9K6	-1.64408	0.000286262	0.000769483	down							hsa:56034	platelet derived growth factor C	Protein
PGK1	9	16	P00558	-1.1828	0.00599284	0.0135107	down							hsa:5230	phosphoglycerate kinase 1	Protein
OGN	9	14	B4DI63	-1.90181	0.000199849	0.000556218	down							hsa:4969	osteoglycin	Protein
IGKV3-20	9	12	A2KBB9	-3.36892	2.31221e-05	7.0601e-05	down								immunoglobulin kappa variable 3-20	Protein
HAPLN3	9	15	H3BTH8	2.02288	0.000283822	0.000766197	up							hsa:145864	hyaluronan and proteoglycan link protein 3	Protein
SERPINA5	9	13	A0A024R6N9	2.08401	8.73543e-05	0.000254379	up							hsa:5104	serpin peptidase inhibitor, clade A (alpha-1 antiproteinase, antitrypsin), member 5	Protein
HYAL1	9	16						HYAL1	-1.52373	0.00301177	0.254789	down	3373_at	hsa:3373	hyaluronoglucosaminidase 1	mRNA
HIST2H2BF	9	11	B4DR52	-1.07207	0.00513921	0.0117548	down							hsa:440689	histone cluster 2, H2bf	Protein
MATN3	9	15	A8K491	-3.22604	0.000225422	0.000621888	down							hsa:4148	matrilin 3	Protein
COL11A1	9	10	D3DT72	-3.58577	1.8086e-05	5.60398e-05	down							hsa:1301	collagen, type XI, alpha 1	Protein
CPVL	9	12						CPVL	-1.48779	0.00462678	0.285211	down	54504_at	hsa:54504	carboxypeptidase, vitellogenic-like	mRNA
LECT2	8	11	O14960	2.54761	0.000266067	0.000727636	up							hsa:3950	leukocyte cell-derived chemotaxin 2	Protein
ACTC1	8	9						ACTC1	-1.08145	0.0398048	0.462445	down	70_at	hsa:70	actin, alpha, cardiac muscle 1	mRNA
SMIM3	7	8						SMIM3	1.87176	0.00510895	0.29387	up	85027_at	hsa:85027	small integral membrane protein 3	mRNA
SCUBE1	7	7	Q8IWY4	26.1563	4.34811e-10	4.79818e-09	up							hsa:80274	signal peptide, CUB domain, EGF-like 1	Protein
APOA4	6	8	P06727	-1.21035	0.000871508	0.0022104	down							hsa:337	apolipoprotein A-IV	Protein
COL2A1	6	7	P02458	-1.35351	0.000338417	0.000898161	down							hsa:1280	collagen, type II, alpha 1	Protein
PDLIM1	6	10						PDLIM1	-1.21996	0.000793351	0.242662	down	9124_at	hsa:9124	PDZ and LIM domain 1	mRNA
CDH1	5	6	A0A087WXI5	26.3852	3.63364e-09	1.68056e-08	up							hsa:999	cadherin 1, type 1, E-cadherin (epithelial)	Protein
SOX4	5	6						SOX4	1.40047	0.0156361	0.348454	up	6659_at	hsa:6659	SRY (sex determining region Y)-box 4	mRNA
TLN1	5	7	Q9Y490	-2.20085	0.000267711	0.000728961	down							hsa:7094	talin 1	Protein
APOD	5	6	C9JF17	1.06647	0.00589975	0.0133487	up							hsa:347	apolipoprotein D	Protein
RARRES2	5	6	Q99969	27.3587	2.59927e-10	4.37054e-09	up							hsa:5919	retinoic acid receptor responder (tazarotene induced) 2	Protein
FGA	5	5	P02671	-1.52734	0.000591108	0.00153007	down							hsa:2243	fibrinogen alpha chain	Protein
ANXA1	5	5	P04083	-3.0481	1.10031e-05	3.49544e-05	down							hsa:301	annexin A1	Protein
S6BGE0	5	5	S6BGE0	26.7277	1.00926e-09	6.47783e-09	up								IgG H chain	Protein
DAG1	3	3	A0A024R2W4	-1.15063	0.00305786	0.00725809	down							hsa:1605	dystroglycan 1 (dystrophin-associated glycoprotein 1)	Protein
SPARCL1	3	3						SPARCL1	1.76525	0.0314422	0.426931	up	8404_at	hsa:8404	SPARC-like 1 (hevin)	mRNA
CA1	3	3	P00915	-2.08738	0.000505067	0.00132924	down							hsa:759	carbonic anhydrase I	Protein
EMILIN1	3	3	A0A0C4DFX3	-1.82755	0.00150609	0.00371503	down	EMILIN1	1.21867	0.0124026	0.32706	up	11117_at	hsa:11117	elastin microfibril interfacer 1	mRNA&Protein
AKR1C3	3	3						AKR1C3	1.8449	0.0445935	0.47175	up	8644_at	hsa:8644	aldo-keto reductase family 1, member C3	mRNA
IBSP	2	3						IBSP	-2.27044	0.00171101	0.242662	down	3381_at	hsa:3381	integrin-binding sialoprotein	mRNA
TRIM22	2	3						TRIM22	1.06673	0.0224083	0.387011	up	10346_at	hsa:10346	tripartite motif containing 22	mRNA
LTBP2	2	3	Q14767	2.58657	2.10925e-05	6.47181e-05	up							hsa:4053	latent transforming growth factor beta binding protein 2	Protein
H3F3B	2	2	K7ES00	-1.02728	0.00445161	0.0102943	down							hsa:3021	H3 histone, family 3B (H3.3B)	Protein
MAN1A1	2	2						MAN1A1	1.06755	0.0270726	0.403693	up	4121_at	hsa:4121	mannosidase, alpha, class 1A, member 1	mRNA
IL11	2	4	A8K3F7	27.92	6.46672e-10	5.05852e-09	up							hsa:3589	interleukin 11	Protein
ENO1	1	1	P06733	-2.63886	0.000922396	0.00232075	down							hsa:2023	enolase 1, (alpha)	Protein
IGFBP1	1	1						IGFBP1	1.93716	0.0132916	0.332228	up	3484_at	hsa:3484	insulin-like growth factor binding protein 1	mRNA
IGFBP3	1	1						IGFBP3	2.51667	0.00650261	0.304345	up	3486_at	hsa:3486	insulin-like growth factor binding protein 3	mRNA
RBP4	1	1	P02753	25.3339	9.0115e-10	6.17768e-09	up							hsa:5950	retinol binding protein 4, plasma	Protein
IGFALS	1	1	B0AZL7	-2.58799	0.0012875	0.00320093	down							hsa:3483	insulin-like growth factor binding protein, acid labile subunit	Protein
AEBP1	1	1	Q8IUX7	1.1816	0.00539425	0.012249	up							hsa:165	AE binding protein 1	Protein
IGHA1	1	1	Q6N092	-2.87938	0.000556091	0.00145138	down								immunoglobulin heavy constant alpha 1	Protein
NEFM	1	1						NEFM	-1.36116	0.0151148	0.344945	down	4741_at	hsa:4741	neurofilament, medium polypeptide	mRNA
BGN	1	1	A8K7E0	-1.73093	0.000827334	0.00210685	down							hsa:633	biglycan	Protein
ZEB2	1	1						ZEB2	1.36305	0.00607652	0.304345	up	9839_at	hsa:9839	zinc finger E-box binding homeobox 2	mRNA
CHI3L1	1	1	P36222	1.3506	0.00208974	0.00509476	up	CHI3L1	1.19931	0.00192763	0.242968	up	1116_at	hsa:1116	chitinase 3-like 1 (cartilage glycoprotein-39)	mRNA&Protein
ITIH1	1	2	P19827	-2.70341	0.000133011	0.00037857	down							hsa:3697	inter-alpha-trypsin inhibitor heavy chain 1	Protein
RPS27A	1	1	P62979	-2.23389	0.000674166	0.00173791	down							hsa:6233	ribosomal protein S27a	Protein
UPI0004620E0F	1	1	A0A075B6L1	24.8384	2.84021e-09	1.3957e-08	up									Protein
HSPA1A	1	1	Q59EJ3	-2.87692	0.000199522	0.000556218	down							hsa:3303	heat shock 70kDa protein 1A	Protein

## Sheet: IVD-KCore
Supplementary Data 5 Kcore value for IVD group
AccID	KCore	Degree	Protein	Log2FC-protein	P-Value-protein	FDR-protein	Style-protein	mRNA	Log2FC-mRNA	P-Value-mRNA	FDR-mRNA	Style-mRNA	ID_REF-mRNA	KeggID	Description	Type
CD109	7	8	Q6YHK3	-2.72912	0.00235434	0.0056957	down							hsa:135228	CD109 molecule	Protein
MYL12A	7	9	J3QRS3	-26.4262	1.22074e-06	4.06267e-06	down							hsa:10627	myosin, light chain 12A, regulatory, non-sarcomeric	Protein
NQO1	7	8						NQO1	1.42071	0.00494414	0.289755	up	1728_at	hsa:1728	NAD(P)H dehydrogenase, quinone 1	mRNA
RPSA	7	9	A0A0C4DG17	-27.3886	6.05832e-10	5.05852e-09	down							hsa:3921	ribosomal protein SA	Protein
FBLN2	7	9	B7Z9B8	-27.6603	2.05155e-09	1.10454e-08	down							hsa:2199	fibulin 2	Protein
SOCS2	7	9						SOCS2	-1.01634	0.00244879	0.252641	down	8835_at	hsa:8835	suppressor of cytokine signaling 2	mRNA
IGKV3-20	7	8	A2KBB9	-3.36892	2.31221e-05	7.0601e-05	down								immunoglobulin kappa variable 3-20	Protein
EMILIN3	7	9	Q9NT22	-2.98502	0.000220983	0.000612328	down							hsa:90187	elastin microfibril interfacer 3	Protein
HIST1H1D	7	8	P16402	-2.09149	0.00444561	0.0102943	down							hsa:3007	histone cluster 1, H1d	Protein
DKK3	6	7	B4DID6	-25.015	4.6249e-08	1.64354e-07	down							hsa:27122	dickkopf WNT signaling pathway inhibitor 3	Protein
TXN	6	8	H9ZYJ2	-26.9136	2.13169e-09	1.1363e-08	down							hsa:7295	thioredoxin	Protein
LDHB	6	7	P07195	-24.3529	4.96372e-09	2.15323e-08	down							hsa:3945	lactate dehydrogenase B	Protein
ANXA1	6	8	P04083	-3.0481	1.10031e-05	3.49544e-05	down							hsa:301	annexin A1	Protein
PLSCR4	6	8	A8K9V0	-22.9466	3.02598e-10	4.37054e-09	down							hsa:57088	phospholipid scramblase 4	Protein
ESYT1	6	8	A0A024RB16	-23.9425	3.08316e-09	1.48039e-08	down							hsa:23344	extended synaptotagmin-like protein 1	Protein
ACTG1	6	9	P63261	-1.91141	5.31634e-05	0.000159999	down							hsa:71	actin, gamma 1	Protein
IGFBP1	6	8						IGFBP1	1.93716	0.0132916	0.332228	up	3484_at	hsa:3484	insulin-like growth factor binding protein 1	mRNA
PPIC	6	8	A8K2Q6	-25.8486	3.21716e-10	4.37054e-09	down							hsa:5480	peptidylprolyl isomerase C (cyclophilin C)	Protein
FBLN5	6	8	Q86TV4	-25.8542	5.4673e-08	1.92119e-07	down							hsa:10516	fibulin 5	Protein
MSN	6	8	P26038	-25.4565	2.19837e-10	4.37054e-09	down							hsa:4478	moesin	Protein
OGN	6	7	B4DI63	-1.90181	0.000199849	0.000556218	down							hsa:4969	osteoglycin	Protein
SCGB2A2	6	9						SCGB2A2	-1.88068	0.00369079	0.273853	down	4250_at	hsa:4250	secretoglobin, family 2A, member 2	mRNA
BLVRB	6	8	P30043	-29.8217	1.43078e-09	8.25655e-09	down							hsa:645	biliverdin reductase B (flavin reductase (NADPH))	Protein
EIF3F	6	9	B3KSH1	-24.5195	5.45857e-09	2.31989e-08	down							hsa:8665	eukaryotic translation initiation factor 3, subunit F	Protein
RPL4	5	7	Q59GY2	-25.5043	2.00466e-10	4.37054e-09	down							hsa:6124	ribosomal protein L4	Protein
SPON2	5	6	Q9BUD6	-26.4115	5.05206e-06	1.61307e-05	down							hsa:10417	spondin 2, extracellular matrix protein	Protein
CHAC2	5	7						CHAC2	1.05143	0.0147157	0.343814	up	494143_at	hsa:494143	ChaC, cation transport regulator homolog 2 (E. coli)	mRNA
KRT8	5	6	P05787	-29.4788	2.65421e-10	4.37054e-09	down							hsa:3856	keratin 8, type II	Protein
HSD11B1	5	6						HSD11B1	1.37225	0.000587593	0.238754	up	3290_at	hsa:3290	hydroxysteroid (11-beta) dehydrogenase 1	mRNA
S100A10	5	7	D3DV26	-25.128	5.24694e-10	4.82228e-09	down							hsa:6281	S100 calcium binding protein A10	Protein
HRG	5	5	B2R8I2	-25.6682	6.81017e-10	5.16096e-09	down							hsa:3273	histidine-rich glycoprotein	Protein
CLTC	5	5	A0A087WVQ6	-26.4582	3.82138e-10	4.53519e-09	down							hsa:1213	clathrin, heavy chain (Hc)	Protein
HBD	5	7	A0N071	-3.49162	0.000240269	0.000659953	down							hsa:3045	hemoglobin, delta	Protein
HYAL1	5	5						HYAL1	-1.52373	0.00301177	0.254789	down	3373_at	hsa:3373	hyaluronoglucosaminidase 1	mRNA
COL10A1	5	5						COL10A1	1.66428	0.0270607	0.403693	up	1300_at	hsa:1300	collagen, type X, alpha 1	mRNA
SLC2A12	5	6						SLC2A12	1.05615	9.15236e-05	0.216186	up	154091_at	hsa:154091	solute carrier family 2 (facilitated glucose transporter), member 12	mRNA
PAFAH1B2	5	5	V9HW44	-25.1459	5.85598e-10	5.04577e-09	down							hsa:5049	platelet-activating factor acetylhydrolase 1b, catalytic subunit 2 (30kDa)	Protein
RPL15	5	8	A0A024R2Q4	-26.6688	1.01074e-10	4.37054e-09	down							hsa:6138	ribosomal protein L15	Protein
CKM	5	8	B2R892	-25.4464	3.18811e-10	4.37054e-09	down							hsa:1158	creatine kinase, muscle	Protein
TUBB4B	5	7	P68371	-27.1299	3.79145e-09	1.72813e-08	down							hsa:10383	tubulin, beta 4B class IVb	Protein
S100A1	5	6	Q5T7Y6	-2.57155	0.000568626	0.00147796	down							hsa:6271	S100 calcium binding protein A1	Protein
RBMXL3	5	5	Q8N7X1	-23.661	1.45532e-08	5.54787e-08	down							hsa:139804	RNA binding motif protein, X-linked-like 3	Protein
CORO1A	5	7	Q59G88	-24.9491	5.15816e-10	4.82228e-09	down							hsa:11151	coronin, actin binding protein, 1A	Protein
PGK1	5	6	P00558	-1.1828	0.00599284	0.0135107	down							hsa:5230	phosphoglycerate kinase 1	Protein
HBG2	5	6	Q14403	-27.3243	6.29642e-10	5.05852e-09	down							hsa:3048	hemoglobin, gamma G	Protein
HSP90AB1	5	8	P08238	-28.2199	8.19711e-11	4.37054e-09	down							hsa:3326	heat shock protein 90kDa alpha (cytosolic), class B member 1	Protein
ASPN	5	7						ASPN	-1.36169	0.00653269	0.304345	down	54829_at	hsa:54829	asporin	mRNA
GREM1	5	5						GREM1	1.34911	0.00188274	0.242662	up	26585_at	hsa:26585	gremlin 1, DAN family BMP antagonist	mRNA
COL6A1	5	5	P12109	-4.31769	1.50111e-05	4.72099e-05	down							hsa:1291	collagen, type VI, alpha 1	Protein
PDLIM1	5	6						PDLIM1	-1.21996	0.000793351	0.242662	down	9124_at	hsa:9124	PDZ and LIM domain 1	mRNA
MT1M	4	5						MT1M	-1.05203	0.0417336	0.469057	down	4499_at	hsa:4499	metallothionein 1M	mRNA
COL12A1	4	6	Q99715	-24.8765	6.72232e-09	2.81889e-08	down							hsa:1303	collagen, type XII, alpha 1	Protein
C4BPA	4	4	P04003	-25.4963	4.65194e-09	2.0462e-08	down							hsa:722	complement component 4 binding protein, alpha	Protein
IFIT1	4	4						IFIT1	1.21097	0.0134618	0.332228	up	3434_at	hsa:3434	interferon-induced protein with tetratricopeptide repeats 1	mRNA
KRT2	4	5	P35908	-2.35794	0.00477874	0.0110104	down							hsa:3849	keratin 2, type II	Protein
FBXO2	4	4	Q9UK22	-24.32	9.08193e-10	6.17768e-09	down							hsa:26232	F-box protein 2	Protein
YOD1	4	5	Q5VVQ6	-25.0184	3.01956e-10	4.37054e-09	down							hsa:55432	YOD1 deubiquitinase	Protein
MYL6	4	5	B7Z6Z4	-28.8631	8.02545e-10	5.82208e-09	down							hsa:4637	myosin, light chain 6, alkali, smooth muscle and non-muscle	Protein
MT1G	4	4						MT1G	-1.65112	0.00741264	0.311186	down	4495_at	hsa:4495	metallothionein 1G	mRNA
SPARCL1	4	5						SPARCL1	1.76525	0.0314422	0.426931	up	8404_at	hsa:8404	SPARC-like 1 (hevin)	mRNA
APOD	4	4	C9JF17	1.06647	0.00589975	0.0133487	up							hsa:347	apolipoprotein D	Protein
IGHA1	4	4	Q6N092	-2.87938	0.000556091	0.00145138	down								immunoglobulin heavy constant alpha 1	Protein
SEC31A	4	4	D6REX3	-24.0888	3.37347e-10	4.37054e-09	down							hsa:22872	SEC31 homolog A (S. cerevisiae)	Protein
H3F3B	4	6	K7ES00	-1.02728	0.00445161	0.0102943	down							hsa:3021	H3 histone, family 3B (H3.3B)	Protein
PRDX6	4	5	V9HWC7	-27.2975	2.20794e-09	1.16705e-08	down							hsa:9588	peroxiredoxin 6	Protein
COL1A2	4	5	P08123	2.08419	0.000152099	0.000429015	up							hsa:1278	collagen, type I, alpha 2	Protein
CILP	4	5	O75339	1.21745	0.000325556	0.000867689	up	CILP	-1.32307	0.0269872	0.403693	down	8483_at	hsa:8483	cartilage intermediate layer protein, nucleotide pyrophosphohydrolase	mRNA&Protein
GDI2	4	6	B4DLV7	-26.43	6.33862e-10	5.05852e-09	down							hsa:2665	GDP dissociation inhibitor 2	Protein
RSPO3	4	5						RSPO3	1.27635	0.0487381	0.482502	up	84870_at	hsa:84870	R-spondin 3	mRNA
TIMP1	4	7	B3KQF4	1.6115	0.00697863	0.0155108	up							hsa:7076	TIMP metallopeptidase inhibitor 1	Protein
BGN	4	5	A8K7E0	-1.73093	0.000827334	0.00210685	down							hsa:633	biglycan	Protein
HIST2H2BF	4	4	B4DR52	-1.07207	0.00513921	0.0117548	down							hsa:440689	histone cluster 2, H2bf	Protein
BDH2	4	5	A0A024RDG9	-26.2471	5.12676e-10	4.82228e-09	down							hsa:56898	3-hydroxybutyrate dehydrogenase, type 2	Protein
C1QB	4	5	P02746	-28.3136	1.68655e-10	4.37054e-09	down							hsa:713	complement component 1, q subcomponent, B chain	Protein
RPS27A	4	4	P62979	-2.23389	0.000674166	0.00173791	down							hsa:6233	ribosomal protein S27a	Protein
APOL3	4	5						APOL3	1.09269	0.00116115	0.242662	up	80833_at	hsa:80833	apolipoprotein L, 3	mRNA
MDH2	4	6	A0A024R4K3	-26.0001	1.17183e-10	4.37054e-09	down							hsa:4191	malate dehydrogenase 2, NAD (mitochondrial)	Protein
AGT	4	5						AGT	-1.08329	0.0100372	0.318588	down	183_at	hsa:183	angiotensinogen (serpin peptidase inhibitor, clade A, member 8)	mRNA
KRT19	4	5	P08727	-28.5104	1.4015e-09	8.22094e-09	down	KRT19	-1.57346	0.0134271	0.332228	down	3880_at	hsa:3880	keratin 19, type I	mRNA&Protein
COL3A1	4	5	P02461	1.15649	0.00726714	0.0160952	up							hsa:1281	collagen, type III, alpha 1	Protein
TNC	4	6	Q4LE33	-31.105	1.34535e-09	7.98324e-09	down							hsa:3371	tenascin C	Protein
COMP	4	4	A8K3I0	1.22981	0.00107813	0.00270176	up							hsa:1311	cartilage oligomeric matrix protein	Protein
LAG3	4	7						LAG3	-1.07565	0.00515489	0.29387	down	3902_at	hsa:3902	lymphocyte-activation gene 3	mRNA
IGFBP3	4	4						IGFBP3	2.51667	0.00650261	0.304345	up	3486_at	hsa:3486	insulin-like growth factor binding protein 3	mRNA
SARS	4	5	Q5T5C7	-23.6399	2.92722e-09	1.41632e-08	down							hsa:6301	seryl-tRNA synthetase	Protein
LTBP2	4	4	Q14767	2.58657	2.10925e-05	6.47181e-05	up							hsa:4053	latent transforming growth factor beta binding protein 2	Protein
HSPA4	4	5	B4DH02	-24.3569	3.54368e-10	4.37054e-09	down							hsa:3308	heat shock 70kDa protein 4	Protein
PQLC3	4	4						PQLC3	-1.03395	0.00298651	0.254789	down	130814_at	hsa:130814	PQ loop repeat containing 3	mRNA
SLC2A1	4	6	Q59GX2	-28.4364	1.44046e-06	4.76869e-06	down							hsa:6513	solute carrier family 2 (facilitated glucose transporter), member 1	Protein
VCAN	4	7	Q59FG9	-27.7972	1.93069e-09	1.05682e-08	down							hsa:1462	versican	Protein
PKM	4	5	V9HWB8	-2.07804	9.28476e-05	0.00026913	down							hsa:5315	pyruvate kinase, muscle	Protein
BIRC3	4	6						BIRC3	1.08234	0.0339297	0.438188	up	330_at	hsa:330	baculoviral IAP repeat containing 3	mRNA
COL15A1	4	5	P39059	-27.8336	2.92026e-10	4.37054e-09	down							hsa:1306	collagen, type XV, alpha 1	Protein
SEMA3E	4	5	O15041	1.95602	0.000110699	0.000319403	up							hsa:9723	sema domain, immunoglobulin domain (Ig), short basic domain, secreted, (semaphorin) 3E	Protein
PRELP	4	5	P51888	-2.33686	1.88655e-05	5.81685e-05	down							hsa:5549	proline/arginine-rich end leucine-rich repeat protein	Protein
THBS1	4	4	A0A024R9Q1	1.85094	6.51061e-05	0.000192262	up							hsa:7057	thrombospondin 1	Protein
CPVL	4	4						CPVL	-1.48779	0.00462678	0.285211	down	54504_at	hsa:54504	carboxypeptidase, vitellogenic-like	mRNA
PFKP	4	4	Q01813	-27.0456	6.74401e-10	5.16096e-09	down							hsa:5214	phosphofructokinase, platelet	Protein
IFITM2	3	3						IFITM2	1.15189	0.00651799	0.304345	up	10581_at	hsa:10581	interferon induced transmembrane protein 2	mRNA
IFIT3	3	3						IFIT3	1.45594	0.00206333	0.245256	up	3437_at	hsa:3437	interferon-induced protein with tetratricopeptide repeats 3	mRNA
IFIT2	3	3						IFIT2	1.20598	0.0442818	0.47175	up	3433_at	hsa:3433	interferon-induced protein with tetratricopeptide repeats 2	mRNA
TRIM29	3	4						TRIM29	-1.10639	0.0203573	0.378641	down	23650_at	hsa:23650	tripartite motif containing 29	mRNA
DAG1	3	4	A0A024R2W4	-1.15063	0.00305786	0.00725809	down							hsa:1605	dystroglycan 1 (dystrophin-associated glycoprotein 1)	Protein
VPS35	3	5	Q53FR4	-24.6155	2.32642e-10	4.37054e-09	down							hsa:55737	vacuolar protein sorting 35 homolog (S. cerevisiae)	Protein
TRIM22	3	3						TRIM22	1.06673	0.0224083	0.387011	up	10346_at	hsa:10346	tripartite motif containing 22	mRNA
SERPINF2	3	5	P08697	-26.4415	4.97692e-10	4.82228e-09	down							hsa:5345	serpin peptidase inhibitor, clade F (alpha-2 antiplasmin, pigment epithelium derived factor), member 2	Protein
SND1	3	6	Q59FF0	-25.8247	5.88442e-08	2.05628e-07	down							hsa:27044	staphylococcal nuclease and tudor domain containing 1	Protein
CRISPLD2	3	3						CRISPLD2	-1.15112	0.00365181	0.273853	down	83716_at	hsa:83716	cysteine-rich secretory protein LCCL domain containing 2	mRNA
MT1F	3	3						MT1F	-1.04633	0.0303178	0.422493	down	4494_at	hsa:4494	metallothionein 1F	mRNA
SMIM3	3	4						SMIM3	1.87176	0.00510895	0.29387	up	85027_at	hsa:85027	small integral membrane protein 3	mRNA
EPB42	3	5	B7Z4C3	-26.1004	4.4639e-09	1.98237e-08	down							hsa:2038	erythrocyte membrane protein band 4.2	Protein
B4E1Z4	3	4	B4E1Z4	1.84243	0.0021535	0.00522993	up								Uncharacterized protein	Protein
GATA6	3	4						GATA6	1.73056	0.000216394	0.216186	up	2627_at	hsa:2627	GATA binding protein 6	mRNA
TMTC1	3	3						TMTC1	1.01958	0.000958036	0.242662	up	83857_at	hsa:83857	transmembrane and tetratricopeptide repeat containing 1	mRNA
PRDX4	3	4	V9HW63	-1.31694	0.000745423	0.00191376	down							hsa:10549	peroxiredoxin 4	Protein
GDF5	3	4	P43026	-26.1099	3.12768e-10	4.37054e-09	down							hsa:8200	growth differentiation factor 5	Protein
GDF5	3	4	F1T0J1	28.808	8.80252e-11	4.37054e-09	up							hsa:8200	growth differentiation factor 5	Protein
COL1A1	3	3	P02452	28.7496	5.77393e-10	5.04417e-09	up							hsa:1277	collagen, type I, alpha 1	Protein
COL1A1	3	3	D3DTX7	5.10731	3.8551e-06	1.24352e-05	up							hsa:1277	collagen, type I, alpha 1	Protein
EHD2	3	4	Q9NZN4	-26.4482	1.34085e-09	7.98324e-09	down							hsa:30846	EH-domain containing 2	Protein
ITGBL1	3	5						ITGBL1	1.10139	0.00373485	0.273853	up	9358_at	hsa:9358	integrin, beta-like 1 (with EGF-like repeat domains)	mRNA
SERPINA3	3	3	B3KS79	1.06216	0.000270272	0.000732762	up							hsa:12	serpin peptidase inhibitor, clade A (alpha-1 antiproteinase, antitrypsin), member 3	Protein
PYGB	3	4	Q59GM9	-25.8175	4.4753e-09	1.98237e-08	down							hsa:5834	phosphorylase, glycogen; brain	Protein
TNFRSF12A	3	3						TNFRSF12A	-1.00053	0.00344194	0.271449	down	51330_at	hsa:51330	tumor necrosis factor receptor superfamily, member 12A	mRNA
ANXA5	3	5	V9HWE0	-1.67688	0.000130386	0.000372785	down							hsa:308	annexin A5	Protein
TEX14	3	4						TEX14	-1.00898	0.0263365	0.403119	down	56155_at	hsa:56155	testis expressed 14	mRNA
UGDH	3	4	O60701	-25.6249	4.47051e-09	1.98237e-08	down							hsa:7358	UDP-glucose 6-dehydrogenase	Protein
ZEB2	3	5						ZEB2	1.36305	0.00607652	0.304345	up	9839_at	hsa:9839	zinc finger E-box binding homeobox 2	mRNA
HNRNPH1	3	4	G8JLB6	-26.8217	1.31808e-09	7.97182e-09	down							hsa:3187	heterogeneous nuclear ribonucleoprotein H1 (H)	Protein
PXDN	3	3	Q92626	-2.36097	3.58208e-05	0.000108324	down	PXDN	1.04219	0.000173313	0.216186	up	7837_at	hsa:7837	peroxidasin homolog (Drosophila)	mRNA&Protein
ALDOA	3	5	J3KPS3	-27.1589	9.13394e-10	6.17768e-09	down							hsa:226	aldolase A, fructose-bisphosphate	Protein
RAPGEF5	3	4						RAPGEF5	-1.04007	0.00196239	0.242968	down	9771_at	hsa:9771	Rap guanine nucleotide exchange factor (GEF) 5	mRNA
MATN4	3	3	O95460	-2.39112	0.000822231	0.00210237	down							hsa:8785	matrilin 4	Protein
MATN3	3	3	A8K491	-3.22604	0.000225422	0.000621888	down							hsa:4148	matrilin 3	Protein
COL11A1	3	4	D3DT72	-3.58577	1.8086e-05	5.60398e-05	down							hsa:1301	collagen, type XI, alpha 1	Protein
RPL12	3	3	Q59FI9	-26.3558	3.17147e-10	4.37054e-09	down							hsa:6136	ribosomal protein L12	Protein
HAS2	3	3						HAS2	-1.43487	0.000341173	0.216186	down	3037_at	hsa:3037	hyaluronan synthase 2	mRNA
FLNB	3	3	A0A024R321	-24.5084	9.74454e-09	3.85492e-08	down							hsa:2317	filamin B, beta	Protein
CCT8	3	3	P50990	-25.7552	1.6597e-10	4.37054e-09	down							hsa:10694	chaperonin containing TCP1, subunit 8 (theta)	Protein
RPL18	3	4	J3QQ67	-25.5325	1.03439e-09	6.53939e-09	down							hsa:6141	ribosomal protein L18	Protein
UPI0000176EBA	3	5	A0A075B6R9	-27.8771	7.97972e-09	3.23822e-08	down									Protein
LY75	3	4						LY75	-1.21816	0.000884955	0.242662	down	4065_at	hsa:4065	lymphocyte antigen 75	mRNA
NPEPPS	3	5	P55786	-24.0362	5.5078e-10	4.87945e-09	down							hsa:9520	aminopeptidase puromycin sensitive	Protein
MAP3K5	3	3						MAP3K5	1.06898	0.0157663	0.34957	up	4217_at	hsa:4217	mitogen-activated protein kinase kinase kinase 5	mRNA
LMO2	3	5						LMO2	1.58833	0.001725	0.242662	up	4005_at	hsa:4005	LIM domain only 2 (rhombotin-like 1)	mRNA
PCOLCE	3	3						PCOLCE	-1.02782	0.0449584	0.47191	down	5118_at	hsa:5118	procollagen C-endopeptidase enhancer	mRNA
ACLY	3	3	Q4LE36	-26.7555	8.45568e-10	5.90958e-09	down							hsa:47	ATP citrate lyase	Protein
IGFALS	3	3	B0AZL7	-2.58799	0.0012875	0.00320093	down							hsa:3483	insulin-like growth factor binding protein, acid labile subunit	Protein
VCL	3	3	V9HWK2	-25.4156	9.5451e-09	3.79992e-08	down							hsa:7414	vinculin	Protein
AEBP1	3	3	Q8IUX7	1.1816	0.00539425	0.012249	up							hsa:165	AE binding protein 1	Protein
ZFP36L1	3	3						ZFP36L1	1.54885	0.00264344	0.252641	up	677_at	hsa:677	ZFP36 ring finger protein-like 1	mRNA
CORO1C	3	3	Q59EA2	-25.3377	1.81674e-08	6.8839e-08	down							hsa:23603	coronin, actin binding protein, 1C	Protein
CPAMD8	3	3						CPAMD8	-1.01318	0.00017171	0.216186	down	27151_at	hsa:27151	C3 and PZP-like, alpha-2-macroglobulin domain containing 8	mRNA
CYTL1	3	4						CYTL1	1.04044	0.0120306	0.32706	up	54360_at	hsa:54360	cytokine-like 1	mRNA
HSPA5	3	3	V9HWB4	-26.7256	1.07133e-08	4.18549e-08	down							hsa:3309	heat shock 70kDa protein 5 (glucose-regulated protein, 78kDa)	Protein
GNB2L1	3	4	E9KL35	-24.8888	3.57659e-08	1.28553e-07	down							hsa:10399	guanine nucleotide binding protein (G protein), beta polypeptide 2-like 1	Protein
DMXL2	3	4						DMXL2	1.01642	0.00680462	0.307903	up	23312_at	hsa:23312	Dmx-like 2	mRNA
ITGB1	3	3	P05556	-24.9255	5.02433e-08	1.77545e-07	down							hsa:3688	integrin, beta 1 (fibronectin receptor, beta polypeptide, antigen CD29 includes MDF2, MSK12)	Protein
ST6GALNAC2	3	4						ST6GALNAC2	1.00066	0.00909664	0.318588	up	10610_at	hsa:10610	ST6 (alpha-N-acetyl-neuraminyl-2,3-beta-galactosyl-1,3)-N-acetylgalactosaminide alpha-2,6-sialyltransferase 2	mRNA
TNFAIP6	3	3	P98066	28.116	2.24196e-07	7.62266e-07	up	TNFAIP6	1.23369	0.00631838	0.304345	up	7130_at	hsa:7130	tumor necrosis factor, alpha-induced protein 6	mRNA&Protein
SLC40A1	3	5						SLC40A1	1.06037	0.0216853	0.38419	up	30061_at	hsa:30061	solute carrier family 40 (iron-regulated transporter), member 1	mRNA
TNFAIP3	3	3						TNFAIP3	1.1235	0.041454	0.467581	up	7128_at	hsa:7128	tumor necrosis factor, alpha-induced protein 3	mRNA
DMKN	3	4						DMKN	-1.07763	0.00924478	0.318588	down	93099_at	hsa:93099	dermokine	mRNA
SDR16C5	3	3						SDR16C5	-1.47211	0.00833356	0.318588	down	195814_at	hsa:195814	short chain dehydrogenase/reductase family 16C, member 5	mRNA
CA1	3	3	P00915	-2.08738	0.000505067	0.00132924	down							hsa:759	carbonic anhydrase I	Protein
EMILIN1	3	3	A0A0C4DFX3	-1.82755	0.00150609	0.00371503	down	EMILIN1	1.21867	0.0124026	0.32706	up	11117_at	hsa:11117	elastin microfibril interfacer 1	mRNA&Protein
EDIL3	3	3	O43854	1.76729	0.000139286	0.000394643	up							hsa:10085	EGF-like repeats and discoidin I-like domains 3	Protein
DCD	3	3	P81605	-24.077	3.71266e-09	1.70457e-08	down							hsa:117159	dermcidin	Protein
SEC22B	3	5	O75396	-24.5623	2.05455e-09	1.10454e-08	down							hsa:9554	SEC22 vesicle trafficking protein homolog B (S. cerevisiae) (gene/pseudogene)	Protein
MYH7	3	3	P12883	-28.17	4.13612e-10	4.69789e-09	down							hsa:4625	myosin, heavy chain 7, cardiac muscle, beta	Protein
RAB1A	3	4	Q5U0I6	-26.4965	4.94714e-10	4.82228e-09	down							hsa:5861	RAB1A, member RAS oncogene family	Protein
ITIH4	3	3	B7ZKJ8	-1.19336	0.00275399	0.00658655	down							hsa:3700	inter-alpha-trypsin inhibitor heavy chain family, member 4	Protein
ATP1A1	3	4	P05023	-27.2149	3.77202e-10	4.53519e-09	down							hsa:476	ATPase, Na+/K+ transporting, alpha 1 polypeptide	Protein
PDHB	3	4	P11177	-25.99	1.59926e-10	4.37054e-09	down							hsa:5162	pyruvate dehydrogenase (lipoamide) beta	Protein
CDC42	3	3	B4E1U9	-23.4437	7.14197e-07	2.38952e-06	down							hsa:998	cell division cycle 42	Protein
GBP1	3	4						GBP1	1.2356	0.00900057	0.318588	up	2633_at	hsa:2633	guanylate binding protein 1, interferon-inducible	mRNA
SNCA	3	4	P37840	-25.5405	4.36684e-08	1.56065e-07	down							hsa:6622	synuclein, alpha (non A4 component of amyloid precursor)	Protein
IRX5	3	4						IRX5	1.20441	0.0237458	0.393065	up	10265_at	hsa:10265	iroquois homeobox 5	mRNA
VIM	3	3	V9HWE1	-3.42873	1.72223e-05	5.36279e-05	down							hsa:7431	vimentin	Protein
PGLYRP2	2	2	Q96PD5	-22.67	7.19632e-09	2.99767e-08	down							hsa:114770	peptidoglycan recognition protein 2	Protein
HNRNPU	2	3	Q00839	-26.4442	1.8915e-09	1.05288e-08	down							hsa:3192	heterogeneous nuclear ribonucleoprotein U (scaffold attachment factor A)	Protein
ENO1	2	2	P06733	-2.63886	0.000922396	0.00232075	down							hsa:2023	enolase 1, (alpha)	Protein
CPNE3	2	2	A0A024R994	-25.9313	9.66864e-10	6.40166e-09	down							hsa:8895	copine III	Protein
ACTN2	2	3	P35609	-26.3791	1.18952e-10	4.37054e-09	down							hsa:88	actinin, alpha 2	Protein
HSPG2	2	3	P98160	-2.07896	0.00011386	0.000327022	down							hsa:3339	heparan sulfate proteoglycan 2	Protein
MYL2	2	2	Q14908	-27.1431	3.97685e-06	1.27625e-05	down							hsa:4633	myosin, light chain 2, regulatory, cardiac, slow	Protein
MYL3	2	3	A0A024R2Q5	-2.82698	6.09444e-05	0.000182543	down							hsa:4634	myosin, light chain 3, alkali; ventricular, skeletal, slow	Protein
SERPING1	2	3	E9PGN7	-27.8766	2.50415e-08	9.37567e-08	down							hsa:710	serpin peptidase inhibitor, clade G (C1 inhibitor), member 1	Protein
PFN1	2	2	P07737	-2.22611	6.32687e-05	0.000187717	down							hsa:5216	profilin 1	Protein
TLN1	2	2	Q9Y490	-2.20085	0.000267711	0.000728961	down							hsa:7094	talin 1	Protein
DHX9	2	3	Q08211	-23.7678	1.18646e-07	4.10046e-07	down							hsa:1660	DEAH (Asp-Glu-Ala-His) box helicase 9	Protein
MGST1	2	4						MGST1	1.2651	0.00079421	0.242662	up	4257_at	hsa:4257	microsomal glutathione S-transferase 1	mRNA
IQGAP1	2	2	A4QPB0	-26.8743	1.00505e-09	6.47783e-09	down							hsa:8826	IQ motif containing GTPase activating protein 1	Protein
CYB5R2	2	3						CYB5R2	-1.02861	0.00252722	0.252641	down	51700_at	hsa:51700	cytochrome b5 reductase 2	mRNA
C3	2	2	V9HWA9	-1.65365	0.00154704	0.00380113	down							hsa:718	complement component 3	Protein
PRDX2	2	2	V9HW12	-2.21952	7.1827e-05	0.000210136	down							hsa:7001	peroxiredoxin 2	Protein
CHST10	2	2						CHST10	-1.30912	0.015057	0.344469	down	9486_at	hsa:9486	carbohydrate sulfotransferase 10	mRNA
FN1	2	2	A0A024R462	1.29652	0.000521607	0.00136704	up							hsa:2335	fibronectin 1	Protein
AZU1	2	3	P20160	-27.7908	8.27339e-09	3.33587e-08	down							hsa:566	azurocidin 1	Protein
RPS28	2	3	B2R4R9	-24.7414	3.26655e-10	4.37054e-09	down							hsa:6234	ribosomal protein S28	Protein
FAT4	2	3						FAT4	1.12943	0.0154075	0.347388	up	79633_at	hsa:79633	FAT atypical cadherin 4	mRNA
COL9A2	2	2	Q14055	-28.5048	1.26954e-08	4.89901e-08	down							hsa:1298	collagen, type IX, alpha 2	Protein
CALM2	2	3	H0Y7A7	-26.8698	1.92029e-10	4.37054e-09	down							hsa:805	calmodulin 2 (phosphorylase kinase, delta)	Protein
SERPINA5	2	3	A0A024R6N9	2.08401	8.73543e-05	0.000254379	up							hsa:5104	serpin peptidase inhibitor, clade A (alpha-1 antiproteinase, antitrypsin), member 5	Protein
DHX15	2	3	O43143	-22.4064	2.27781e-08	8.5793e-08	down							hsa:1665	DEAH (Asp-Glu-Ala-His) box helicase 15	Protein
NEFM	2	4						NEFM	-1.36116	0.0151148	0.344945	down	4741_at	hsa:4741	neurofilament, medium polypeptide	mRNA
PHGDH	2	2	O43175	-24.7269	4.93993e-07	1.66161e-06	down							hsa:26227	phosphoglycerate dehydrogenase	Protein
CCT3	2	2	Q59H77	-24.6012	1.55192e-10	4.37054e-09	down							hsa:7203	chaperonin containing TCP1, subunit 3 (gamma)	Protein
TUBB	2	2	B4DY90	-28.4381	7.33631e-09	3.02839e-08	down							hsa:203068	tubulin, beta class I	Protein
VAMP8	2	3						VAMP8	-1.23479	0.0090684	0.318588	down	8673_at	hsa:8673	vesicle-associated membrane protein 8	mRNA
COL2A1	2	2	P02458	-1.35351	0.000338417	0.000898161	down							hsa:1280	collagen, type II, alpha 1	Protein
TCP1	2	3	P17987	-23.9993	1.02862e-08	4.04377e-08	down							hsa:6950	t-complex 1	Protein
ALDOC	2	3	B7Z3K9	-26.6812	3.38809e-09	1.5786e-08	down							hsa:230	aldolase C, fructose-bisphosphate	Protein
TKT	2	2	P29401	-25.6663	8.14535e-10	5.82208e-09	down							hsa:7086	transketolase	Protein
MATN2	2	2	O00339	-3.61368	0.000298308	0.000798449	down							hsa:4147	matrilin 2	Protein
COL11A2	2	3	A0A0C4DFS1	-1.07776	0.00385936	0.00899087	down	COL11A2	-1.24183	0.0366511	0.452474	down	1302_at	hsa:1302	collagen, type XI, alpha 2	mRNA&Protein
ABI3BP	2	2	D3YTG3	-1.9216	6.89486e-05	0.000202657	down							hsa:25890	ABI family, member 3 (NESH) binding protein	Protein
FLNA	2	3	P21333	-2.10792	0.00117689	0.00293755	down							hsa:2316	filamin A, alpha	Protein
LDLR	2	3						LDLR	-1.38804	0.00596948	0.304345	down	3949_at	hsa:3949	low density lipoprotein receptor	mRNA
CCT4	2	3	A8K3C3	-25.6107	2.81853e-09	1.3957e-08	down							hsa:10575	chaperonin containing TCP1, subunit 4 (delta)	Protein
GDF15	2	4						GDF15	1.45211	0.00994907	0.318588	up	9518_at	hsa:9518	growth differentiation factor 15	mRNA
AKR1C3	2	2						AKR1C3	1.8449	0.0445935	0.47175	up	8644_at	hsa:8644	aldo-keto reductase family 1, member C3	mRNA
ARCN1	2	2	B0YIW6	-23.7004	3.17587e-10	4.37054e-09	down							hsa:372	archain 1	Protein
PSMC6	2	2	A0A087X2I1	-24.8455	7.36636e-09	3.02839e-08	down							hsa:5706	proteasome (prosome, macropain) 26S subunit, ATPase, 6	Protein
CAPS	2	3	Q8NF12	-1.34042	0.0207386	0.0449813	down							hsa:828	calcyphosine	Protein
HSPA1A	2	3	Q59EJ3	-2.87692	0.000199522	0.000556218	down							hsa:3303	heat shock 70kDa protein 1A	Protein
LOXL3	2	2	P58215	-1.66451	0.00262212	0.0063192	down							hsa:84695	lysyl oxidase-like 3	Protein
IGHG1	2	2	Q7Z351	-27.1386	1.50675e-09	8.53824e-09	down								immunoglobulin heavy constant gamma 1 (G1m marker)	Protein
IBSP	2	3						IBSP	-2.27044	0.00171101	0.242662	down	3381_at	hsa:3381	integrin-binding sialoprotein	mRNA
ENPP2	2	2						ENPP2	-1.259	0.00237819	0.252641	down	5168_at	hsa:5168	ectonucleotide pyrophosphatase/phosphodiesterase 2	mRNA
SLC16A6	2	3						SLC16A6	1.12215	3.26377e-05	0.152508	up	9120_at	hsa:9120	solute carrier family 16, member 6	mRNA
RPS9	2	3	P46781	-26.7759	2.96596e-10	4.37054e-09	down							hsa:6203	ribosomal protein S9	Protein
S100A2	2	2						S100A2	-1.57999	0.0231175	0.391031	down	6273_at	hsa:6273	S100 calcium binding protein A2	mRNA
RPS6	2	2	A2A3R6	-26.8184	8.29829e-10	5.86475e-09	down							hsa:6194	ribosomal protein S6	Protein
TUBA4A	2	2	P68366	-24.7783	7.68454e-09	3.13869e-08	down							hsa:7277	tubulin, alpha 4a	Protein
VCP	2	2	V9HW80	-24.5853	1.03965e-09	6.53939e-09	down							hsa:7415	valosin containing protein	Protein
DLX3	2	2						DLX3	1.07244	7.43961e-06	0.139054	up	1747_at	hsa:1747	distal-less homeobox 3	mRNA
RAB5C	2	4	A0A024R1U4	-25.7187	2.97712e-08	1.10153e-07	down							hsa:5878	RAB5C, member RAS oncogene family	Protein
DPT	2	3	Q07507	-31.6397	2.71238e-10	4.37054e-09	down	DPT	-1.22667	0.0259625	0.400384	down	1805_at	hsa:1805	dermatopontin	mRNA&Protein
SLC1A4	2	3	B2R7N6	-25.2197	1.17294e-09	7.23312e-09	down							hsa:6509	solute carrier family 1 (glutamate/neutral amino acid transporter), member 4	Protein
HSP90B1	2	2	P14625	-3.91014	0.000898315	0.00226924	down							hsa:7184	heat shock protein 90kDa beta (Grp94), member 1	Protein
TMEM27	2	2						TMEM27	-1.49013	0.00409303	0.280329	down	57393_at	hsa:57393	transmembrane protein 27	mRNA
PMAIP1	2	3						PMAIP1	1.24683	0.00100121	0.242662	up	5366_at	hsa:5366	phorbol-12-myristate-13-acetate-induced protein 1	mRNA
IGFBP7	2	3	Q16270	-26.119	2.75104e-09	1.37333e-08	down							hsa:3490	insulin-like growth factor binding protein 7	Protein
CNMD	2	2						CNMD	-1.675	0.0134733	0.332228	down	11061_at			mRNA
HSPA8	2	3	Q53GZ6	-28.2601	1.6637e-09	9.34347e-09	down							hsa:3312	heat shock 70kDa protein 8	Protein
GFPT1	2	2	Q06210	-24.5909	8.65574e-09	3.46781e-08	down							hsa:2673	glutamine--fructose-6-phosphate transaminase 1	Protein
GOT2	2	3	A0A024R6W0	-26.4237	2.48949e-10	4.37054e-09	down							hsa:2806	glutamic-oxaloacetic transaminase 2, mitochondrial	Protein
BMP6	2	2	P22004	-24.0237	1.9554e-10	4.37054e-09	down							hsa:654	bone morphogenetic protein 6	Protein
ALB	2	2	B2RBS8	-2.66387	2.37725e-05	7.22363e-05	down							hsa:213	albumin	Protein
HAPLN3	2	3	H3BTH8	2.02288	0.000283822	0.000766197	up							hsa:145864	hyaluronan and proteoglycan link protein 3	Protein
UPI000006FB38	2	2	Q9UL85	-26.9059	2.40835e-10	4.37054e-09	down									Protein
SGCE	2	2						SGCE	-1.0657	0.000556728	0.238754	down	8910_at	hsa:8910	sarcoglycan, epsilon	mRNA
RPL7A	2	2	P62424	-26.232	1.50388e-09	8.53824e-09	down							hsa:6130	ribosomal protein L7a	Protein
CA2	2	3	P00918	-27.001	1.37369e-08	5.26861e-08	down							hsa:760	carbonic anhydrase II	Protein
DDI2	2	2	Q5TDH0	-25.4021	4.9984e-09	2.15342e-08	down							hsa:84301	DNA-damage inducible 1 homolog 2 (S. cerevisiae)	Protein
TMEM109	2	2	B2R9T9	-27.566	4.75486e-10	4.82228e-09	down							hsa:79073	transmembrane protein 109	Protein
ACP1	2	2	Q59EH3	-27.4652	1.93218e-09	1.05682e-08	down							hsa:52	acid phosphatase 1, soluble	Protein
ACON	2	2	O75944	-26.5651	1.10915e-08	4.3065e-08	down								Aconitase	Protein
FGA	2	2	P02671	-1.52734	0.000591108	0.00153007	down							hsa:2243	fibrinogen alpha chain	Protein
ATP6AP2	2	4	O75787	-25.7166	4.40011e-07	1.48799e-06	down							hsa:10159	ATPase, H+ transporting, lysosomal accessory protein 2	Protein
C10orf10	2	3						C10orf10	1.06872	0.0492452	0.483644	up	11067_at	hsa:11067	chromosome 10 open reading frame 10	mRNA
APOA4	2	3	P06727	-1.21035	0.000871508	0.0022104	down							hsa:337	apolipoprotein A-IV	Protein
CKAP4	2	2	A0A024RBH2	-26.3716	9.62078e-10	6.40166e-09	down							hsa:10970	cytoskeleton-associated protein 4	Protein
DDOST	2	3	A0A024RAD5	-25.8515	2.42429e-09	1.22974e-08	down							hsa:1650	dolichyl-diphosphooligosaccharide--protein glycosyltransferase subunit (non-catalytic)	Protein
COL6A2	2	2	P12110	-3.89175	3.37096e-06	1.09296e-05	down	COL6A2	-1.17306	6.7497e-05	0.216186	down	1292_at	hsa:1292	collagen, type VI, alpha 2	mRNA&Protein
RBM20	2	2						RBM20	1.05008	0.000333671	0.216186	up	282996_at	hsa:282996	RNA binding motif protein 20	mRNA
GAPDH	2	2	P04406	-1.96544	0.0018991	0.00464798	down							hsa:2597	glyceraldehyde-3-phosphate dehydrogenase	Protein
SEC23A	2	2	Q15436	-24.2741	3.35681e-09	1.5757e-08	down							hsa:10484	Sec23 homolog A (S. cerevisiae)	Protein
PLG	2	2	B2R7F8	-27.9562	1.55924e-10	4.37054e-09	down							hsa:5340	plasminogen	Protein
ITIH1	2	2	P19827	-2.70341	0.000133011	0.00037857	down							hsa:3697	inter-alpha-trypsin inhibitor heavy chain 1	Protein
TFPI	2	2						TFPI	1.9763	0.000326854	0.216186	up	7035_at	hsa:7035	tissue factor pathway inhibitor (lipoprotein-associated coagulation inhibitor)	mRNA
HSPD1	2	2	P10809	-23.2124	1.94093e-07	6.63501e-07	down							hsa:3329	heat shock 60kDa protein 1 (chaperonin)	Protein
SELENBP1	2	2	Q13228	-24.3499	1.12055e-09	6.9785e-09	down							hsa:8991	selenium binding protein 1	Protein
CLEC3A	2	3						CLEC3A	-1.56225	0.00151957	0.242662	down	10143_at	hsa:10143	C-type lectin domain family 3, member A	mRNA
ABLIM1	2	2						ABLIM1	-1.13648	0.0183336	0.366678	down	3983_at	hsa:3983	actin binding LIM protein 1	mRNA
MYO1D	2	2	O94832	-22.8475	6.35667e-10	5.05852e-09	down							hsa:4642	myosin ID	Protein
DES	2	2	A5Z217	-25.9423	4.06982e-10	4.69789e-09	down							hsa:1674	desmin	Protein
RPL7	1	1	A0A024R814	-26.6068	1.77811e-10	4.37054e-09	down							hsa:6129	ribosomal protein L7	Protein
SNRPD1	1	2	P62314	-24.1008	7.7727e-10	5.82027e-09	down							hsa:6632	small nuclear ribonucleoprotein D1 polypeptide 16kDa	Protein
SOX4	1	1						SOX4	1.40047	0.0156361	0.348454	up	6659_at	hsa:6659	SRY (sex determining region Y)-box 4	mRNA
CCDC80	1	2	A3KC71	4.14263	2.00927e-06	6.61691e-06	up							hsa:151887	coiled-coil domain containing 80	Protein
Q8NFH9	1	1	Q8NFH9	-24.8069	6.10742e-10	5.05852e-09	down								MLL/SEPTIN6 fusion protein	Protein
PDGFC	1	1	B2R9K6	-1.64408	0.000286262	0.000769483	down							hsa:56034	platelet derived growth factor C	Protein
APOB	1	1	C0JYY2	-27.0048	7.94495e-10	5.82208e-09	down							hsa:338	apolipoprotein B	Protein
FOXF2	1	1						FOXF2	-1.27355	0.000384655	0.216186	down	2295_at	hsa:2295	forkhead box F2	mRNA
PRG4	1	1	A0A024R930	5.09401	2.44715e-06	7.97542e-06	up							hsa:10216	proteoglycan 4	Protein
CCT6A	1	1	B2R9K8	-25.6105	2.22678e-10	4.37054e-09	down							hsa:908	chaperonin containing TCP1, subunit 6A (zeta 1)	Protein
HNRNPC	1	1	A8K9A4	-25.877	1.41154e-09	8.22094e-09	down							hsa:3183	heterogeneous nuclear ribonucleoprotein C (C1/C2)	Protein
SRPX	1	2	P78539	-26.7963	3.2233e-08	1.18565e-07	down							hsa:8406	sushi-repeat containing protein, X-linked	Protein
C8B	1	1	A8K9M5	-23.9422	1.66912e-07	5.73702e-07	down							hsa:732	complement component 8, beta polypeptide	Protein
ORM2	1	1						ORM2	1.25614	0.00592201	0.304345	up	5005_at	hsa:5005	orosomucoid 2	mRNA
ANXA7	1	1	B2R657	-25.7499	1.76855e-10	4.37054e-09	down							hsa:310	annexin A7	Protein
CLIC1	1	1	O00299	-26.2254	1.22767e-10	4.37054e-09	down							hsa:1192	chloride intracellular channel 1	Protein
MYBPC3	1	2	A0A0A0MQU5	-24.2442	2.54573e-10	4.37054e-09	down							hsa:4607	myosin binding protein C, cardiac	Protein
CHST3	1	1	Q7LGC8	1.84287	0.000447568	0.00118286	up							hsa:9469	carbohydrate (chondroitin 6) sulfotransferase 3	Protein
C1QA	1	2	Q9H2L7	-3.4024	1.49244e-05	4.71731e-05	down							hsa:712	complement component 1, q subcomponent, A chain	Protein
CAPG	1	1	B2R9S4	-2.1588	0.00134343	0.00332683	down							hsa:822	capping protein (actin filament), gelsolin-like	Protein
PAPSS2	1	1	B4DWB5	-26.8975	1.17189e-10	4.37054e-09	down							hsa:9060	3'-phosphoadenosine 5'-phosphosulfate synthase 2	Protein
MDH1	1	2	P40925	-25.3776	3.31583e-10	4.37054e-09	down							hsa:4190	malate dehydrogenase 1, NAD (soluble)	Protein
LYVE1	1	1						LYVE1	-1.52998	0.00209048	0.245256	down	10894_at	hsa:10894	lymphatic vessel endothelial hyaluronan receptor 1	mRNA
CHPF	1	1	Q8IZ52	-1.33543	0.0026561	0.00637666	down							hsa:79586	chondroitin polymerizing factor	Protein
DEFB1	1	1						DEFB1	1.56319	0.0345141	0.44055	up	1672_at	hsa:1672	defensin, beta 1	mRNA
CCND1	1	1						CCND1	1.33664	0.00223609	0.251776	up	595_at	hsa:595	cyclin D1	mRNA
FAM3C	1	1	Q92520	-26.3287	2.91717e-09	1.41632e-08	down							hsa:10447	family with sequence similarity 3, member C	Protein
PTRF	1	2	Q6NZI2	-27.7756	5.33147e-10	4.82228e-09	down							hsa:284119	polymerase I and transcript release factor	Protein
NANOS1	1	2						NANOS1	1.23116	0.0276221	0.40612	up	340719_at	hsa:340719	nanos homolog 1 (Drosophila)	mRNA
MAP3K21	1	2						MAP3K21	-1.00768	0.00974577	0.318588	down	84451_at			mRNA
HSPA9	1	1	Q8N1C8	-25.4715	5.07838e-10	4.82228e-09	down							hsa:3313	heat shock 70kDa protein 9 (mortalin)	Protein
HSPA2	1	1	P54652	-25.026	3.54139e-08	1.28019e-07	down							hsa:3306	heat shock 70kDa protein 2	Protein
HOPX	1	1						HOPX	-1.3849	0.00929429	0.318588	down	84525_at	hsa:84525	HOP homeobox	mRNA
TGFBI	1	1	Q15582	-2.7543	0.00286311	0.00682158	down							hsa:7045	transforming growth factor, beta-induced, 68kDa	Protein
CNIH3	1	1						CNIH3	1.08878	0.00317474	0.262562	up	149111_at	hsa:149111	cornichon family AMPA receptor auxiliary protein 3	mRNA
LECT2	1	1	O14960	2.54761	0.000266067	0.000727636	up							hsa:3950	leukocyte cell-derived chemotaxin 2	Protein
FHL1	1	2	Q13642	-27.997	2.39545e-09	1.22499e-08	down							hsa:2273	four and a half LIM domains 1	Protein
LAMC1	1	1	P11047	-26.2404	4.82587e-09	2.10796e-08	down							hsa:3915	laminin, gamma 1 (formerly LAMB2)	Protein
EIF3CL	1	2	B5ME19	-23.62	8.13973e-10	5.82208e-09	down							hsa:728689	eukaryotic translation initiation factor 3, subunit C-like	Protein
AOX1	1	1						AOX1	-1.05894	0.000725603	0.242662	down	316_at	hsa:316	aldehyde oxidase 1	mRNA
MAN1A1	1	1						MAN1A1	1.06755	0.0270726	0.403693	up	4121_at	hsa:4121	mannosidase, alpha, class 1A, member 1	mRNA
PDCD6IP	1	1	Q4W4Y1	-25.8164	3.27325e-09	1.54803e-08	down							hsa:10015	programmed cell death 6 interacting protein	Protein
COL6A3	1	1	B7ZW00	26.7939	1.89643e-10	4.37054e-09	up							hsa:1293	collagen, type VI, alpha 3	Protein
COL6A3	1	1	P12111	-29.5456	2.65016e-10	4.37054e-09	down							hsa:1293	collagen, type VI, alpha 3	Protein
CHI3L1	1	1	P36222	1.3506	0.00208974	0.00509476	up	CHI3L1	1.19931	0.00192763	0.242968	up	1116_at	hsa:1116	chitinase 3-like 1 (cartilage glycoprotein-39)	mRNA&Protein
MYH4	1	1	Q9Y623	-27.3851	3.48236e-08	1.26613e-07	down							hsa:4622	myosin, heavy chain 4, skeletal muscle	Protein
PTHLH	1	1						PTHLH	1.08525	0.00144491	0.242662	up	5744_at	hsa:5744	parathyroid hormone-like hormone	mRNA
SLITRK4	1	2						SLITRK4	1.09001	2.32392e-05	0.152508	up	139065_at	hsa:139065	SLIT and NTRK-like family, member 4	mRNA
RBM39	1	1	Q14498	-22.6966	5.42879e-09	2.31989e-08	down							hsa:9584	RNA binding motif protein 39	Protein
ZNF185	1	1						ZNF185	-1.26471	0.000511166	0.238754	down	7739_at	hsa:7739	zinc finger protein 185 (LIM domain)	mRNA

## Sheet: Degree
Supplementary Data 5 Degree value for network construction
AccID	Kcore-case	Degree-case	KCore-control	Degree-control	Dif_Kcore	Dif_Degree	Protein	Log2FC-protein	P-Value-protein	FDR-protein	Style-protein	mRNA	Log2FC-mRNA	P-Value-mRNA	FDR-mRNA	Style-mRNA	ID_REF-mRNA	KeggID	Description	Type
MGP	28	57	0	0	28	57	P08493	30.8141	5.97231e-11	4.37054e-09	up							hsa:4256	matrix Gla protein	Protein
CCDC80	28	57	1	2	27	55	A3KC71	4.14263	2.00927e-06	6.61691e-06	up							hsa:151887	coiled-coil domain containing 80	Protein
FOXF2	28	58	1	1	27	57						FOXF2	-1.27355	0.000384655	0.216186	down	2295_at	hsa:2295	forkhead box F2	mRNA
CNIH3	28	50	1	1	27	49						CNIH3	1.08878	0.00317474	0.262562	up	149111_at	hsa:149111	cornichon family AMPA receptor auxiliary protein 3	mRNA
AOX1	28	46	1	1	27	45						AOX1	-1.05894	0.000725603	0.242662	down	316_at	hsa:316	aldehyde oxidase 1	mRNA
NANOS1	27	52	1	2	26	50						NANOS1	1.23116	0.0276221	0.40612	up	340719_at	hsa:340719	nanos homolog 1 (Drosophila)	mRNA
CHST10	28	54	2	2	26	52						CHST10	-1.30912	0.015057	0.344469	down	9486_at	hsa:9486	carbohydrate sulfotransferase 10	mRNA
SGCE	28	61	2	2	26	59						SGCE	-1.0657	0.000556728	0.238754	down	8910_at	hsa:8910	sarcoglycan, epsilon	mRNA
CHST3	27	52	1	1	26	51	Q7LGC8	1.84287	0.000447568	0.00118286	up							hsa:9469	carbohydrate (chondroitin 6) sulfotransferase 3	Protein
C1QA	27	38	1	2	26	36	Q9H2L7	-3.4024	1.49244e-05	4.71731e-05	down							hsa:712	complement component 1, q subcomponent, A chain	Protein
ABI3BP	28	54	2	2	26	52	D3YTG3	-1.9216	6.89486e-05	0.000202657	down							hsa:25890	ABI family, member 3 (NESH) binding protein	Protein
SLITRK4	27	50	1	2	26	48						SLITRK4	1.09001	2.32392e-05	0.152508	up	139065_at	hsa:139065	SLIT and NTRK-like family, member 4	mRNA
DEFB1	26	39	1	1	25	38						DEFB1	1.56319	0.0345141	0.44055	up	1672_at	hsa:1672	defensin, beta 1	mRNA
IFIT3	28	59	3	3	25	56						IFIT3	1.45594	0.00206333	0.245256	up	3437_at	hsa:3437	interferon-induced protein with tetratricopeptide repeats 3	mRNA
CCND1	26	50	1	1	25	49						CCND1	1.33664	0.00223609	0.251776	up	595_at	hsa:595	cyclin D1	mRNA
MT1F	28	51	3	3	25	48						MT1F	-1.04633	0.0303178	0.422493	down	4494_at	hsa:4494	metallothionein 1F	mRNA
DLX3	27	49	2	2	25	47						DLX3	1.07244	7.43961e-06	0.139054	up	1747_at	hsa:1747	distal-less homeobox 3	mRNA
DPT	27	52	2	3	25	49	Q07507	-31.6397	2.71238e-10	4.37054e-09	down	DPT	-1.22667	0.0259625	0.400384	down	1805_at	hsa:1805	dermatopontin	mRNA&Protein
CYB5R2	27	41	2	3	25	38						CYB5R2	-1.02861	0.00252722	0.252641	down	51700_at	hsa:51700	cytochrome b5 reductase 2	mRNA
CPAMD8	28	59	3	3	25	56						CPAMD8	-1.01318	0.00017171	0.216186	down	27151_at	hsa:27151	C3 and PZP-like, alpha-2-macroglobulin domain containing 8	mRNA
COL1A1	28	54	3	3	25	51	P02452	28.7496	5.77393e-10	5.04417e-09	up							hsa:1277	collagen, type I, alpha 1	Protein
COL1A1	28	54	3	3	25	51	P02452	28.7496	5.77393e-10	5.04417e-09	up							hsa:1277	collagen, type I, alpha 1	Protein
COL1A1	28	54	3	3	25	51	D3DTX7	5.10731	3.8551e-06	1.24352e-05	up							hsa:1277	collagen, type I, alpha 1	Protein
COL1A1	28	54	3	3	25	51	D3DTX7	5.10731	3.8551e-06	1.24352e-05	up							hsa:1277	collagen, type I, alpha 1	Protein
SERPINA3	28	61	3	3	25	58	B3KS79	1.06216	0.000270272	0.000732762	up							hsa:12	serpin peptidase inhibitor, clade A (alpha-1 antiproteinase, antitrypsin), member 3	Protein
ST6GALNAC2	28	48	3	4	25	44						ST6GALNAC2	1.00066	0.00909664	0.318588	up	10610_at	hsa:10610	ST6 (alpha-N-acetyl-neuraminyl-2,3-beta-galactosyl-1,3)-N-acetylgalactosaminide alpha-2,6-sialyltransferase 2	mRNA
TEX14	28	54	3	4	25	50						TEX14	-1.00898	0.0263365	0.403119	down	56155_at	hsa:56155	testis expressed 14	mRNA
PXDN	28	52	3	3	25	49	Q92626	-2.36097	3.58208e-05	0.000108324	down	PXDN	1.04219	0.000173313	0.216186	up	7837_at	hsa:7837	peroxidasin homolog (Drosophila)	mRNA&Protein
RAPGEF5	28	53	3	4	25	49						RAPGEF5	-1.04007	0.00196239	0.242968	down	9771_at	hsa:9771	Rap guanine nucleotide exchange factor (GEF) 5	mRNA
HAS2	28	48	3	3	25	45						HAS2	-1.43487	0.000341173	0.216186	down	3037_at	hsa:3037	hyaluronan synthase 2	mRNA
GBP1	28	55	3	4	25	51						GBP1	1.2356	0.00900057	0.318588	up	2633_at	hsa:2633	guanylate binding protein 1, interferon-inducible	mRNA
LYVE1	26	41	1	1	25	40						LYVE1	-1.52998	0.00209048	0.245256	down	10894_at	hsa:10894	lymphatic vessel endothelial hyaluronan receptor 1	mRNA
VIM	28	55	3	3	25	52	V9HWE1	-3.42873	1.72223e-05	5.36279e-05	down							hsa:7431	vimentin	Protein
MT1M	28	51	4	5	24	46						MT1M	-1.05203	0.0417336	0.469057	down	4499_at	hsa:4499	metallothionein 1M	mRNA
COMP	28	57	4	4	24	53	A8K3I0	1.22981	0.00107813	0.00270176	up							hsa:1311	cartilage oligomeric matrix protein	Protein
MT1G	28	51	4	4	24	47						MT1G	-1.65112	0.00741264	0.311186	down	4495_at	hsa:4495	metallothionein 1G	mRNA
PFN1	26	39	2	2	24	37	P07737	-2.22611	6.32687e-05	0.000187717	down							hsa:5216	profilin 1	Protein
PMAIP1	26	48	2	3	24	45						PMAIP1	1.24683	0.00100121	0.242662	up	5366_at	hsa:5366	phorbol-12-myristate-13-acetate-induced protein 1	mRNA
CYTL1	27	53	3	4	24	49						CYTL1	1.04044	0.0120306	0.32706	up	54360_at	hsa:54360	cytokine-like 1	mRNA
COL1A2	28	58	4	5	24	53	P08123	2.08419	0.000152099	0.000429015	up							hsa:1278	collagen, type I, alpha 2	Protein
CILP	28	46	4	5	24	41	O75339	1.21745	0.000325556	0.000867689	up	CILP	-1.32307	0.0269872	0.403693	down	8483_at	hsa:8483	cartilage intermediate layer protein, nucleotide pyrophosphohydrolase	mRNA&Protein
PQLC3	28	50	4	4	24	46						PQLC3	-1.03395	0.00298651	0.254789	down	130814_at	hsa:130814	PQ loop repeat containing 3	mRNA
DMKN	27	44	3	4	24	40						DMKN	-1.07763	0.00924478	0.318588	down	93099_at	hsa:93099	dermokine	mRNA
VAMP8	26	39	2	3	24	36						VAMP8	-1.23479	0.0090684	0.318588	down	8673_at	hsa:8673	vesicle-associated membrane protein 8	mRNA
PKM	28	48	4	5	24	43	V9HWB8	-2.07804	9.28476e-05	0.00026913	down							hsa:5315	pyruvate kinase, muscle	Protein
COL6A2	26	37	2	2	24	35	P12110	-3.89175	3.37096e-06	1.09296e-05	down	COL6A2	-1.17306	6.7497e-05	0.216186	down	1292_at	hsa:1292	collagen, type VI, alpha 2	mRNA&Protein
BIRC3	28	47	4	6	24	41						BIRC3	1.08234	0.0339297	0.438188	up	330_at	hsa:330	baculoviral IAP repeat containing 3	mRNA
THBS1	28	55	4	4	24	51	A0A024R9Q1	1.85094	6.51061e-05	0.000192262	up							hsa:7057	thrombospondin 1	Protein
CLEC3A	26	40	2	3	24	37						CLEC3A	-1.56225	0.00151957	0.242662	down	10143_at	hsa:10143	C-type lectin domain family 3, member A	mRNA
GDF15	26	54	2	4	24	50						GDF15	1.45211	0.00994907	0.318588	up	9518_at	hsa:9518	growth differentiation factor 15	mRNA
AGT	28	50	4	5	24	45						AGT	-1.08329	0.0100372	0.318588	down	183_at	hsa:183	angiotensinogen (serpin peptidase inhibitor, clade A, member 8)	mRNA
LY75	26	47	3	4	23	43						LY75	-1.21816	0.000884955	0.242662	down	4065_at	hsa:4065	lymphocyte antigen 75	mRNA
CRISPLD2	26	37	3	3	23	34						CRISPLD2	-1.15112	0.00365181	0.273853	down	83716_at	hsa:83716	cysteine-rich secretory protein LCCL domain containing 2	mRNA
ITGBL1	26	50	3	5	23	45						ITGBL1	1.10139	0.00373485	0.273853	up	9358_at	hsa:9358	integrin, beta-like 1 (with EGF-like repeat domains)	mRNA
COL10A1	28	57	5	5	23	52						COL10A1	1.66428	0.0270607	0.403693	up	1300_at	hsa:1300	collagen, type X, alpha 1	mRNA
ANXA5	26	46	3	5	23	41	V9HWE0	-1.67688	0.000130386	0.000372785	down							hsa:308	annexin A5	Protein
ASPN	28	52	5	7	23	45						ASPN	-1.36169	0.00653269	0.304345	down	54829_at	hsa:54829	asporin	mRNA
COL6A3	24	33	1	1	23	32	B7ZW00	26.7939	1.89643e-10	4.37054e-09	up							hsa:1293	collagen, type VI, alpha 3	Protein
COL6A3	24	33	1	1	23	32	B7ZW00	26.7939	1.89643e-10	4.37054e-09	up							hsa:1293	collagen, type VI, alpha 3	Protein
COL6A3	24	33	1	1	23	32	P12111	-29.5456	2.65016e-10	4.37054e-09	down							hsa:1293	collagen, type VI, alpha 3	Protein
COL6A3	24	33	1	1	23	32	P12111	-29.5456	2.65016e-10	4.37054e-09	down							hsa:1293	collagen, type VI, alpha 3	Protein
PTHLH	24	31	1	1	23	30						PTHLH	1.08525	0.00144491	0.242662	up	5744_at	hsa:5744	parathyroid hormone-like hormone	mRNA
COL3A1	27	40	4	5	23	35	P02461	1.15649	0.00726714	0.0160952	up							hsa:1281	collagen, type III, alpha 1	Protein
CNMD	24	31	2	2	22	29						CNMD	-1.675	0.0134733	0.332228	down	11061_at			mRNA
ITIH4	25	36	3	3	22	33	B7ZKJ8	-1.19336	0.00275399	0.00658655	down							hsa:3700	inter-alpha-trypsin inhibitor heavy chain family, member 4	Protein
ABLIM1	24	38	2	2	22	36						ABLIM1	-1.13648	0.0183336	0.366678	down	3983_at	hsa:3983	actin binding LIM protein 1	mRNA
KRT19	26	37	4	5	22	32	P08727	-28.5104	1.4015e-09	8.22094e-09	down	KRT19	-1.57346	0.0134271	0.332228	down	3880_at	hsa:3880	keratin 19, type I	mRNA&Protein
SOCS2	28	59	7	9	21	50						SOCS2	-1.01634	0.00244879	0.252641	down	8835_at	hsa:8835	suppressor of cytokine signaling 2	mRNA
SLC2A12	26	47	5	6	21	41						SLC2A12	1.05615	9.15236e-05	0.216186	up	154091_at	hsa:154091	solute carrier family 2 (facilitated glucose transporter), member 12	mRNA
CYP1B1	21	44	0	0	21	44						CYP1B1	1.37622	0.000111031	0.216186	up	1545_at	hsa:1545	cytochrome P450, family 1, subfamily B, polypeptide 1	mRNA
SEMA3D	21	27	0	0	21	27	O95025	25.9638	1.79657e-10	4.37054e-09	up							hsa:223117	sema domain, immunoglobulin domain (Ig), short basic domain, secreted, (semaphorin) 3D	Protein
PRG4	21	29	1	1	20	28	A0A024R930	5.09401	2.44715e-06	7.97542e-06	up							hsa:10216	proteoglycan 4	Protein
ORM2	21	39	1	1	20	38						ORM2	1.25614	0.00592201	0.304345	up	5005_at	hsa:5005	orosomucoid 2	mRNA
COL11A2	22	28	2	3	20	25	A0A0C4DFS1	-1.07776	0.00385936	0.00899087	down	COL11A2	-1.24183	0.0366511	0.452474	down	1302_at	hsa:1302	collagen, type XI, alpha 2	mRNA&Protein
UPI0003591281	20	22	0	0	20	22	S6AWE6	25.5873	3.12213e-10	4.37054e-09	up									Protein
SLC16A6	21	34	2	3	19	31						SLC16A6	1.12215	3.26377e-05	0.152508	up	9120_at	hsa:9120	solute carrier family 16, member 6	mRNA
ENPP2	21	26	2	2	19	24						ENPP2	-1.259	0.00237819	0.252641	down	5168_at	hsa:5168	ectonucleotide pyrophosphatase/phosphodiesterase 2	mRNA
MGST1	21	43	2	4	19	39						MGST1	1.2651	0.00079421	0.242662	up	4257_at	hsa:4257	microsomal glutathione S-transferase 1	mRNA
C3	21	36	2	2	19	34	V9HWA9	-1.65365	0.00154704	0.00380113	down							hsa:718	complement component 3	Protein
FN1	21	33	2	2	19	31	A0A024R462	1.29652	0.000521607	0.00136704	up							hsa:2335	fibronectin 1	Protein
GDF5	22	32	3	4	19	28	P43026	-26.1099	3.12768e-10	4.37054e-09	down							hsa:8200	growth differentiation factor 5	Protein
GDF5	22	32	3	4	19	28	P43026	-26.1099	3.12768e-10	4.37054e-09	down							hsa:8200	growth differentiation factor 5	Protein
GDF5	22	32	3	4	19	28	F1T0J1	28.808	8.80252e-11	4.37054e-09	up							hsa:8200	growth differentiation factor 5	Protein
GDF5	22	32	3	4	19	28	F1T0J1	28.808	8.80252e-11	4.37054e-09	up							hsa:8200	growth differentiation factor 5	Protein
FAT4	21	26	2	3	19	23						FAT4	1.12943	0.0154075	0.347388	up	79633_at	hsa:79633	FAT atypical cadherin 4	mRNA
C10orf10	21	29	2	3	19	26						C10orf10	1.06872	0.0492452	0.483644	up	11067_at	hsa:11067	chromosome 10 open reading frame 10	mRNA
RBM20	21	27	2	2	19	25						RBM20	1.05008	0.000333671	0.216186	up	282996_at	hsa:282996	RNA binding motif protein 20	mRNA
TFPI	21	34	2	2	19	32						TFPI	1.9763	0.000326854	0.216186	up	7035_at	hsa:7035	tissue factor pathway inhibitor (lipoprotein-associated coagulation inhibitor)	mRNA
COL18A1	19	31	0	0	19	31	P39060	26.3379	4.65247e-10	4.82228e-09	up							hsa:80781	collagen, type XVIII, alpha 1	Protein
IFITM2	21	36	3	3	18	33						IFITM2	1.15189	0.00651799	0.304345	up	10581_at	hsa:10581	interferon induced transmembrane protein 2	mRNA
S100A2	20	30	2	2	18	28						S100A2	-1.57999	0.0231175	0.391031	down	6273_at	hsa:6273	S100 calcium binding protein A2	mRNA
LMO2	21	33	3	5	18	28						LMO2	1.58833	0.001725	0.242662	up	4005_at	hsa:4005	LIM domain only 2 (rhombotin-like 1)	mRNA
PCOLCE	21	44	3	3	18	41						PCOLCE	-1.02782	0.0449584	0.47191	down	5118_at	hsa:5118	procollagen C-endopeptidase enhancer	mRNA
B4E1Z4	21	32	3	4	18	28	B4E1Z4	1.84243	0.0021535	0.00522993	up								Uncharacterized protein	Protein
TMTC1	21	34	3	3	18	31						TMTC1	1.01958	0.000958036	0.242662	up	83857_at	hsa:83857	transmembrane and tetratricopeptide repeat containing 1	mRNA
ZFP36L1	21	44	3	3	18	41						ZFP36L1	1.54885	0.00264344	0.252641	up	677_at	hsa:677	ZFP36 ring finger protein-like 1	mRNA
DMXL2	21	27	3	4	18	23						DMXL2	1.01642	0.00680462	0.307903	up	23312_at	hsa:23312	Dmx-like 2	mRNA
SLC40A1	21	31	3	5	18	26						SLC40A1	1.06037	0.0216853	0.38419	up	30061_at	hsa:30061	solute carrier family 40 (iron-regulated transporter), member 1	mRNA
SDR16C5	21	27	3	3	18	24						SDR16C5	-1.47211	0.00833356	0.318588	down	195814_at	hsa:195814	short chain dehydrogenase/reductase family 16C, member 5	mRNA
EDIL3	21	26	3	3	18	23	O43854	1.76729	0.000139286	0.000394643	up							hsa:10085	EGF-like repeats and discoidin I-like domains 3	Protein
TNFRSF12A	21	34	3	3	18	31						TNFRSF12A	-1.00053	0.00344194	0.271449	down	51330_at	hsa:51330	tumor necrosis factor receptor superfamily, member 12A	mRNA
PRELP	22	42	4	5	18	37	P51888	-2.33686	1.88655e-05	5.81685e-05	down							hsa:5549	proline/arginine-rich end leucine-rich repeat protein	Protein
IRX5	21	39	3	4	18	35						IRX5	1.20441	0.0237458	0.393065	up	10265_at	hsa:10265	iroquois homeobox 5	mRNA
RSPO3	21	43	4	5	17	38						RSPO3	1.27635	0.0487381	0.482502	up	84870_at	hsa:84870	R-spondin 3	mRNA
TIMP1	21	39	4	7	17	32	B3KQF4	1.6115	0.00697863	0.0155108	up							hsa:7076	TIMP metallopeptidase inhibitor 1	Protein
SEMA3E	21	33	4	5	17	28	O15041	1.95602	0.000110699	0.000319403	up							hsa:9723	sema domain, immunoglobulin domain (Ig), short basic domain, secreted, (semaphorin) 3E	Protein
LDLR	19	30	2	3	17	27						LDLR	-1.38804	0.00596948	0.304345	down	3949_at	hsa:3949	low density lipoprotein receptor	mRNA
APOL3	21	31	4	5	17	26						APOL3	1.09269	0.00116115	0.242662	up	80833_at	hsa:80833	apolipoprotein L, 3	mRNA
COCH	17	23	0	0	17	23	O43405	27.7162	1.30209e-10	4.37054e-09	up							hsa:1690	cochlin	Protein
TRIM29	19	23	3	4	16	19						TRIM29	-1.10639	0.0203573	0.378641	down	23650_at	hsa:23650	tripartite motif containing 29	mRNA
CHAC2	21	41	5	7	16	34						CHAC2	1.05143	0.0147157	0.343814	up	494143_at	hsa:494143	ChaC, cation transport regulator homolog 2 (E. coli)	mRNA
S100A1	21	35	5	6	16	29	Q5T7Y6	-2.57155	0.000568626	0.00147796	down							hsa:6271	S100 calcium binding protein A1	Protein
PRDX4	19	26	3	4	16	22	V9HW63	-1.31694	0.000745423	0.00191376	down							hsa:10549	peroxiredoxin 4	Protein
HOPX	17	23	1	1	16	22						HOPX	-1.3849	0.00929429	0.318588	down	84525_at	hsa:84525	HOP homeobox	mRNA
GREM1	21	38	5	5	16	33						GREM1	1.34911	0.00188274	0.242662	up	26585_at	hsa:26585	gremlin 1, DAN family BMP antagonist	mRNA
SERPINE1	16	20	0	0	16	20	A0A024QYT5	26.5897	3.53434e-10	4.37054e-09	up							hsa:5054	serpin peptidase inhibitor, clade E (nexin, plasminogen activator inhibitor type 1), member 1	Protein
EBF1	16	19	0	0	16	19						EBF1	1.26	0.00229036	0.252368	up	1879_at	hsa:1879	early B-cell factor 1	mRNA
IFIT1	19	26	4	4	15	22						IFIT1	1.21097	0.0134618	0.332228	up	3434_at	hsa:3434	interferon-induced protein with tetratricopeptide repeats 1	mRNA
ACTG1	21	41	6	9	15	32	P63261	-1.91141	5.31634e-05	0.000159999	down							hsa:71	actin, gamma 1	Protein
ALB	17	22	2	2	15	20	B2RBS8	-2.66387	2.37725e-05	7.22363e-05	down							hsa:213	albumin	Protein
MATN4	18	24	3	3	15	21	O95460	-2.39112	0.000822231	0.00210237	down							hsa:8785	matrilin 4	Protein
MAP3K5	17	21	3	3	14	18						MAP3K5	1.06898	0.0157663	0.34957	up	4217_at	hsa:4217	mitogen-activated protein kinase kinase kinase 5	mRNA
HSPG2	16	25	2	3	14	22	P98160	-2.07896	0.00011386	0.000327022	down							hsa:3339	heparan sulfate proteoglycan 2	Protein
TNFAIP3	17	21	3	3	14	18						TNFAIP3	1.1235	0.041454	0.467581	up	7128_at	hsa:7128	tumor necrosis factor, alpha-induced protein 3	mRNA
NQO1	21	28	7	8	14	20						NQO1	1.42071	0.00494414	0.289755	up	1728_at	hsa:1728	NAD(P)H dehydrogenase, quinone 1	mRNA
LAG3	16	25	4	7	12	18						LAG3	-1.07565	0.00515489	0.29387	down	3902_at	hsa:3902	lymphocyte-activation gene 3	mRNA
PRDX2	13	14	2	2	11	12	V9HW12	-2.21952	7.1827e-05	0.000210136	down							hsa:7001	peroxiredoxin 2	Protein
ZNF185	12	13	1	1	11	12						ZNF185	-1.26471	0.000511166	0.238754	down	7739_at	hsa:7739	zinc finger protein 185 (LIM domain)	mRNA
GATA6	13	14	3	4	10	10						GATA6	1.73056	0.000216394	0.216186	up	2627_at	hsa:2627	GATA binding protein 6	mRNA
MAP3K21	11	20	1	2	10	18						MAP3K21	-1.00768	0.00974577	0.318588	down	84451_at			mRNA
CHPF	9	13	1	1	8	12	Q8IZ52	-1.33543	0.0026561	0.00637666	down							hsa:79586	chondroitin polymerizing factor	Protein
PDGFC	9	19	1	1	8	18	B2R9K6	-1.64408	0.000286262	0.000769483	down							hsa:56034	platelet derived growth factor C	Protein
ACTC1	8	9	0	0	8	9						ACTC1	-1.08145	0.0398048	0.462445	down	70_at	hsa:70	actin, alpha, cardiac muscle 1	mRNA
MYL3	9	14	2	3	7	11	A0A024R2Q5	-2.82698	6.09444e-05	0.000182543	down							hsa:4634	myosin, light chain 3, alkali; ventricular, skeletal, slow	Protein
HSD11B1	12	15	5	6	7	9						HSD11B1	1.37225	0.000587593	0.238754	up	3290_at	hsa:3290	hydroxysteroid (11-beta) dehydrogenase 1	mRNA
TMEM27	9	18	2	2	7	16						TMEM27	-1.49013	0.00409303	0.280329	down	57393_at	hsa:57393	transmembrane protein 27	mRNA
LECT2	8	11	1	1	7	10	O14960	2.54761	0.000266067	0.000727636	up							hsa:3950	leukocyte cell-derived chemotaxin 2	Protein
HAPLN3	9	15	2	3	7	12	H3BTH8	2.02288	0.000283822	0.000766197	up							hsa:145864	hyaluronan and proteoglycan link protein 3	Protein
SERPINA5	9	13	2	3	7	10	A0A024R6N9	2.08401	8.73543e-05	0.000254379	up							hsa:5104	serpin peptidase inhibitor, clade A (alpha-1 antiproteinase, antitrypsin), member 5	Protein
SCUBE1	7	7	0	0	7	7	Q8IWY4	26.1563	4.34811e-10	4.79818e-09	up							hsa:80274	signal peptide, CUB domain, EGF-like 1	Protein
IFIT2	9	16	3	3	6	13						IFIT2	1.20598	0.0442818	0.47175	up	3433_at	hsa:3433	interferon-induced protein with tetratricopeptide repeats 2	mRNA
MATN3	9	15	3	3	6	12	A8K491	-3.22604	0.000225422	0.000621888	down							hsa:4148	matrilin 3	Protein
COL11A1	9	10	3	4	6	6	D3DT72	-3.58577	1.8086e-05	5.60398e-05	down							hsa:1301	collagen, type XI, alpha 1	Protein
HIST2H2BF	9	11	4	4	5	7	B4DR52	-1.07207	0.00513921	0.0117548	down							hsa:440689	histone cluster 2, H2bf	Protein
CPVL	9	12	4	4	5	8						CPVL	-1.48779	0.00462678	0.285211	down	54504_at	hsa:54504	carboxypeptidase, vitellogenic-like	mRNA
CDH1	5	6	0	0	5	6	A0A087WXI5	26.3852	3.63364e-09	1.68056e-08	up							hsa:999	cadherin 1, type 1, E-cadherin (epithelial)	Protein
RARRES2	5	6	0	0	5	6	Q99969	27.3587	2.59927e-10	4.37054e-09	up							hsa:5919	retinoic acid receptor responder (tazarotene induced) 2	Protein
S6BGE0	5	5	0	0	5	5	S6BGE0	26.7277	1.00926e-09	6.47783e-09	up								IgG H chain	Protein
SOX4	5	6	1	1	4	5						SOX4	1.40047	0.0156361	0.348454	up	6659_at	hsa:6659	SRY (sex determining region Y)-box 4	mRNA
SMIM3	7	8	3	4	4	4						SMIM3	1.87176	0.00510895	0.29387	up	85027_at	hsa:85027	small integral membrane protein 3	mRNA
PGK1	9	16	5	6	4	10	P00558	-1.1828	0.00599284	0.0135107	down							hsa:5230	phosphoglycerate kinase 1	Protein
HYAL1	9	16	5	5	4	11						HYAL1	-1.52373	0.00301177	0.254789	down	3373_at	hsa:3373	hyaluronoglucosaminidase 1	mRNA
APOA4	6	8	2	3	4	5	P06727	-1.21035	0.000871508	0.0022104	down							hsa:337	apolipoprotein A-IV	Protein
COL2A1	6	7	2	2	4	5	P02458	-1.35351	0.000338417	0.000898161	down							hsa:1280	collagen, type II, alpha 1	Protein
TLN1	5	7	2	2	3	5	Q9Y490	-2.20085	0.000267711	0.000728961	down							hsa:7094	talin 1	Protein
OGN	9	14	6	7	3	7	B4DI63	-1.90181	0.000199849	0.000556218	down							hsa:4969	osteoglycin	Protein
FGA	5	5	2	2	3	3	P02671	-1.52734	0.000591108	0.00153007	down							hsa:2243	fibrinogen alpha chain	Protein
IGKV3-20	9	12	7	8	2	4	A2KBB9	-3.36892	2.31221e-05	7.0601e-05	down								immunoglobulin kappa variable 3-20	Protein
IL11	2	4	0	0	2	4	A8K3F7	27.92	6.46672e-10	5.05852e-09	up							hsa:3589	interleukin 11	Protein
APOD	5	6	4	4	1	2	C9JF17	1.06647	0.00589975	0.0133487	up							hsa:347	apolipoprotein D	Protein
MAN1A1	2	2	1	1	1	1						MAN1A1	1.06755	0.0270726	0.403693	up	4121_at	hsa:4121	mannosidase, alpha, class 1A, member 1	mRNA
PDLIM1	6	10	5	6	1	4						PDLIM1	-1.21996	0.000793351	0.242662	down	9124_at	hsa:9124	PDZ and LIM domain 1	mRNA
AKR1C3	3	3	2	2	1	1						AKR1C3	1.8449	0.0445935	0.47175	up	8644_at	hsa:8644	aldo-keto reductase family 1, member C3	mRNA
RBP4	1	1	0	0	1	1	P02753	25.3339	9.0115e-10	6.17768e-09	up							hsa:5950	retinol binding protein 4, plasma	Protein
UPI0004620E0F	1	1	0	0	1	1	A0A075B6L1	24.8384	2.84021e-09	1.3957e-08	up									Protein
IBSP	2	3	2	3	0	0						IBSP	-2.27044	0.00171101	0.242662	down	3381_at	hsa:3381	integrin-binding sialoprotein	mRNA
DAG1	3	3	3	4	0	-1	A0A024R2W4	-1.15063	0.00305786	0.00725809	down							hsa:1605	dystroglycan 1 (dystrophin-associated glycoprotein 1)	Protein
CA1	3	3	3	3	0	0	P00915	-2.08738	0.000505067	0.00132924	down							hsa:759	carbonic anhydrase I	Protein
EMILIN1	3	3	3	3	0	0	A0A0C4DFX3	-1.82755	0.00150609	0.00371503	down	EMILIN1	1.21867	0.0124026	0.32706	up	11117_at	hsa:11117	elastin microfibril interfacer 1	mRNA&Protein
CHI3L1	1	1	1	1	0	0	P36222	1.3506	0.00208974	0.00509476	up	CHI3L1	1.19931	0.00192763	0.242968	up	1116_at	hsa:1116	chitinase 3-like 1 (cartilage glycoprotein-39)	mRNA&Protein
ENO1	1	1	2	2	-1	-1	P06733	-2.63886	0.000922396	0.00232075	down							hsa:2023	enolase 1, (alpha)	Protein
TRIM22	2	3	3	3	-1	0						TRIM22	1.06673	0.0224083	0.387011	up	10346_at	hsa:10346	tripartite motif containing 22	mRNA
SPARCL1	3	3	4	5	-1	-2						SPARCL1	1.76525	0.0314422	0.426931	up	8404_at	hsa:8404	SPARC-like 1 (hevin)	mRNA
NEFM	1	1	2	4	-1	-3						NEFM	-1.36116	0.0151148	0.344945	down	4741_at	hsa:4741	neurofilament, medium polypeptide	mRNA
ANXA1	5	5	6	8	-1	-3	P04083	-3.0481	1.10031e-05	3.49544e-05	down							hsa:301	annexin A1	Protein
ITIH1	1	2	2	2	-1	0	P19827	-2.70341	0.000133011	0.00037857	down							hsa:3697	inter-alpha-trypsin inhibitor heavy chain 1	Protein
HSPA1A	1	1	2	3	-1	-2	Q59EJ3	-2.87692	0.000199522	0.000556218	down							hsa:3303	heat shock 70kDa protein 1A	Protein
RPL7	0	0	1	1	-1	-1	A0A024R814	-26.6068	1.77811e-10	4.37054e-09	down							hsa:6129	ribosomal protein L7	Protein
SNRPD1	0	0	1	2	-1	-2	P62314	-24.1008	7.7727e-10	5.82027e-09	down							hsa:6632	small nuclear ribonucleoprotein D1 polypeptide 16kDa	Protein
Q8NFH9	0	0	1	1	-1	-1	Q8NFH9	-24.8069	6.10742e-10	5.05852e-09	down								MLL/SEPTIN6 fusion protein	Protein
APOB	0	0	1	1	-1	-1	C0JYY2	-27.0048	7.94495e-10	5.82208e-09	down							hsa:338	apolipoprotein B	Protein
CCT6A	0	0	1	1	-1	-1	B2R9K8	-25.6105	2.22678e-10	4.37054e-09	down							hsa:908	chaperonin containing TCP1, subunit 6A (zeta 1)	Protein
HNRNPC	0	0	1	1	-1	-1	A8K9A4	-25.877	1.41154e-09	8.22094e-09	down							hsa:3183	heterogeneous nuclear ribonucleoprotein C (C1/C2)	Protein
SRPX	0	0	1	2	-1	-2	P78539	-26.7963	3.2233e-08	1.18565e-07	down							hsa:8406	sushi-repeat containing protein, X-linked	Protein
C8B	0	0	1	1	-1	-1	A8K9M5	-23.9422	1.66912e-07	5.73702e-07	down							hsa:732	complement component 8, beta polypeptide	Protein
ANXA7	0	0	1	1	-1	-1	B2R657	-25.7499	1.76855e-10	4.37054e-09	down							hsa:310	annexin A7	Protein
CLIC1	0	0	1	1	-1	-1	O00299	-26.2254	1.22767e-10	4.37054e-09	down							hsa:1192	chloride intracellular channel 1	Protein
MYBPC3	0	0	1	2	-1	-2	A0A0A0MQU5	-24.2442	2.54573e-10	4.37054e-09	down							hsa:4607	myosin binding protein C, cardiac	Protein
CAPG	0	0	1	1	-1	-1	B2R9S4	-2.1588	0.00134343	0.00332683	down							hsa:822	capping protein (actin filament), gelsolin-like	Protein
PAPSS2	0	0	1	1	-1	-1	B4DWB5	-26.8975	1.17189e-10	4.37054e-09	down							hsa:9060	3'-phosphoadenosine 5'-phosphosulfate synthase 2	Protein
MDH1	0	0	1	2	-1	-2	P40925	-25.3776	3.31583e-10	4.37054e-09	down							hsa:4190	malate dehydrogenase 1, NAD (soluble)	Protein
FAM3C	0	0	1	1	-1	-1	Q92520	-26.3287	2.91717e-09	1.41632e-08	down							hsa:10447	family with sequence similarity 3, member C	Protein
PTRF	0	0	1	2	-1	-2	Q6NZI2	-27.7756	5.33147e-10	4.82228e-09	down							hsa:284119	polymerase I and transcript release factor	Protein
HSPA9	0	0	1	1	-1	-1	Q8N1C8	-25.4715	5.07838e-10	4.82228e-09	down							hsa:3313	heat shock 70kDa protein 9 (mortalin)	Protein
HSPA2	0	0	1	1	-1	-1	P54652	-25.026	3.54139e-08	1.28019e-07	down							hsa:3306	heat shock 70kDa protein 2	Protein
TGFBI	0	0	1	1	-1	-1	Q15582	-2.7543	0.00286311	0.00682158	down							hsa:7045	transforming growth factor, beta-induced, 68kDa	Protein
FHL1	0	0	1	2	-1	-2	Q13642	-27.997	2.39545e-09	1.22499e-08	down							hsa:2273	four and a half LIM domains 1	Protein
LAMC1	0	0	1	1	-1	-1	P11047	-26.2404	4.82587e-09	2.10796e-08	down							hsa:3915	laminin, gamma 1 (formerly LAMB2)	Protein
EIF3CL	0	0	1	2	-1	-2	B5ME19	-23.62	8.13973e-10	5.82208e-09	down							hsa:728689	eukaryotic translation initiation factor 3, subunit C-like	Protein
PDCD6IP	0	0	1	1	-1	-1	Q4W4Y1	-25.8164	3.27325e-09	1.54803e-08	down							hsa:10015	programmed cell death 6 interacting protein	Protein
MYH4	0	0	1	1	-1	-1	Q9Y623	-27.3851	3.48236e-08	1.26613e-07	down							hsa:4622	myosin, heavy chain 4, skeletal muscle	Protein
RBM39	0	0	1	1	-1	-1	Q14498	-22.6966	5.42879e-09	2.31989e-08	down							hsa:9584	RNA binding motif protein 39	Protein
IGFALS	1	1	3	3	-2	-2	B0AZL7	-2.58799	0.0012875	0.00320093	down							hsa:3483	insulin-like growth factor binding protein, acid labile subunit	Protein
LTBP2	2	3	4	4	-2	-1	Q14767	2.58657	2.10925e-05	6.47181e-05	up							hsa:4053	latent transforming growth factor beta binding protein 2	Protein
AEBP1	1	1	3	3	-2	-2	Q8IUX7	1.1816	0.00539425	0.012249	up							hsa:165	AE binding protein 1	Protein
H3F3B	2	2	4	6	-2	-4	K7ES00	-1.02728	0.00445161	0.0102943	down							hsa:3021	H3 histone, family 3B (H3.3B)	Protein
ZEB2	1	1	3	5	-2	-4						ZEB2	1.36305	0.00607652	0.304345	up	9839_at	hsa:9839	zinc finger E-box binding homeobox 2	mRNA
PGLYRP2	0	0	2	2	-2	-2	Q96PD5	-22.67	7.19632e-09	2.99767e-08	down							hsa:114770	peptidoglycan recognition protein 2	Protein
HNRNPU	0	0	2	3	-2	-3	Q00839	-26.4442	1.8915e-09	1.05288e-08	down							hsa:3192	heterogeneous nuclear ribonucleoprotein U (scaffold attachment factor A)	Protein
CPNE3	0	0	2	2	-2	-2	A0A024R994	-25.9313	9.66864e-10	6.40166e-09	down							hsa:8895	copine III	Protein
ACTN2	0	0	2	3	-2	-3	P35609	-26.3791	1.18952e-10	4.37054e-09	down							hsa:88	actinin, alpha 2	Protein
MYL2	0	0	2	2	-2	-2	Q14908	-27.1431	3.97685e-06	1.27625e-05	down							hsa:4633	myosin, light chain 2, regulatory, cardiac, slow	Protein
SERPING1	0	0	2	3	-2	-3	E9PGN7	-27.8766	2.50415e-08	9.37567e-08	down							hsa:710	serpin peptidase inhibitor, clade G (C1 inhibitor), member 1	Protein
DHX9	0	0	2	3	-2	-3	Q08211	-23.7678	1.18646e-07	4.10046e-07	down							hsa:1660	DEAH (Asp-Glu-Ala-His) box helicase 9	Protein
IQGAP1	0	0	2	2	-2	-2	A4QPB0	-26.8743	1.00505e-09	6.47783e-09	down							hsa:8826	IQ motif containing GTPase activating protein 1	Protein
AZU1	0	0	2	3	-2	-3	P20160	-27.7908	8.27339e-09	3.33587e-08	down							hsa:566	azurocidin 1	Protein
RPS28	0	0	2	3	-2	-3	B2R4R9	-24.7414	3.26655e-10	4.37054e-09	down							hsa:6234	ribosomal protein S28	Protein
COL9A2	0	0	2	2	-2	-2	Q14055	-28.5048	1.26954e-08	4.89901e-08	down							hsa:1298	collagen, type IX, alpha 2	Protein
CALM2	0	0	2	3	-2	-3	H0Y7A7	-26.8698	1.92029e-10	4.37054e-09	down							hsa:805	calmodulin 2 (phosphorylase kinase, delta)	Protein
DHX15	0	0	2	3	-2	-3	O43143	-22.4064	2.27781e-08	8.5793e-08	down							hsa:1665	DEAH (Asp-Glu-Ala-His) box helicase 15	Protein
PHGDH	0	0	2	2	-2	-2	O43175	-24.7269	4.93993e-07	1.66161e-06	down							hsa:26227	phosphoglycerate dehydrogenase	Protein
CCT3	0	0	2	2	-2	-2	Q59H77	-24.6012	1.55192e-10	4.37054e-09	down							hsa:7203	chaperonin containing TCP1, subunit 3 (gamma)	Protein
TUBB	0	0	2	2	-2	-2	B4DY90	-28.4381	7.33631e-09	3.02839e-08	down							hsa:203068	tubulin, beta class I	Protein
TCP1	0	0	2	3	-2	-3	P17987	-23.9993	1.02862e-08	4.04377e-08	down							hsa:6950	t-complex 1	Protein
ALDOC	0	0	2	3	-2	-3	B7Z3K9	-26.6812	3.38809e-09	1.5786e-08	down							hsa:230	aldolase C, fructose-bisphosphate	Protein
TKT	0	0	2	2	-2	-2	P29401	-25.6663	8.14535e-10	5.82208e-09	down							hsa:7086	transketolase	Protein
MATN2	0	0	2	2	-2	-2	O00339	-3.61368	0.000298308	0.000798449	down							hsa:4147	matrilin 2	Protein
FLNA	0	0	2	3	-2	-3	P21333	-2.10792	0.00117689	0.00293755	down							hsa:2316	filamin A, alpha	Protein
CCT4	0	0	2	3	-2	-3	A8K3C3	-25.6107	2.81853e-09	1.3957e-08	down							hsa:10575	chaperonin containing TCP1, subunit 4 (delta)	Protein
ARCN1	0	0	2	2	-2	-2	B0YIW6	-23.7004	3.17587e-10	4.37054e-09	down							hsa:372	archain 1	Protein
PSMC6	0	0	2	2	-2	-2	A0A087X2I1	-24.8455	7.36636e-09	3.02839e-08	down							hsa:5706	proteasome (prosome, macropain) 26S subunit, ATPase, 6	Protein
CAPS	0	0	2	3	-2	-3	Q8NF12	-1.34042	0.0207386	0.0449813	down							hsa:828	calcyphosine	Protein
LOXL3	0	0	2	2	-2	-2	P58215	-1.66451	0.00262212	0.0063192	down							hsa:84695	lysyl oxidase-like 3	Protein
IGHG1	0	0	2	2	-2	-2	Q7Z351	-27.1386	1.50675e-09	8.53824e-09	down								immunoglobulin heavy constant gamma 1 (G1m marker)	Protein
RPS9	0	0	2	3	-2	-3	P46781	-26.7759	2.96596e-10	4.37054e-09	down							hsa:6203	ribosomal protein S9	Protein
RPS6	0	0	2	2	-2	-2	A2A3R6	-26.8184	8.29829e-10	5.86475e-09	down							hsa:6194	ribosomal protein S6	Protein
TUBA4A	0	0	2	2	-2	-2	P68366	-24.7783	7.68454e-09	3.13869e-08	down							hsa:7277	tubulin, alpha 4a	Protein
VCP	0	0	2	2	-2	-2	V9HW80	-24.5853	1.03965e-09	6.53939e-09	down							hsa:7415	valosin containing protein	Protein
RAB5C	0	0	2	4	-2	-4	A0A024R1U4	-25.7187	2.97712e-08	1.10153e-07	down							hsa:5878	RAB5C, member RAS oncogene family	Protein
SLC1A4	0	0	2	3	-2	-3	B2R7N6	-25.2197	1.17294e-09	7.23312e-09	down							hsa:6509	solute carrier family 1 (glutamate/neutral amino acid transporter), member 4	Protein
HSP90B1	0	0	2	2	-2	-2	P14625	-3.91014	0.000898315	0.00226924	down							hsa:7184	heat shock protein 90kDa beta (Grp94), member 1	Protein
IGFBP7	0	0	2	3	-2	-3	Q16270	-26.119	2.75104e-09	1.37333e-08	down							hsa:3490	insulin-like growth factor binding protein 7	Protein
HSPA8	0	0	2	3	-2	-3	Q53GZ6	-28.2601	1.6637e-09	9.34347e-09	down							hsa:3312	heat shock 70kDa protein 8	Protein
GFPT1	0	0	2	2	-2	-2	Q06210	-24.5909	8.65574e-09	3.46781e-08	down							hsa:2673	glutamine--fructose-6-phosphate transaminase 1	Protein
GOT2	0	0	2	3	-2	-3	A0A024R6W0	-26.4237	2.48949e-10	4.37054e-09	down							hsa:2806	glutamic-oxaloacetic transaminase 2, mitochondrial	Protein
BMP6	0	0	2	2	-2	-2	P22004	-24.0237	1.9554e-10	4.37054e-09	down							hsa:654	bone morphogenetic protein 6	Protein
UPI000006FB38	0	0	2	2	-2	-2	Q9UL85	-26.9059	2.40835e-10	4.37054e-09	down									Protein
RPL7A	0	0	2	2	-2	-2	P62424	-26.232	1.50388e-09	8.53824e-09	down							hsa:6130	ribosomal protein L7a	Protein
CA2	0	0	2	3	-2	-3	P00918	-27.001	1.37369e-08	5.26861e-08	down							hsa:760	carbonic anhydrase II	Protein
DDI2	0	0	2	2	-2	-2	Q5TDH0	-25.4021	4.9984e-09	2.15342e-08	down							hsa:84301	DNA-damage inducible 1 homolog 2 (S. cerevisiae)	Protein
TMEM109	0	0	2	2	-2	-2	B2R9T9	-27.566	4.75486e-10	4.82228e-09	down							hsa:79073	transmembrane protein 109	Protein
ACP1	0	0	2	2	-2	-2	Q59EH3	-27.4652	1.93218e-09	1.05682e-08	down							hsa:52	acid phosphatase 1, soluble	Protein
ACON	0	0	2	2	-2	-2	O75944	-26.5651	1.10915e-08	4.3065e-08	down								Aconitase	Protein
ATP6AP2	0	0	2	4	-2	-4	O75787	-25.7166	4.40011e-07	1.48799e-06	down							hsa:10159	ATPase, H+ transporting, lysosomal accessory protein 2	Protein
CKAP4	0	0	2	2	-2	-2	A0A024RBH2	-26.3716	9.62078e-10	6.40166e-09	down							hsa:10970	cytoskeleton-associated protein 4	Protein
DDOST	0	0	2	3	-2	-3	A0A024RAD5	-25.8515	2.42429e-09	1.22974e-08	down							hsa:1650	dolichyl-diphosphooligosaccharide--protein glycosyltransferase subunit (non-catalytic)	Protein
GAPDH	0	0	2	2	-2	-2	P04406	-1.96544	0.0018991	0.00464798	down							hsa:2597	glyceraldehyde-3-phosphate dehydrogenase	Protein
SEC23A	0	0	2	2	-2	-2	Q15436	-24.2741	3.35681e-09	1.5757e-08	down							hsa:10484	Sec23 homolog A (S. cerevisiae)	Protein
PLG	0	0	2	2	-2	-2	B2R7F8	-27.9562	1.55924e-10	4.37054e-09	down							hsa:5340	plasminogen	Protein
HSPD1	0	0	2	2	-2	-2	P10809	-23.2124	1.94093e-07	6.63501e-07	down							hsa:3329	heat shock 60kDa protein 1 (chaperonin)	Protein
SELENBP1	0	0	2	2	-2	-2	Q13228	-24.3499	1.12055e-09	6.9785e-09	down							hsa:8991	selenium binding protein 1	Protein
MYO1D	0	0	2	2	-2	-2	O94832	-22.8475	6.35667e-10	5.05852e-09	down							hsa:4642	myosin ID	Protein
DES	0	0	2	2	-2	-2	A5Z217	-25.9423	4.06982e-10	4.69789e-09	down							hsa:1674	desmin	Protein
IGFBP3	1	1	4	4	-3	-3						IGFBP3	2.51667	0.00650261	0.304345	up	3486_at	hsa:3486	insulin-like growth factor binding protein 3	mRNA
IGHA1	1	1	4	4	-3	-3	Q6N092	-2.87938	0.000556091	0.00145138	down								immunoglobulin heavy constant alpha 1	Protein
BGN	1	1	4	5	-3	-4	A8K7E0	-1.73093	0.000827334	0.00210685	down							hsa:633	biglycan	Protein
RPS27A	1	1	4	4	-3	-3	P62979	-2.23389	0.000674166	0.00173791	down							hsa:6233	ribosomal protein S27a	Protein
VPS35	0	0	3	5	-3	-5	Q53FR4	-24.6155	2.32642e-10	4.37054e-09	down							hsa:55737	vacuolar protein sorting 35 homolog (S. cerevisiae)	Protein
SERPINF2	0	0	3	5	-3	-5	P08697	-26.4415	4.97692e-10	4.82228e-09	down							hsa:5345	serpin peptidase inhibitor, clade F (alpha-2 antiplasmin, pigment epithelium derived factor), member 2	Protein
SND1	0	0	3	6	-3	-6	Q59FF0	-25.8247	5.88442e-08	2.05628e-07	down							hsa:27044	staphylococcal nuclease and tudor domain containing 1	Protein
EPB42	0	0	3	5	-3	-5	B7Z4C3	-26.1004	4.4639e-09	1.98237e-08	down							hsa:2038	erythrocyte membrane protein band 4.2	Protein
EHD2	0	0	3	4	-3	-4	Q9NZN4	-26.4482	1.34085e-09	7.98324e-09	down							hsa:30846	EH-domain containing 2	Protein
PYGB	0	0	3	4	-3	-4	Q59GM9	-25.8175	4.4753e-09	1.98237e-08	down							hsa:5834	phosphorylase, glycogen; brain	Protein
UGDH	0	0	3	4	-3	-4	O60701	-25.6249	4.47051e-09	1.98237e-08	down							hsa:7358	UDP-glucose 6-dehydrogenase	Protein
HNRNPH1	0	0	3	4	-3	-4	G8JLB6	-26.8217	1.31808e-09	7.97182e-09	down							hsa:3187	heterogeneous nuclear ribonucleoprotein H1 (H)	Protein
ALDOA	0	0	3	5	-3	-5	J3KPS3	-27.1589	9.13394e-10	6.17768e-09	down							hsa:226	aldolase A, fructose-bisphosphate	Protein
RPL12	0	0	3	3	-3	-3	Q59FI9	-26.3558	3.17147e-10	4.37054e-09	down							hsa:6136	ribosomal protein L12	Protein
FLNB	0	0	3	3	-3	-3	A0A024R321	-24.5084	9.74454e-09	3.85492e-08	down							hsa:2317	filamin B, beta	Protein
CCT8	0	0	3	3	-3	-3	P50990	-25.7552	1.6597e-10	4.37054e-09	down							hsa:10694	chaperonin containing TCP1, subunit 8 (theta)	Protein
RPL18	0	0	3	4	-3	-4	J3QQ67	-25.5325	1.03439e-09	6.53939e-09	down							hsa:6141	ribosomal protein L18	Protein
UPI0000176EBA	0	0	3	5	-3	-5	A0A075B6R9	-27.8771	7.97972e-09	3.23822e-08	down									Protein
NPEPPS	0	0	3	5	-3	-5	P55786	-24.0362	5.5078e-10	4.87945e-09	down							hsa:9520	aminopeptidase puromycin sensitive	Protein
ACLY	0	0	3	3	-3	-3	Q4LE36	-26.7555	8.45568e-10	5.90958e-09	down							hsa:47	ATP citrate lyase	Protein
VCL	0	0	3	3	-3	-3	V9HWK2	-25.4156	9.5451e-09	3.79992e-08	down							hsa:7414	vinculin	Protein
CORO1C	0	0	3	3	-3	-3	Q59EA2	-25.3377	1.81674e-08	6.8839e-08	down							hsa:23603	coronin, actin binding protein, 1C	Protein
HSPA5	0	0	3	3	-3	-3	V9HWB4	-26.7256	1.07133e-08	4.18549e-08	down							hsa:3309	heat shock 70kDa protein 5 (glucose-regulated protein, 78kDa)	Protein
GNB2L1	0	0	3	4	-3	-4	E9KL35	-24.8888	3.57659e-08	1.28553e-07	down							hsa:10399	guanine nucleotide binding protein (G protein), beta polypeptide 2-like 1	Protein
ITGB1	0	0	3	3	-3	-3	P05556	-24.9255	5.02433e-08	1.77545e-07	down							hsa:3688	integrin, beta 1 (fibronectin receptor, beta polypeptide, antigen CD29 includes MDF2, MSK12)	Protein
TNFAIP6	0	0	3	3	-3	-3	P98066	28.116	2.24196e-07	7.62266e-07	up	TNFAIP6	1.23369	0.00631838	0.304345	up	7130_at	hsa:7130	tumor necrosis factor, alpha-induced protein 6	mRNA&Protein
DCD	0	0	3	3	-3	-3	P81605	-24.077	3.71266e-09	1.70457e-08	down							hsa:117159	dermcidin	Protein
SEC22B	0	0	3	5	-3	-5	O75396	-24.5623	2.05455e-09	1.10454e-08	down							hsa:9554	SEC22 vesicle trafficking protein homolog B (S. cerevisiae) (gene/pseudogene)	Protein
MYH7	0	0	3	3	-3	-3	P12883	-28.17	4.13612e-10	4.69789e-09	down							hsa:4625	myosin, heavy chain 7, cardiac muscle, beta	Protein
RAB1A	0	0	3	4	-3	-4	Q5U0I6	-26.4965	4.94714e-10	4.82228e-09	down							hsa:5861	RAB1A, member RAS oncogene family	Protein
ATP1A1	0	0	3	4	-3	-4	P05023	-27.2149	3.77202e-10	4.53519e-09	down							hsa:476	ATPase, Na+/K+ transporting, alpha 1 polypeptide	Protein
PDHB	0	0	3	4	-3	-4	P11177	-25.99	1.59926e-10	4.37054e-09	down							hsa:5162	pyruvate dehydrogenase (lipoamide) beta	Protein
CDC42	0	0	3	3	-3	-3	B4E1U9	-23.4437	7.14197e-07	2.38952e-06	down							hsa:998	cell division cycle 42	Protein
SNCA	0	0	3	4	-3	-4	P37840	-25.5405	4.36684e-08	1.56065e-07	down							hsa:6622	synuclein, alpha (non A4 component of amyloid precursor)	Protein
COL12A1	0	0	4	6	-4	-6	Q99715	-24.8765	6.72232e-09	2.81889e-08	down							hsa:1303	collagen, type XII, alpha 1	Protein
C4BPA	0	0	4	4	-4	-4	P04003	-25.4963	4.65194e-09	2.0462e-08	down							hsa:722	complement component 4 binding protein, alpha	Protein
KRT2	0	0	4	5	-4	-5	P35908	-2.35794	0.00477874	0.0110104	down							hsa:3849	keratin 2, type II	Protein
FBXO2	0	0	4	4	-4	-4	Q9UK22	-24.32	9.08193e-10	6.17768e-09	down							hsa:26232	F-box protein 2	Protein
YOD1	0	0	4	5	-4	-5	Q5VVQ6	-25.0184	3.01956e-10	4.37054e-09	down							hsa:55432	YOD1 deubiquitinase	Protein
MYL6	0	0	4	5	-4	-5	B7Z6Z4	-28.8631	8.02545e-10	5.82208e-09	down							hsa:4637	myosin, light chain 6, alkali, smooth muscle and non-muscle	Protein
SEC31A	0	0	4	4	-4	-4	D6REX3	-24.0888	3.37347e-10	4.37054e-09	down							hsa:22872	SEC31 homolog A (S. cerevisiae)	Protein
PRDX6	0	0	4	5	-4	-5	V9HWC7	-27.2975	2.20794e-09	1.16705e-08	down							hsa:9588	peroxiredoxin 6	Protein
GDI2	0	0	4	6	-4	-6	B4DLV7	-26.43	6.33862e-10	5.05852e-09	down							hsa:2665	GDP dissociation inhibitor 2	Protein
BDH2	0	0	4	5	-4	-5	A0A024RDG9	-26.2471	5.12676e-10	4.82228e-09	down							hsa:56898	3-hydroxybutyrate dehydrogenase, type 2	Protein
C1QB	0	0	4	5	-4	-5	P02746	-28.3136	1.68655e-10	4.37054e-09	down							hsa:713	complement component 1, q subcomponent, B chain	Protein
MDH2	0	0	4	6	-4	-6	A0A024R4K3	-26.0001	1.17183e-10	4.37054e-09	down							hsa:4191	malate dehydrogenase 2, NAD (mitochondrial)	Protein
TNC	0	0	4	6	-4	-6	Q4LE33	-31.105	1.34535e-09	7.98324e-09	down							hsa:3371	tenascin C	Protein
SARS	0	0	4	5	-4	-5	Q5T5C7	-23.6399	2.92722e-09	1.41632e-08	down							hsa:6301	seryl-tRNA synthetase	Protein
HSPA4	0	0	4	5	-4	-5	B4DH02	-24.3569	3.54368e-10	4.37054e-09	down							hsa:3308	heat shock 70kDa protein 4	Protein
SLC2A1	0	0	4	6	-4	-6	Q59GX2	-28.4364	1.44046e-06	4.76869e-06	down							hsa:6513	solute carrier family 2 (facilitated glucose transporter), member 1	Protein
VCAN	0	0	4	7	-4	-7	Q59FG9	-27.7972	1.93069e-09	1.05682e-08	down							hsa:1462	versican	Protein
COL15A1	0	0	4	5	-4	-5	P39059	-27.8336	2.92026e-10	4.37054e-09	down							hsa:1306	collagen, type XV, alpha 1	Protein
PFKP	0	0	4	4	-4	-4	Q01813	-27.0456	6.74401e-10	5.16096e-09	down							hsa:5214	phosphofructokinase, platelet	Protein
IGFBP1	1	1	6	8	-5	-7						IGFBP1	1.93716	0.0132916	0.332228	up	3484_at	hsa:3484	insulin-like growth factor binding protein 1	mRNA
RPL4	0	0	5	7	-5	-7	Q59GY2	-25.5043	2.00466e-10	4.37054e-09	down							hsa:6124	ribosomal protein L4	Protein
SPON2	0	0	5	6	-5	-6	Q9BUD6	-26.4115	5.05206e-06	1.61307e-05	down							hsa:10417	spondin 2, extracellular matrix protein	Protein
KRT8	0	0	5	6	-5	-6	P05787	-29.4788	2.65421e-10	4.37054e-09	down							hsa:3856	keratin 8, type II	Protein
S100A10	0	0	5	7	-5	-7	D3DV26	-25.128	5.24694e-10	4.82228e-09	down							hsa:6281	S100 calcium binding protein A10	Protein
HRG	0	0	5	5	-5	-5	B2R8I2	-25.6682	6.81017e-10	5.16096e-09	down							hsa:3273	histidine-rich glycoprotein	Protein
CLTC	0	0	5	5	-5	-5	A0A087WVQ6	-26.4582	3.82138e-10	4.53519e-09	down							hsa:1213	clathrin, heavy chain (Hc)	Protein
HBD	0	0	5	7	-5	-7	A0N071	-3.49162	0.000240269	0.000659953	down							hsa:3045	hemoglobin, delta	Protein
PAFAH1B2	0	0	5	5	-5	-5	V9HW44	-25.1459	5.85598e-10	5.04577e-09	down							hsa:5049	platelet-activating factor acetylhydrolase 1b, catalytic subunit 2 (30kDa)	Protein
RPL15	0	0	5	8	-5	-8	A0A024R2Q4	-26.6688	1.01074e-10	4.37054e-09	down							hsa:6138	ribosomal protein L15	Protein
CKM	0	0	5	8	-5	-8	B2R892	-25.4464	3.18811e-10	4.37054e-09	down							hsa:1158	creatine kinase, muscle	Protein
TUBB4B	0	0	5	7	-5	-7	P68371	-27.1299	3.79145e-09	1.72813e-08	down							hsa:10383	tubulin, beta 4B class IVb	Protein
RBMXL3	0	0	5	5	-5	-5	Q8N7X1	-23.661	1.45532e-08	5.54787e-08	down							hsa:139804	RNA binding motif protein, X-linked-like 3	Protein
CORO1A	0	0	5	7	-5	-7	Q59G88	-24.9491	5.15816e-10	4.82228e-09	down							hsa:11151	coronin, actin binding protein, 1A	Protein
HBG2	0	0	5	6	-5	-6	Q14403	-27.3243	6.29642e-10	5.05852e-09	down							hsa:3048	hemoglobin, gamma G	Protein
HSP90AB1	0	0	5	8	-5	-8	P08238	-28.2199	8.19711e-11	4.37054e-09	down							hsa:3326	heat shock protein 90kDa alpha (cytosolic), class B member 1	Protein
COL6A1	0	0	5	5	-5	-5	P12109	-4.31769	1.50111e-05	4.72099e-05	down							hsa:1291	collagen, type VI, alpha 1	Protein
DKK3	0	0	6	7	-6	-7	B4DID6	-25.015	4.6249e-08	1.64354e-07	down							hsa:27122	dickkopf WNT signaling pathway inhibitor 3	Protein
TXN	0	0	6	8	-6	-8	H9ZYJ2	-26.9136	2.13169e-09	1.1363e-08	down							hsa:7295	thioredoxin	Protein
LDHB	0	0	6	7	-6	-7	P07195	-24.3529	4.96372e-09	2.15323e-08	down							hsa:3945	lactate dehydrogenase B	Protein
PLSCR4	0	0	6	8	-6	-8	A8K9V0	-22.9466	3.02598e-10	4.37054e-09	down							hsa:57088	phospholipid scramblase 4	Protein
ESYT1	0	0	6	8	-6	-8	A0A024RB16	-23.9425	3.08316e-09	1.48039e-08	down							hsa:23344	extended synaptotagmin-like protein 1	Protein
PPIC	0	0	6	8	-6	-8	A8K2Q6	-25.8486	3.21716e-10	4.37054e-09	down							hsa:5480	peptidylprolyl isomerase C (cyclophilin C)	Protein
FBLN5	0	0	6	8	-6	-8	Q86TV4	-25.8542	5.4673e-08	1.92119e-07	down							hsa:10516	fibulin 5	Protein
MSN	0	0	6	8	-6	-8	P26038	-25.4565	2.19837e-10	4.37054e-09	down							hsa:4478	moesin	Protein
SCGB2A2	0	0	6	9	-6	-9						SCGB2A2	-1.88068	0.00369079	0.273853	down	4250_at	hsa:4250	secretoglobin, family 2A, member 2	mRNA
BLVRB	0	0	6	8	-6	-8	P30043	-29.8217	1.43078e-09	8.25655e-09	down							hsa:645	biliverdin reductase B (flavin reductase (NADPH))	Protein
EIF3F	0	0	6	9	-6	-9	B3KSH1	-24.5195	5.45857e-09	2.31989e-08	down							hsa:8665	eukaryotic translation initiation factor 3, subunit F	Protein
CD109	0	0	7	8	-7	-8	Q6YHK3	-2.72912	0.00235434	0.0056957	down							hsa:135228	CD109 molecule	Protein
MYL12A	0	0	7	9	-7	-9	J3QRS3	-26.4262	1.22074e-06	4.06267e-06	down							hsa:10627	myosin, light chain 12A, regulatory, non-sarcomeric	Protein
RPSA	0	0	7	9	-7	-9	A0A0C4DG17	-27.3886	6.05832e-10	5.05852e-09	down							hsa:3921	ribosomal protein SA	Protein
FBLN2	0	0	7	9	-7	-9	B7Z9B8	-27.6603	2.05155e-09	1.10454e-08	down							hsa:2199	fibulin 2	Protein
EMILIN3	0	0	7	9	-7	-9	Q9NT22	-2.98502	0.000220983	0.000612328	down							hsa:90187	elastin microfibril interfacer 3	Protein
HIST1H1D	0	0	7	8	-7	-8	P16402	-2.09149	0.00444561	0.0102943	down							hsa:3007	histone cluster 1, H1d	Protein
